# Supplementary material for: Estrogen induces c-Kit and an aggressive phenotype in a model of invasive lobular breast cancer
Source: Oncogenesis. 2017 Nov 27;6(11):396. doi: 10.1038/s41389-017-0002-x (PMC5868054; doi:10.1038/s41389-017-0002-x)
Supplement: Supplementary file 3 — Supplementary Table 1 [file 41389_2017_2_MOESM3_ESM.xlsx]

## Sheet: RMA_AllProbesets_ANOVA
Column #	Probeset ID	Gene Title	Gene Symbol	UniGene ID	LocusLink	Archival UniGene Cluster	BCK 6hr FC	BCK 6hr FDR	BCK 24hr FC	BCK 24hr FDR	MM134 3hr FC	MM134 24hr FC	SUM44 3hr FC	SUM44 24hr FC	ILC-Specific (n=915)	Common All genes (n=254) MCF7, T47D, BT474, MM134, SUM44	p-value(Hormone)	p-value(Type(Hormone))	p-value(Sample(Hormone))	Mean(Cellulose * MUCp)	LSMean(Cellulose * MUCp)	StdErr(Cellulose * MUCp)	Mean(E * ILC)	LSMean(E * ILC)	StdErr(E * ILC)	Mean(E * MUCm)	LSMean(E * MUCm)	StdErr(E * MUCm)	Mean(Cellulose)	LSMean(Cellulose)	StdErr(Cellulose)	Mean(E)	LSMean(E)	StdErr(E)	p-value(Cellulose * MUCp vs. E * MUCm)	Ratio(Cellulose * MUCp vs. E * MUCm)	FC (Cellulose * MUCp vs. E * MUCm)	Fold-Change(Cellulose * MUCp vs. E * MUCm) (Description)	p-value(Cellulose * MUCp vs. E * ILC)	Ratio(Cellulose * MUCp vs. E * ILC)	FC (Cellulose * MUCp vs. E * ILC)	Fold-Change(Cellulose * MUCp vs. E * ILC) (Description)	p-value(E * ILC vs. E * MUCm)	Ratio(E * ILC vs. E * MUCm)	FC (E * ILC vs. E * MUCm)	Fold-Change(E * ILC vs. E * MUCm) (Description)	F(Type(Hormone))	F(Sample(Hormone))	F(Hormone)
39081	229819_at	alpha-1-B glycoprotein	A1BG	Hs.529161	1	Hs.41997	1.01419	97.1987	1.06535	96.0407	#N/A	0	#N/A	#N/A	#N/A	#N/A	0.660676	0.862617	0.973718	1.62167	1.62167	0.0298243	1.66696	1.66696	0.281101	1.82631	1.82631	0.445816	1.62167	1.62167	0.0298243	1.74664	1.74664	0.220025	0.825303	0.867756	-1.1524	Cellulose * mucA down vs E * mucB	0.960388	0.969096	-1.03189	Cellulose * mucA down vs E * IDC	0.862617	0.895428	-1.11678	E * IDC down vs E * mucB	0.0480546	0.0273555	0.290959
27050	217757_at	alpha-2-macroglobulin	A2M	Hs.212838	2	Hs.74561	0.647671	89.8723	0.853423	95.9263	#N/A	0	#N/A	#N/A	#N/A	#N/A	0.0307241	0.245124	0.504712	1.36704	1.36704	0.058934	1.1208	1.1208	0.00604129	0.954772	0.954771	0.0733278	1.36704	1.36704	0.058934	1.03779	1.03779	0.0565632	0.102995	1.33078	1.33078	Cellulose * mucA up vs E * mucB	0.169815	1.18611	1.18611	Cellulose * mucA up vs E * IDC	0.245124	1.12197	1.12197	E * IDC up vs E * mucB	6.08855	1.46283	22.6199
4224	1558450_at	alpha-2-macroglobulin	A2M	Hs.212838	2	Hs.255584	0.647671	89.8723	0.853423	95.9263	#N/A	0	#N/A	#N/A	#N/A	#N/A	0.0441057	0.422839	0.272571	3.67941	3.67941	0.139485	3.20559	3.20559	0.0288217	3.1342	3.1342	0.0270642	3.67941	3.67941	0.139485	3.1699	3.1699	0.0261766	0.0650293	1.45923	1.45923	Cellulose * mucA up vs E * mucB	0.074743	1.38878	1.38878	Cellulose * mucA up vs E * IDC	0.422839	1.05073	1.05073	E * IDC up vs E * mucB	1.63173	6.22994	19.6192
23747	214440_at	N-acetyltransferase 1 (arylamine N-acetyltransferase)	NAT1	Hs.591847	9	Hs.155956	1.97806	97.1987	2.27035	96.0407	#N/A	0	0.76744	1.1886	#N/A	#N/A	0.0773275	0.0475887	0.0245531	3.87771	3.87771	1.35651	7.95023	7.95023	0.0450282	7.31949	7.31949	0.0922654	3.87771	3.87771	1.35651	7.63486	7.63486	0.186841	0.00873681	0.0920279	-10.8663	Cellulose * mucA down vs E * mucB	0.00738381	0.0594358	-16.8249	Cellulose * mucA down vs E * IDC	0.0475887	1.54836	1.54836	E * IDC up vs E * mucB	178.293	828.886	11.4467
16251	206797_at	N-acetyltransferase 2 (arylamine N-acetyltransferase)	NAT2	Hs.2	10	Hs.2	2.20891	97.1987	1.71713	96.0407	#N/A	0	#N/A	#N/A	#N/A	#N/A	0.117611	0.484742	0.696258	1.93632	1.93632	0.251023	1.59167	1.59167	0.130714	1.21768	1.21768	0.225766	1.93632	1.93632	0.251023	1.40468	1.40468	0.151653	0.293153	1.64563	1.64563	Cellulose * mucA up vs E * mucB	0.510746	1.26984	1.26984	Cellulose * mucA up vs E * IDC	0.484742	1.29593	1.29593	E * IDC up vs E * mucB	1.10066	0.531405	5.08257
11832	202376_at	serpin peptidase inhibitor, clade A (alpha-1 antiproteinase, antitrypsin), membe	SERPINA3	Hs.534293	12	Hs.234726	1.12473	97.1987	1.0873	96.0407	1.11928	0	1.18341	2.1237	#N/A	#N/A	0.0231952	0.298923	0.336939	3.74833	3.74833	1.18651	9.04252	9.04252	0.308272	10.226	10.226	0.292245	3.74833	3.74833	1.18651	9.63428	9.63428	0.383147	0.0588497	0.0112206	-89.1222	Cellulose * mucA down vs E * mucB	0.0719042	0.0254854	-39.2381	Cellulose * mucA down vs E * IDC	0.298923	0.440274	-2.27132	E * IDC down vs E * mucB	3.88424	3.90421	35.7646
15424	205969_at	arylacetamide deacetylase (esterase)	AADAC	Hs.506908	13	Hs.587	#N/A	#N/A	#N/A	#N/A	#N/A	#N/A	#N/A	#N/A	#N/A	#N/A	0.963251	0.611049	0.745235	1.15933	1.15933	0.155535	1.23929	1.23929	0.105651	1.06454	1.06454	0.143863	1.15933	1.15933	0.155535	1.15192	1.15192	0.088626	0.768884	1.06791	1.06791	Cellulose * mucA up vs E * mucB	0.80256	0.946081	-1.05699	Cellulose * mucA down vs E * IDC	0.611049	1.12877	1.12877	E * IDC up vs E * mucB	0.490494	0.400291	0.00251833
10967	201511_at	angio-associated, migratory cell protein	AAMP	Hs.83347	14	Hs.83347	1.02622	97.1987	1.2681	96.0407	#N/A	0	#N/A	#N/A	#N/A	#N/A	0.779504	0.27364	0.230326	4.31766	4.31766	0.443773	3.84877	3.84877	0.300429	4.39479	4.39479	0.550733	4.31766	4.31766	0.443773	4.12178	4.12178	0.30073	0.809702	0.94794	-1.05492	Cellulose * mucA down vs E * mucB	0.312162	1.38404	1.38404	Cellulose * mucA up vs E * IDC	0.27364	0.684909	-1.46005	E * IDC down vs E * mucB	4.75857	8.92507	0.101501
16678	207225_at	arylalkylamine N-acetyltransferase	AANAT	Hs.431417	15	Hs.152972	1.0558	97.1987	1.16932	96.0407	#N/A	0	#N/A	#N/A	#N/A	#N/A	0.805718	0.410403	0.312004	1.18127	1.18127	0.118325	1.28034	1.28034	0.0567307	1.16684	1.16684	0.142064	1.18127	1.18127	0.118325	1.22359	1.22359	0.0705243	0.893311	1.01006	1.01006	Cellulose * mucA up vs E * mucB	0.452672	0.933636	-1.07108	Cellulose * mucA down vs E * IDC	0.410403	1.08185	1.08185	E * IDC up vs E * mucB	1.76922	4.63629	0.07747
10456	201000_at	alanyl-tRNA synthetase	AARS	Hs.315137	16	Hs.75102	0.979081	89.8723	0.77423	95.9263	#N/A	0	#N/A	1.2384	#N/A	#N/A	0.184997	0.899589	0.942463	5.8101	5.8101	0.00344372	6.11024	6.11024	0.155338	6.18679	6.18679	0.326013	5.8101	5.8101	0.00344372	6.14852	6.14852	0.149077	0.577263	0.770198	-1.29837	Cellulose * mucA down vs E * mucB	0.645053	0.812172	-1.23127	Cellulose * mucA down vs E * IDC	0.899589	0.948318	-1.0545	E * IDC down vs E * mucB	0.0252957	0.0629131	3.94571
18881	209460_at	4-aminobutyrate aminotransferase	ABAT	Hs.336768	18	Hs.283675	1.33824	97.1987	1.22368	96.0407	1.58083	0	2.01882	1.92525	#N/A	ABAT	0.0416944	0.297231	0.712846	4.93618	4.93618	0.515345	7.36542	7.36542	0.353759	5.89418	5.89418	0.387835	4.93618	4.93618	0.515345	6.6298	6.6298	0.475717	0.419377	0.514773	-1.9426	Cellulose * mucA down vs E * mucB	0.188626	0.185664	-5.38607	Cellulose * mucA down vs E * IDC	0.297231	2.7726	2.7726	E * IDC up vs E * mucB	3.93583	0.483963	12.8468
18880	209459_s_at	4-aminobutyrate aminotransferase	ABAT	Hs.336768	18	Hs.283675	1.33824	97.1987	1.22368	96.0407	1.58083	0	2.01882	1.92525	#N/A	ABAT	0.0508505	0.284997	0.449287	3.52474	3.52474	0.591687	6.69029	6.69029	0.657391	5.51361	5.51361	0.0923643	3.52474	3.52474	0.591687	6.10195	6.10195	0.434546	0.176218	0.251937	-3.96925	Cellulose * mucA down vs E * mucB	0.112448	0.111449	-8.97272	Cellulose * mucA down vs E * IDC	0.284997	2.26056	2.26056	E * IDC up vs E * mucB	4.33688	1.97698	14.8465
15981	206527_at	4-aminobutyrate aminotransferase	ABAT	Hs.336768	18	Hs.1588	1.33824	97.1987	1.22368	96.0407	1.58083	0	2.01882	1.92525	#N/A	ABAT	0.494323	0.188107	0.174201	6.59211	6.59211	0.601757	7.56295	7.56295	0.577223	6.82976	6.82976	0.354048	6.59211	6.59211	0.601757	7.19636	7.19636	0.348166	0.479999	0.848121	-1.17908	Cellulose * mucA down vs E * mucB	0.143845	0.510207	-1.95999	Cellulose * mucA down vs E * IDC	0.188107	1.66231	1.66231	E * IDC up vs E * mucB	10.793	15.9767	0.682918
19511	210099_at	ATP-binding cassette, sub-family A (ABC1), member 2	ABCA2	Hs.421202	20	Hs.121561	0.780245	89.8723	0.951758	95.9263	#N/A	0	#N/A	#N/A	#N/A	#N/A	0.309379	0.470656	0.638865	2.87247	2.87247	0.145461	2.6816	2.6816	0.0297732	2.15754	2.15754	0.507622	2.87247	2.87247	0.145461	2.41957	2.41957	0.256868	0.375089	1.64141	1.64141	Cellulose * mucA up vs E * mucB	0.758069	1.14145	1.14145	Cellulose * mucA up vs E * IDC	0.470656	1.438	1.438	E * IDC up vs E * mucB	1.20278	0.725043	1.5852
19512	210100_s_at	ATP-binding cassette, sub-family A (ABC1), member 2	ABCA2	Hs.421202	20	Hs.121561	0.780245	89.8723	0.951758	95.9263	#N/A	0	#N/A	#N/A	#N/A	#N/A	0.357308	0.602045	0.79778	3.55478	3.55478	0.160918	3.06205	3.06205	0.430249	3.44485	3.44485	0.100198	3.55478	3.55478	0.160918	3.25345	3.25345	0.21151	0.869905	1.07918	1.07918	Cellulose * mucA up vs E * mucB	0.523459	1.4071	1.4071	Cellulose * mucA up vs E * IDC	0.602045	0.766951	-1.30386	E * IDC down vs E * mucB	0.520771	0.285605	1.17887
22085	212772_s_at	ATP-binding cassette, sub-family A (ABC1), member 2	ABCA2	Hs.421202	20	Hs.94806	0.780245	89.8723	0.951758	95.9263	#N/A	0	#N/A	#N/A	#N/A	#N/A	0.885339	0.107131	0.111536	2.55622	2.55622	0.0604064	2.49143	2.49143	0.115048	2.6728	2.6728	0.145861	2.55622	2.55622	0.0604064	2.58212	2.58212	0.0921591	0.1645	0.92237	-1.08416	Cellulose * mucA down vs E * mucB	0.282603	1.04593	1.04593	Cellulose * mucA up vs E * IDC	0.107131	0.881863	-1.13396	E * IDC down vs E * mucB	34.6479	39.6919	0.0266054
13798	204343_at	ATP-binding cassette, sub-family A (ABC1), member 3	ABCA3	Hs.26630	21	Hs.26630	1.32511	97.1987	1.65023	96.0407	#N/A	0	1.74675	2.40498	#N/A	#N/A	0.506706	0.508479	0.9428	5.18914	5.18914	0.173873	5.01437	5.01437	0.34048	5.8514	5.8514	0.519141	5.18914	5.18914	0.173873	5.43288	5.43288	0.350175	0.582101	0.631889	-1.58256	Cellulose * mucA down vs E * mucB	0.872312	1.12878	1.12878	Cellulose * mucA up vs E * IDC	0.508479	0.559798	-1.78636	E * IDC down vs E * mucB	0.948116	0.0625103	0.643173
19038	209620_s_at	ATP-binding cassette, sub-family B (MDR/TAP), member 7	ABCB7	Hs.370480	22	Hs.125856	0.814696	89.8723	0.802737	95.9263	#N/A	0	#N/A	#N/A	#N/A	#N/A	0.476229	0.598944	0.405861	5.62309	5.62309	0.913294	6.09756	6.09756	0.553786	6.54523	6.54523	0.0602353	5.62309	5.62309	0.913294	6.3214	6.3214	0.261569	0.373981	0.527726	-1.89492	Cellulose * mucA down vs E * mucB	0.581177	0.719732	-1.38941	Cellulose * mucA down vs E * IDC	0.598944	0.733226	-1.36384	E * IDC down vs E * mucB	0.531557	2.5354	0.729232
9994	200045_at	ATP-binding cassette, sub-family F (GCN20), member 1	ABCF1	Hs.655285	23	Hs.9573	0.857574	89.8723	0.93045	95.9263	#N/A	0	#N/A	#N/A	#N/A	#N/A	0.196645	0.126149	0.483544	6.09649	6.09649	0.119437	6.03946	6.03946	0.00624442	6.57183	6.57183	0.10065	6.09649	6.09649	0.119437	6.30565	6.30565	0.159101	0.14082	0.719297	-1.39025	Cellulose * mucA down vs E * mucB	0.687995	1.04032	1.04032	Cellulose * mucA up vs E * IDC	0.126149	0.691418	-1.4463	E * IDC down vs E * mucB	24.8038	1.63844	3.25657
19494	210082_at	ATP-binding cassette, sub-family A (ABC1), member 4	ABCA4	Hs.416707	24	Hs.198396	1.03826	97.1987	1.01022	96.0407	#N/A	0	#N/A	0.479377	#N/A	#N/A	0.00161232	0.161877	0.651755	4.52801	4.52801	0.133231	2.58844	2.58844	0.0858152	3.21222	3.21222	0.0763072	4.52801	4.52801	0.133231	2.90033	2.90033	0.186073	0.0780464	2.48939	2.48939	Cellulose * mucA up vs E * mucB	0.0530895	3.83592	3.83592	Cellulose * mucA up vs E * IDC	0.161877	0.648967	-1.54091	E * IDC down vs E * mucB	14.804	0.677067	188.51
9039	1569102_at	ATP-binding cassette, sub-family A (ABC1), member 4	ABCA4	Hs.416707	24	Hs.396876	1.03826	97.1987	1.01022	96.0407	#N/A	0	#N/A	0.479377	#N/A	#N/A	0.136343	0.352845	0.910006	1.53234	1.53234	0.045101	1.5217	1.5217	0.181114	1.09912	1.09912	0.0804515	1.53234	1.53234	0.045101	1.31041	1.31041	0.14638	0.3458	1.35025	1.35025	Cellulose * mucA up vs E * mucB	0.974116	1.0074	1.0074	Cellulose * mucA up vs E * IDC	0.352845	1.34033	1.34033	E * IDC up vs E * mucB	2.61016	0.103784	4.72008
11579	202123_s_at	c-abl oncogene 1, receptor tyrosine kinase	ABL1	Hs.431048	25	Hs.146355	0.799037	44.164	0.844255	95.9263	0.91119	0	#N/A	#N/A	#N/A	#N/A	0.0657139	0.990308	0.412695	5.01868	5.01868	0.045043	3.52322	3.52322	0.531763	3.52828	3.52828	0.199286	5.01868	5.01868	0.045043	3.52575	3.52575	0.23184	0.139729	2.80967	2.80967	Cellulose * mucA up vs E * mucB	0.139271	2.81954	2.81954	Cellulose * mucA up vs E * IDC	0.990308	0.996497	-1.00351	E * IDC down vs E * mucB	0.000231802	2.43569	11.811
13014	203559_s_at	amiloride binding protein 1 (amine oxidase (copper-containing))	ABP1	Hs.647097	26	Hs.75741	0.966606	89.8723	0.847332	95.9263	#N/A	0	#N/A	#N/A	#N/A	#N/A	0.331427	0.70294	0.971526	1.27267	1.27267	0.0347359	1.12246	1.12246	0.0980797	1.22985	1.22985	0.115112	1.27267	1.27267	0.0347359	1.17616	1.17616	0.0690853	0.873808	1.03013	1.03013	Cellulose * mucA up vs E * mucB	0.609246	1.10973	1.10973	Cellulose * mucA up vs E * IDC	0.70294	0.928266	-1.07728	E * IDC down vs E * mucB	0.253737	0.0297384	1.9868
15865	206411_s_at	v-abl Abelson murine leukemia viral oncogene homolog 2 (arg, Abelson-related gen	ABL2	Hs.159472	27	Hs.121521	1.05239	97.1987	1.10318	96.0407	#N/A	0	#N/A	#N/A	#N/A	#N/A	0.333688	0.943328	0.839234	3.36955	3.36955	0.104275	2.88915	2.88915	0.154185	2.96202	2.96202	0.662135	3.36955	3.36955	0.104275	2.92558	2.92558	0.278343	0.705221	1.32642	1.32642	Cellulose * mucA up vs E * mucB	0.661372	1.39513	1.39513	Cellulose * mucA up vs E * IDC	0.943328	0.95075	-1.0518	E * IDC down vs E * mucB	0.00796678	0.209911	1.32478
41169	231907_at	v-abl Abelson murine leukemia viral oncogene homolog 2 (arg, Abelson-related gen	ABL2	Hs.159472	27	Hs.159472	1.05239	97.1987	1.10318	96.0407	#N/A	0	#N/A	#N/A	#N/A	#N/A	0.66912	0.867634	0.708689	4.17507	4.17507	0.220477	4.81518	4.81518	1.53641	4.48696	4.48696	0.0193329	4.17507	4.17507	0.220477	4.65107	4.65107	0.634402	0.87404	0.805581	-1.24134	Cellulose * mucA down vs E * mucB	0.751503	0.641663	-1.55845	Cellulose * mucA down vs E * IDC	0.867634	1.25546	1.25546	E * IDC up vs E * mucB	0.044508	0.495539	0.226291
36156	226893_at	v-abl Abelson murine leukemia viral oncogene homolog 2 (arg, Abelson-related gen	ABL2	Hs.159472	27	Hs.14763	1.05239	97.1987	1.10318	96.0407	#N/A	0	#N/A	#N/A	#N/A	#N/A	0.905968	0.759602	0.824824	5.87921	5.87921	0.136437	6.01274	6.01274	0.816854	5.62165	5.62165	0.169126	5.87921	5.87921	0.136437	5.8172	5.8172	0.358778	0.837337	1.19545	1.19545	Cellulose * mucA up vs E * mucB	0.914303	0.911596	-1.09698	Cellulose * mucA down vs E * IDC	0.759602	1.31138	1.31138	E * IDC up vs E * mucB	0.157332	0.234932	0.0164849
26014	216716_at	ABO blood group (transferase A, alpha 1-3-N-acetylgalactosaminyltransferase; tra	ABO	Hs.654423	28	Hs.113271	1.23742	97.1987	1.30888	96.0407	#N/A	0	#N/A	#N/A	#N/A	#N/A	0.0182782	0.750372	0.52328	2.75032	2.75032	0.0304583	2.13252	2.13252	0.131357	2.17475	2.17475	0.0292493	2.75032	2.75032	0.0304583	2.15363	2.15363	0.0562756	0.111775	1.49027	1.49027	Cellulose * mucA up vs E * mucB	0.104276	1.53453	1.53453	Cellulose * mucA up vs E * IDC	0.750372	0.971156	-1.0297	E * IDC down vs E * mucB	0.171006	1.326	35.3015
26227	216929_x_at	ABO blood group (transferase A, alpha 1-3-N-acetylgalactosaminyltransferase; tra	ABO	Hs.654423	28	Hs.113271	1.23742	97.1987	1.30888	96.0407	#N/A	0	#N/A	#N/A	#N/A	#N/A	0.0367451	0.218731	0.261987	5.90797	5.90797	0.242774	4.79144	4.79144	0.0242863	5.05423	5.05423	0.0697312	5.90797	5.90797	0.242774	4.92284	4.92284	0.0816299	0.0698256	1.80718	1.80718	Cellulose * mucA up vs E * mucB	0.0534804	2.16825	2.16825	Cellulose * mucA up vs E * IDC	0.218731	0.833477	-1.19979	E * IDC down vs E * mucB	7.81247	6.78466	23.8347
23811	214504_at	ABO blood group (transferase A, alpha 1-3-N-acetylgalactosaminyltransferase; tra	ABO	Hs.654423	28	Hs.113271	1.23742	97.1987	1.30888	96.0407	#N/A	0	#N/A	#N/A	#N/A	#N/A	0.492301	0.616422	0.599451	2.20997	2.20997	0.0585656	2.16033	2.16033	0.0179033	2.05199	2.05199	0.175409	2.20997	2.20997	0.0585656	2.10616	2.10616	0.078483	0.49904	1.11572	1.11572	Cellulose * mucA up vs E * mucB	0.805627	1.03501	1.03501	Cellulose * mucA up vs E * IDC	0.616422	1.07799	1.07799	E * IDC up vs E * mucB	0.473132	0.891436	0.641079
23975	214671_s_at	active BCR-related gene	ABR	Hs.159306	29	Hs.118021	1.0536	97.1987	0.964375	95.9263	#N/A	0	#N/A	#N/A	#N/A	#N/A	0.118129	0.361543	0.499537	2.22549	2.22549	0.31894	1.76711	1.76711	0.108719	1.35753	1.35753	0.152602	2.22549	2.22549	0.31894	1.56232	1.56232	0.140821	0.186175	1.82508	1.82508	Cellulose * mucA up vs E * mucB	0.329858	1.374	1.374	Cellulose * mucA up vs E * IDC	0.361543	1.3283	1.3283	E * IDC up vs E * mucB	2.45654	1.50371	5.93133
22208	212895_s_at	active BCR-related gene	ABR	Hs.159306	29	Hs.118021	1.0536	97.1987	0.964375	95.9263	#N/A	0	#N/A	#N/A	#N/A	#N/A	0.236595	0.985848	0.73913	3.557	3.557	0.0578686	3.18569	3.18569	0.386891	3.1948	3.1948	0.0227087	3.557	3.557	0.0578686	3.19024	3.19024	0.158241	0.539044	1.28539	1.28539	Cellulose * mucA up vs E * mucB	0.531188	1.29353	1.29353	Cellulose * mucA up vs E * IDC	0.985848	0.993707	-1.00633	E * IDC down vs E * mucB	0.000494358	0.415226	2.22617
23581	214274_s_at	acetyl-Coenzyme A acyltransferase 1 (peroxisomal 3-oxoacyl-Coenzyme A thiolase)	ACAA1	Hs.643487	30	Hs.200188	0.88768	89.8723	1.07641	96.0407	#N/A	0	#N/A	0.822117	#N/A	#N/A	0.0909025	0.954472	0.744435	5.80674	5.80674	0.00396776	5.27063	5.27063	0.334405	5.29589	5.29589	0.018199	5.80674	5.80674	0.00396776	5.28326	5.28326	0.136917	0.384611	1.42488	1.42488	Cellulose * mucA up vs E * mucB	0.370374	1.45005	1.45005	Cellulose * mucA up vs E * IDC	0.954472	0.982644	-1.01766	E * IDC down vs E * mucB	0.00513185	0.402228	6.27053
11481	202025_x_at	acetyl-Coenzyme A acyltransferase 1 (peroxisomal 3-oxoacyl-Coenzyme A thiolase)	ACAA1	Hs.643487	30	Hs.166160	0.88768	89.8723	1.07641	96.0407	#N/A	0	#N/A	0.822117	#N/A	#N/A	0.508156	0.224431	0.266011	5.16669	5.16669	0.280244	5.1242	5.1242	0.0741796	4.75905	4.75905	0.208519	5.16669	5.16669	0.280244	4.94162	4.94162	0.138834	0.202663	1.32652	1.32652	Cellulose * mucA up vs E * mucB	0.80495	1.0299	1.0299	Cellulose * mucA up vs E * IDC	0.224431	1.28801	1.28801	E * IDC up vs E * mucB	7.38804	6.56595	0.629269
21500	212186_at	acetyl-Coenzyme A carboxylase alpha	ACACA	Hs.160556	31	Hs.7232	0.954253	89.8723	0.897925	95.9263	#N/A	0	#N/A	0.86975	#N/A	#N/A	0.342854	0.870764	0.556484	4.62746	4.62746	0.143116	5.42234	5.42234	0.835881	5.28263	5.28263	0.157123	4.62746	4.62746	0.143116	5.35248	5.35248	0.349558	0.51126	0.635004	-1.57479	Cellulose * mucA down vs E * mucB	0.449939	0.576392	-1.73493	Cellulose * mucA down vs E * IDC	0.870764	1.10169	1.10169	E * IDC up vs E * mucB	0.0423696	1.1146	1.38064
23665	214358_at	acetyl-Coenzyme A carboxylase alpha	ACACA	Hs.160556	31	Hs.7232	0.954253	89.8723	0.897925	95.9263	#N/A	0	#N/A	0.86975	#N/A	#N/A	0.791407	0.875416	0.875424	4.54486	4.54486	0.0259397	4.60082	4.60082	1.68074	5.03021	5.03021	0.485332	4.54486	4.54486	0.0259397	4.81551	4.81551	0.724872	0.859671	0.714323	-1.39993	Cellulose * mucA down vs E * mucB	0.983556	0.961952	-1.03955	Cellulose * mucA down vs E * IDC	0.875416	0.742576	-1.34666	E * IDC down vs E * mucB	0.0392965	0.152429	0.0844179
259	1552615_at	acetyl-Coenzyme A carboxylase beta	ACACB	Hs.234898	32	Hs.183857	1.02456	97.1987	1.05142	96.0407	#N/A	0	0.680176	0.497609	#N/A	#N/A	0.0457323	0.724888	0.235179	4.88999	4.88999	0.191146	4.1806	4.1806	0.0477009	4.21095	4.21095	0.0180986	4.88999	4.88999	0.191146	4.19578	4.19578	0.0225959	0.0614972	1.60107	1.60107	Cellulose * mucA up vs E * mucB	0.0588816	1.63511	1.63511	Cellulose * mucA up vs E * IDC	0.724888	0.979184	-1.02126	E * IDC down vs E * mucB	0.212724	8.54006	19.2689
31216	221928_at	acetyl-Coenzyme A carboxylase beta	ACACB	Hs.234898	32	Hs.234898	1.02456	97.1987	1.05142	96.0407	#N/A	0	0.680176	0.497609	#N/A	#N/A	0.187502	0.69528	0.709478	3.97088	3.97088	0.508271	3.25323	3.25323	0.209379	2.81866	2.81866	0.628096	3.97088	3.97088	0.508271	3.03594	3.03594	0.297984	0.400123	2.22255	2.22255	Cellulose * mucA up vs E * mucB	0.548956	1.6445	1.6445	Cellulose * mucA up vs E * IDC	0.69528	1.3515	1.3515	E * IDC up vs E * mucB	0.269258	0.493326	3.02337
260	1552616_a_at	acetyl-Coenzyme A carboxylase beta	ACACB	Hs.234898	32	Hs.183857	1.02456	97.1987	1.05142	96.0407	#N/A	0	0.680176	0.497609	#N/A	#N/A	0.274368	0.404682	0.226647	3.21153	3.21153	1.42735	1.79064	1.79064	0.150187	1.15173	1.15173	0.321224	3.21153	3.21153	1.42735	1.47119	1.47119	0.234465	0.143232	4.16927	4.16927	Cellulose * mucA up vs E * mucB	0.203939	2.6775	2.6775	Cellulose * mucA up vs E * IDC	0.404682	1.55715	1.55715	E * IDC up vs E * mucB	1.83686	9.23352	2.18449
23890	214584_x_at	acetyl-Coenzyme A carboxylase beta	ACACB	Hs.234898	32	Hs.183857	1.02456	97.1987	1.05142	96.0407	#N/A	0	0.680176	0.497609	#N/A	#N/A	0.389793	0.654207	0.678648	1.14948	1.14948	0.168072	1.51181	1.51181	0.0255388	1.29411	1.29411	0.335057	1.14948	1.14948	0.168072	1.40296	1.40296	0.150894	0.757181	0.904617	-1.10544	Cellulose * mucA down vs E * mucB	0.498474	0.777908	-1.2855	Cellulose * mucA down vs E * IDC	0.654207	1.16289	1.16289	E * IDC up vs E * mucB	0.364511	0.585628	1.04298
54397	43427_at	acetyl-Coenzyme A carboxylase beta	ACACB	Hs.234898	32	Hs.234898	1.02456	97.1987	1.05142	96.0407	#N/A	0	0.680176	0.497609	#N/A	#N/A	0.949921	0.692934	0.808309	5.74066	5.74066	0.729135	6.20482	6.20482	1.02556	5.38538	5.38538	0.539505	5.74066	5.74066	0.729135	5.7951	5.7951	0.528928	0.857892	1.27923	1.27923	Cellulose * mucA up vs E * mucB	0.816452	0.724889	-1.37952	Cellulose * mucA down vs E * IDC	0.692934	1.76473	1.76473	E * IDC up vs E * mucB	0.274142	0.265271	0.0046512
54461	49452_at	acetyl-Coenzyme A carboxylase beta	ACACB	Hs.234898	32	Hs.21305	1.02456	97.1987	1.05142	96.0407	#N/A	0	0.680176	0.497609	#N/A	#N/A	0.986373	0.627264	0.883568	6.2014	6.2014	0.716037	6.86802	6.86802	1.23357	5.50245	5.50245	0.825967	6.2014	6.2014	0.716037	6.18523	6.18523	0.722992	0.791712	1.62333	1.62333	Cellulose * mucA up vs E * mucB	0.800719	0.629984	-1.58734	Cellulose * mucA down vs E * IDC	0.627264	2.57678	2.57678	E * IDC up vs E * mucB	0.439631	0.140458	0.000348345
15522	206068_s_at	acyl-Coenzyme A dehydrogenase, long chain	ACADL	Hs.471277	33	Hs.1209	0.99447	89.8723	1.26254	96.0407	#N/A	0	#N/A	#N/A	#N/A	#N/A	0.507741	0.5	0.614505	1.04337	1.04337	0.0897572	1.05926	1.05926	0.138572	1.2028	1.2028	0.00497329	1.04337	1.04337	0.0897572	1.13103	1.13103	0.0701539	0.466651	0.895378	-1.11685	Cellulose * mucA down vs E * mucB	0.929832	0.989049	-1.01107	Cellulose * mucA down vs E * IDC	0.5	0.905292	-1.10462	E * IDC down vs E * mucB	1	0.824096	0.589376
15523	206069_s_at	acyl-Coenzyme A dehydrogenase, long chain	ACADL	Hs.471277	33	Hs.1209	0.99447	89.8723	1.26254	96.0407	#N/A	0	#N/A	#N/A	#N/A	#N/A	0.858327	0.681531	0.375971	1.19899	1.19899	0.0114738	1.20141	1.20141	0.0983989	1.275	1.275	0.233037	1.19899	1.19899	0.0114738	1.2382	1.2382	0.105433	0.672801	0.948676	-1.0541	Cellulose * mucA down vs E * mucB	0.988576	0.998327	-1.00168	Cellulose * mucA down vs E * IDC	0.681531	0.950266	-1.05234	E * IDC down vs E * mucB	0.298801	3.03721	0.0402403
11958	202502_at	acyl-Coenzyme A dehydrogenase, C-4 to C-12 straight chain	ACADM	Hs.445040	34	Hs.79158	0.969663	89.8723	0.980703	95.9263	#N/A	0	#N/A	#N/A	#N/A	#N/A	0.918509	0.312017	0.50703	1.73229	1.73229	0.326602	1.95534	1.95534	0.131665	1.446	1.446	0.140084	1.73229	1.73229	0.326602	1.70067	1.70067	0.166669	0.483412	1.2195	1.2195	Cellulose * mucA up vs E * mucB	0.562466	0.856756	-1.16719	Cellulose * mucA down vs E * IDC	0.312017	1.4234	1.4234	E * IDC up vs E * mucB	3.51295	1.44493	0.0129398
11822	202366_at	acyl-Coenzyme A dehydrogenase, C-2 to C-3 short chain	ACADS	Hs.507076	35	Hs.127610	1.0547	97.1987	1.30217	96.0407	#N/A	0	#N/A	0.683278	#N/A	#N/A	0.0459889	0.954838	0.938514	4.93585	4.93585	0.100705	4.22897	4.22897	0.184982	4.19599	4.19599	0.27915	4.93585	4.93585	0.100705	4.21248	4.21248	0.137044	0.35668	1.67001	1.67001	Cellulose * mucA up vs E * mucB	0.369876	1.63226	1.63226	Cellulose * mucA up vs E * IDC	0.954838	1.02312	1.02312	E * IDC up vs E * mucB	0.00504948	0.0676606	18.9117
14810	205355_at	acyl-Coenzyme A dehydrogenase, short/branched chain	ACADSB	Hs.81934	36	Hs.81934	1.33953	97.1987	1.21457	96.0407	#N/A	0	#N/A	#N/A	#N/A	#N/A	0.122749	0.690741	0.459567	3.77454	3.77454	0.251203	4.36659	4.36659	0.157916	4.26401	4.26401	0.036371	3.77454	3.77454	0.251203	4.3153	4.3153	0.0724817	0.240552	0.712286	-1.40393	Cellulose * mucA down vs E * mucB	0.201863	0.663399	-1.50739	Cellulose * mucA down vs E * IDC	0.690741	1.07369	1.07369	E * IDC up vs E * mucB	0.278766	1.8674	5.83229
35294	226030_at	acyl-Coenzyme A dehydrogenase, short/branched chain	ACADSB	Hs.81934	36	Hs.11805	1.33953	97.1987	1.21457	96.0407	#N/A	0	#N/A	#N/A	#N/A	#N/A	0.336215	0.636931	0.503956	4.03436	4.03436	0.588969	5.30611	5.30611	0.965164	4.78459	4.78459	0.152074	4.03436	4.03436	0.588969	5.04535	5.04535	0.426352	0.525586	0.594511	-1.68206	Cellulose * mucA down vs E * mucB	0.362143	0.414159	-2.41453	Cellulose * mucA down vs E * IDC	0.636931	1.43546	1.43546	E * IDC up vs E * mucB	0.411396	1.46872	1.45509
10166	200710_at	acyl-Coenzyme A dehydrogenase, very long chain	ACADVL	Hs.437178	37	Hs.82208	1.0415	97.1987	1.16366	96.0407	#N/A	0	#N/A	#N/A	#N/A	#N/A	0.814389	0.18038	0.453666	6.77149	6.77149	0.613869	5.84128	5.84128	0.352252	7.41847	7.41847	0.106988	6.77149	6.77149	0.613869	6.62988	6.62988	0.479462	0.392973	0.638612	-1.5659	Cellulose * mucA down vs E * mucB	0.291948	1.90555	1.90555	Cellulose * mucA up vs E * IDC	0.18038	0.335133	-2.98389	E * IDC down vs E * mucB	11.7948	1.9294	0.0694254
14867	205412_at	acetyl-Coenzyme A acetyltransferase 1 (acetoacetyl Coenzyme A thiolase)	ACAT1	Hs.232375	38	Hs.37	0.930127	89.8723	1.12298	96.0407	#N/A	0	#N/A	1.08599	ACAT1	#N/A	0.0555305	0.0371122	0.033933	3.08497	3.08497	0.519663	5.40147	5.40147	0.22577	4.89037	4.89037	0.255599	3.08497	3.08497	0.519663	5.14592	5.14592	0.202859	0.0105171	0.286102	-3.49526	Cellulose * mucA down vs E * mucB	0.00819698	0.200755	-4.9812	Cellulose * mucA down vs E * IDC	0.0371122	1.42513	1.42513	E * IDC up vs E * mucB	293.591	433.737	16.505
1959	1554947_at	acetyl-Coenzyme A acetyltransferase 1 (acetoacetyl Coenzyme A thiolase)	ACAT1	Hs.232375	38	Hs.37	0.930127	89.8723	1.12298	96.0407	#N/A	0	#N/A	1.08599	ACAT1	#N/A	0.449448	0.644923	0.455692	1.28513	1.28513	0.163259	1.48449	1.48449	0.100135	1.65085	1.65085	0.366802	1.28513	1.28513	0.163259	1.56767	1.56767	0.162485	0.401089	0.776082	-1.28852	Cellulose * mucA down vs E * mucB	0.591306	0.870934	-1.14819	Cellulose * mucA down vs E * IDC	0.644923	0.891092	-1.12222	E * IDC down vs E * mucB	0.389157	1.90784	0.828352
4679	1559239_s_at	acetyl-Coenzyme A acetyltransferase 1 (acetoacetyl Coenzyme A thiolase)	ACAT1	Hs.232375	38	Hs.397519	0.930127	89.8723	1.12298	96.0407	#N/A	0	#N/A	1.08599	ACAT1	#N/A	0.745044	0.489723	0.422806	1.97991	1.97991	0.606451	1.99995	1.99995	0.0984749	1.57381	1.57381	0.314127	1.97991	1.97991	0.606451	1.78688	1.78688	0.182196	0.505052	1.3251	1.3251	Cellulose * mucA up vs E * mucB	0.969107	0.986207	-1.01399	Cellulose * mucA down vs E * IDC	0.489723	1.34364	1.34364	E * IDC up vs E * mucB	1.06672	2.29697	0.135558
19026	209608_s_at	acetyl-Coenzyme A acetyltransferase 2	ACAT2	Hs.571037	39	Hs.278544	1.09822	97.1987	1.1079	96.0407	#N/A	0	#N/A	1.85886	#N/A	#N/A	0.171426	0.217773	0.268255	3.65271	3.65271	1.04094	6.00152	6.00152	0.271575	4.8457	4.8457	0.139983	3.65271	3.65271	1.04094	5.42361	5.42361	0.356208	0.211483	0.437396	-2.28626	Cellulose * mucA down vs E * mucB	0.110428	0.196309	-5.09402	Cellulose * mucA down vs E * IDC	0.217773	2.2281	2.2281	E * IDC up vs E * mucB	7.88705	6.44826	4.22507
16144	206690_at	amiloride-sensitive cation channel 1, neuronal (degenerin)	ACCN1	Hs.368417	40	Hs.6517	1.22066	97.1987	1.10305	96.0407	#N/A	0	#N/A	#N/A	#N/A	#N/A	0.252733	0.399739	0.539466	1.53885	1.53885	0.10912	1.46363	1.46363	0.0292118	1.32189	1.32189	0.0736822	1.53885	1.53885	0.10912	1.39276	1.39276	0.0521664	0.281912	1.16229	1.16229	Cellulose * mucA up vs E * mucB	0.598116	1.05352	1.05352	Cellulose * mucA up vs E * IDC	0.399739	1.10324	1.10324	E * IDC up vs E * mucB	1.8977	1.21808	2.25155
54305	37953_s_at	amiloride-sensitive cation channel 2, neuronal	ACCN2	Hs.274361	41	Hs.87220	1.13419	97.1987	1.25701	96.0407	#N/A	0	#N/A	#N/A	#N/A	#N/A	0.710571	0.592224	0.894128	2.15212	2.15212	0.199322	2.68432	2.68432	0.693345	1.95159	1.95159	0.289688	2.15212	2.15212	0.199322	2.31796	2.31796	0.372624	0.871898	1.14911	1.14911	Cellulose * mucA up vs E * mucB	0.684104	0.691497	-1.44614	Cellulose * mucA down vs E * IDC	0.592224	1.66178	1.66178	E * IDC up vs E * mucB	0.55558	0.125419	0.170479
14611	205156_s_at	amiloride-sensitive cation channel 2, neuronal	ACCN2	Hs.274361	41	Hs.274361	1.13419	97.1987	1.25701	96.0407	#N/A	0	#N/A	#N/A	#N/A	#N/A	0.852409	0.558496	0.830325	1.77233	1.77233	0.00393075	2.08986	2.08986	0.516622	1.57589	1.57589	0.10168	1.77233	1.77233	0.00393075	1.83287	1.83287	0.261189	0.804159	1.14587	1.14587	Cellulose * mucA up vs E * mucB	0.697971	0.802444	-1.24619	Cellulose * mucA down vs E * IDC	0.558496	1.42797	1.42797	E * IDC up vs E * mucB	0.690992	0.225227	0.041064
14832	205377_s_at	acetylcholinesterase (Yt blood group)	ACHE	Hs.154495	43	Hs.154495	1.0421	97.1987	1.08023	96.0407	#N/A	0	#N/A	#N/A	#N/A	#N/A	0.109181	0.862919	0.421441	1.94601	1.94601	0.0858011	1.48587	1.48587	0.212775	1.45461	1.45461	0.0698416	1.94601	1.94601	0.0858011	1.47024	1.47024	0.0918693	0.180198	1.40582	1.40582	Cellulose * mucA up vs E * mucB	0.191735	1.37568	1.37568	Cellulose * mucA up vs E * IDC	0.862919	1.02191	1.02191	E * IDC up vs E * mucB	0.0478374	2.31512	6.81114
14833	205378_s_at	acetylcholinesterase (Yt blood group)	ACHE	Hs.154495	43	Hs.154495	1.0421	97.1987	1.08023	96.0407	#N/A	0	#N/A	#N/A	#N/A	#N/A	0.222795	0.557678	0.973736	2.27854	2.27854	0.0350733	2.20795	2.20795	0.173486	1.95956	1.95956	0.124539	2.27854	2.27854	0.0350733	2.08375	2.08375	0.112883	0.478389	1.24745	1.24745	Cellulose * mucA up vs E * mucB	0.851931	1.05015	1.05015	Cellulose * mucA up vs E * IDC	0.557678	1.18788	1.18788	E * IDC up vs E * mucB	0.694612	0.0273366	4.20627
10584	201128_s_at	ATP citrate lyase	ACLY	Hs.387567	47	Hs.174140	0.946495	89.8723	0.992634	95.9263	0.969555	0	#N/A	1.0968	#N/A	#N/A	0.197006	0.676528	0.41149	6.49633	6.49633	0.286601	7.07516	7.07516	0.235179	6.95485	6.95485	0.0191443	6.49633	6.49633	0.286601	7.01501	7.01501	0.102398	0.280304	0.727728	-1.37414	Cellulose * mucA down vs E * mucB	0.227409	0.669505	-1.49364	Cellulose * mucA down vs E * IDC	0.676528	1.08696	1.08696	E * IDC up vs E * mucB	0.310113	2.45292	3.3541
19744	210337_s_at	ATP citrate lyase	ACLY	Hs.387567	47	Hs.174140	0.946495	89.8723	0.992634	95.9263	0.969555	0	#N/A	1.0968	#N/A	#N/A	0.343983	0.550751	0.396343	4.97139	4.97139	1.29572	5.96144	5.96144	0.627309	6.65469	6.65469	0.186331	4.97139	4.97139	1.29572	6.30806	6.30806	0.333801	0.286636	0.311369	-3.21162	Cellulose * mucA down vs E * mucB	0.437934	0.503462	-1.98625	Cellulose * mucA down vs E * IDC	0.550751	0.618457	-1.61693	E * IDC down vs E * mucB	0.725975	2.68293	1.44175
10583	201127_s_at	ATP citrate lyase	ACLY	Hs.387567	47	Hs.174140	0.946495	89.8723	0.992634	95.9263	0.969555	0	#N/A	1.0968	#N/A	#N/A	0.648265	0.554847	0.60704	6.43538	6.43538	1.18213	6.42886	6.42886	1.58941	7.86134	7.86134	0.113899	6.43538	6.43538	1.18213	7.1451	7.1451	0.770845	0.556277	0.372171	-2.68694	Cellulose * mucA down vs E * mucB	0.997563	1.00453	1.00453	Cellulose * mucA up vs E * IDC	0.554847	0.370492	-2.69911	E * IDC down vs E * mucB	0.70728	0.856862	0.265233
10249	200793_s_at	aconitase 2, mitochondrial	ACO2	Hs.643610	50	Hs.300463	0.860154	89.8723	0.940826	95.9263	#N/A	0	1.11363	1.30553	#N/A	#N/A	0.0598534	0.336501	0.997353	3.16221	3.16221	0.0268834	5.39215	5.39215	0.313657	4.35626	4.35626	0.291306	3.16221	3.16221	0.0268834	4.8742	4.8742	0.346356	0.298544	0.437074	-2.28794	Cellulose * mucA down vs E * mucB	0.16865	0.213168	-4.69114	Cellulose * mucA down vs E * IDC	0.336501	2.05038	2.05038	E * IDC up vs E * mucB	2.93202	0.00265722	94.1006
26600	217307_at	aconitase 2, mitochondrial	ACO2	Hs.643610	50	Hs.166002	0.860154	89.8723	0.940826	95.9263	#N/A	0	1.11363	1.30553	#N/A	#N/A	0.337887	0.820825	0.923798	1.92133	1.92133	0.0631832	2.18164	2.18164	0.297206	2.05532	2.05532	0.139704	1.92133	1.92133	0.0631832	2.11848	2.11848	0.138941	0.810564	0.911309	-1.09732	Cellulose * mucA down vs E * mucB	0.657931	0.83491	-1.19773	Cellulose * mucA down vs E * IDC	0.820825	1.09151	1.09151	E * IDC up vs E * mucB	0.0835914	0.0858901	1.44822
37224	227962_at	acyl-Coenzyme A oxidase 1, palmitoyl	ACOX1	Hs.464137	51	Hs.293649	0.892616	89.8723	0.881073	95.9263	#N/A	0	1.18016	0.714333	#N/A	#N/A	0.011298	0.20953	0.466973	6.86279	6.86279	0.0162086	6.04411	6.04411	0.0349693	6.27895	6.27895	0.11518	6.86279	6.86279	0.0162086	6.16153	6.16153	0.0837302	0.0869168	1.49884	1.49884	Cellulose * mucA up vs E * mucB	0.0621742	1.7638	1.7638	Cellulose * mucA up vs E * IDC	0.20953	0.849778	-1.17678	E * IDC down vs E * mucB	8.57205	1.79291	59.7813
19019	209601_at	acyl-Coenzyme A oxidase 1, palmitoyl	ACOX1	Hs.464137	51	Hs.167835	0.892616	89.8723	0.881073	95.9263	#N/A	0	1.18016	0.714333	#N/A	#N/A	0.481342	0.106992	0.0503514	1.31553	1.31553	0.138861	1.24501	1.24501	0.0212458	1.18459	1.18459	0.0314972	1.31553	1.31553	0.138861	1.2148	1.2148	0.0233412	0.0497428	1.095	1.095	Cellulose * mucA up vs E * mucB	0.0919128	1.05009	1.05009	Cellulose * mucA up vs E * IDC	0.106992	1.04277	1.04277	E * IDC up vs E * mucB	34.7396	196.718	0.735616
17105	207656_s_at	acyl-Coenzyme A oxidase 1, palmitoyl	ACOX1	Hs.464137	51	Hs.167835	0.892616	89.8723	0.881073	95.9263	#N/A	0	1.18016	0.714333	#N/A	#N/A	0.898536	0.780011	0.218796	1.37221	1.37221	0.0380027	1.35274	1.35274	0.274204	1.31637	1.31637	0.173168	1.37221	1.37221	0.0380027	1.33456	1.33456	0.132813	0.678587	1.03946	1.03946	Cellulose * mucA up vs E * mucB	0.878841	1.01358	1.01358	Cellulose * mucA up vs E * IDC	0.780011	1.02553	1.02553	E * IDC up vs E * mucB	0.129601	9.94456	0.0206861
22810	213501_at	acyl-Coenzyme A oxidase 1, palmitoyl	ACOX1	Hs.464137	51	Hs.167835	0.892616	89.8723	0.881073	95.9263	#N/A	0	1.18016	0.714333	#N/A	#N/A	0.946738	0.781648	0.209056	5.44161	5.44161	1.37904	5.4303	5.4303	0.534406	5.27383	5.27383	0.0962245	5.44161	5.44161	1.37904	5.35207	5.35207	0.226234	0.7672	1.12333	1.12333	Cellulose * mucA up vs E * mucB	0.983577	1.00787	1.00787	Cellulose * mucA up vs E * IDC	0.781648	1.11456	1.11456	E * IDC up vs E * mucB	0.127521	10.9405	0.00566086
19018	209600_s_at	acyl-Coenzyme A oxidase 1, palmitoyl	ACOX1	Hs.464137	51	Hs.167835	0.892616	89.8723	0.881073	95.9263	#N/A	0	1.18016	0.714333	#N/A	#N/A	0.970423	0.73867	0.306665	7.36556	7.36556	1.09136	7.51681	7.51681	0.471575	7.29225	7.29225	0.0443926	7.36556	7.36556	1.09136	7.40453	7.40453	0.203947	0.910152	1.05213	1.05213	Cellulose * mucA up vs E * mucB	0.818465	0.900469	-1.11053	Cellulose * mucA down vs E * IDC	0.73867	1.16842	1.16842	E * IDC up vs E * mucB	0.189417	4.81669	0.00173175
1857	1554808_at	acid phosphatase 1, soluble	ACP1	Hs.558296	52	Hs.75393	1.074	97.1987	0.95705	95.9263	#N/A	0	#N/A	#N/A	#N/A	#N/A	0.0328211	0.981512	0.927555	1.06845	1.06845	0.178352	2.17361	2.17361	0.299305	2.19195	2.19195	0.332003	1.06845	1.06845	0.178352	2.18278	2.18278	0.182564	0.325913	0.458979	-2.17875	Cellulose * mucA down vs E * mucB	0.330407	0.464851	-2.15123	Cellulose * mucA down vs E * IDC	0.981512	0.987369	-1.01279	E * IDC down vs E * mucB	0.000843864	0.0811538	22.6696
24529	215227_x_at	acid phosphatase 1, soluble	ACP1	Hs.558296	52	Hs.75393	1.074	97.1987	0.95705	95.9263	#N/A	0	#N/A	#N/A	#N/A	#N/A	0.0665101	0.894923	0.783282	6.56447	6.56447	0.11655	7.47775	7.47775	0.489504	7.38391	7.38391	0.0738652	6.56447	6.56447	0.11655	7.43083	7.43083	0.203909	0.383428	0.566659	-1.76473	Cellulose * mucA down vs E * mucB	0.351875	0.530974	-1.88333	Cellulose * mucA down vs E * IDC	0.894923	1.06721	1.06721	E * IDC up vs E * mucB	0.0277454	0.314954	8.06307
11086	201630_s_at	acid phosphatase 1, soluble	ACP1	Hs.558296	52	Hs.75393	1.074	97.1987	0.95705	95.9263	#N/A	0	#N/A	#N/A	#N/A	#N/A	0.0879636	0.151681	0.0411345	4.3108	4.3108	0.90343	6.5955	6.5955	0.193833	6.81932	6.81932	0.139472	4.3108	4.3108	0.90343	6.70741	6.70741	0.116956	0.0137935	0.175736	-5.69035	Cellulose * mucA down vs E * mucB	0.0151443	0.205229	-4.87261	Cellulose * mucA down vs E * IDC	0.151681	0.856295	-1.16782	E * IDC down vs E * mucB	16.9527	295	9.87911
11085	201629_s_at	acid phosphatase 1, soluble	ACP1	Hs.558296	52	Hs.75393	1.074	97.1987	0.95705	95.9263	#N/A	0	#N/A	#N/A	#N/A	#N/A	0.11315	0.178905	0.136843	5.68528	5.68528	0.717708	7.66416	7.66416	0.134676	7.13827	7.13827	0.28648	5.68528	5.68528	0.717708	7.40121	7.40121	0.199369	0.0662721	0.365265	-2.73774	Cellulose * mucA down vs E * mucB	0.0487413	0.253688	-3.94185	Cellulose * mucA down vs E * IDC	0.178905	1.43982	1.43982	E * IDC up vs E * mucB	12.001	26.201	7.28009
12223	202767_at	acid phosphatase 2, lysosomal	ACP2	Hs.532492	53	Hs.75589	0.964375	89.8723	1.13315	96.0407	#N/A	0	#N/A	0.820115	#N/A	#N/A	0.0875655	0.189215	0.261253	1.793	1.793	0.117864	1.56588	1.56588	0.034609	1.41712	1.41712	0.0109566	1.793	1.793	0.117864	1.4915	1.4915	0.0454302	0.0767983	1.29763	1.29763	Cellulose * mucA up vs E * mucB	0.126049	1.17049	1.17049	Cellulose * mucA up vs E * IDC	0.189215	1.10862	1.10862	E * IDC up vs E * mucB	10.6593	6.82565	9.44853
14093	204638_at	acid phosphatase 5, tartrate resistant	ACP5	Hs.1211	54	Hs.1211	0.665495	89.8723	0.79618	95.9263	#N/A	0	#N/A	#N/A	#N/A	#N/A	0.478091	0.235024	0.358835	2.0575	2.0575	0.168284	3.62176	3.62176	1.07536	2.06515	2.06515	0.473089	2.0575	2.0575	0.168284	2.84346	2.84346	0.657234	0.991913	0.994711	-1.00532	Cellulose * mucA down vs E * mucB	0.233975	0.33815	-2.95726	Cellulose * mucA down vs E * IDC	0.235024	2.94162	2.94162	E * IDC up vs E * mucB	6.67993	3.38311	0.72816
46287	237030_at	acid phosphatase, prostate	ACPP	Hs.433060	55	Hs.152298	0.51865	44.164	0.623661	66.4905	#N/A	0	#N/A	#N/A	#N/A	#N/A	0.302369	0.192045	0.0252403	1.97174	1.97174	0.000386655	1.70111	1.70111	0.157847	1.72739	1.72739	0.166024	1.97174	1.97174	0.000386655	1.71425	1.71425	0.0938304	0.0212971	1.18456	1.18456	Cellulose * mucA up vs E * mucB	0.0192303	1.20633	1.20633	Cellulose * mucA up vs E * IDC	0.192045	0.981949	-1.01838	E * IDC down vs E * mucB	10.3284	784.338	1.89589
13848	204393_s_at	acid phosphatase, prostate	ACPP	Hs.433060	55	Hs.1852	0.51865	44.164	0.623661	66.4905	#N/A	0	#N/A	#N/A	#N/A	#N/A	0.325661	0.432828	0.42318	1.02807	1.02807	0.0302158	1.24278	1.24278	0.0531525	1.12273	1.12273	0.15021	1.02807	1.02807	0.0302158	1.18275	1.18275	0.0737045	0.50796	0.936493	-1.06781	Cellulose * mucA down vs E * mucB	0.270276	0.861719	-1.16047	Cellulose * mucA down vs E * IDC	0.432828	1.08677	1.08677	E * IDC up vs E * mucB	1.52993	2.29203	1.57634
17450	208013_s_at	acrosomal vesicle protein 1	ACRV1	Hs.169222	56	Hs.169222	1.09152	97.1987	0.968394	95.9263	#N/A	0	#N/A	1.15306	#N/A	#N/A	0.550011	0.348103	0.363304	1.41652	1.41652	0.0104603	1.47138	1.47138	0.17848	1.84642	1.84642	0.406771	1.41652	1.41652	0.0104603	1.6589	1.6589	0.211205	0.310778	0.742316	-1.34714	Cellulose * mucA down vs E * mucB	0.849877	0.962692	-1.03875	Cellulose * mucA down vs E * IDC	0.348103	0.771084	-1.29688	E * IDC down vs E * mucB	2.69886	3.28817	0.495372
17410	207969_x_at	acrosomal vesicle protein 1	ACRV1	Hs.169222	56	Hs.169222	1.09152	97.1987	0.968394	95.9263	#N/A	0	#N/A	1.15306	#N/A	#N/A	0.675244	0.23996	0.242315	1.58978	1.58978	0.324817	1.61017	1.61017	0.264987	1.23365	1.23365	0.115942	1.58978	1.58978	0.324817	1.42191	1.42191	0.16049	0.252334	1.27999	1.27999	Cellulose * mucA up vs E * mucB	0.913459	0.985968	-1.01423	Cellulose * mucA down vs E * IDC	0.23996	1.2982	1.2982	E * IDC up vs E * mucB	6.38157	8.01551	0.233751
17430	207991_x_at	acrosomal vesicle protein 1	ACRV1	Hs.169222	56	Hs.169222	1.09152	97.1987	0.968394	95.9263	#N/A	0	#N/A	1.15306	#N/A	#N/A	0.828014	0.232879	0.0908479	1.81051	1.81051	0.0596257	1.79939	1.79939	0.253925	1.68689	1.68689	0.210835	1.81051	1.81051	0.0596257	1.74314	1.74314	0.138598	0.213528	1.08946	1.08946	Cellulose * mucA up vs E * mucB	0.839184	1.00774	1.00774	Cellulose * mucA up vs E * IDC	0.232879	1.08109	1.08109	E * IDC up vs E * mucB	6.81555	60.0815	0.0609002
17413	207973_x_at	acrosomal vesicle protein 1	ACRV1	Hs.169222	56	Hs.169222	1.09152	97.1987	0.968394	95.9263	#N/A	0	#N/A	1.15306	#N/A	#N/A	0.882177	0.315353	0.390783	1.36203	1.36203	0.166918	1.49049	1.49049	0.111938	1.28491	1.28491	0.000866592	1.36203	1.36203	0.166918	1.3877	1.3877	0.0749023	0.61361	1.05491	1.05491	Cellulose * mucA up vs E * mucB	0.453882	0.914811	-1.09312	Cellulose * mucA down vs E * IDC	0.315353	1.15315	1.15315	E * IDC up vs E * mucB	3.42572	2.77415	0.0276234
17429	207990_x_at	acrosomal vesicle protein 1	ACRV1	Hs.169222	56	Hs.169222	1.09152	97.1987	0.968394	95.9263	#N/A	0	#N/A	1.15306	#N/A	#N/A	0.902527	0.609394	0.62921	1.59281	1.59281	0.0737808	1.74397	1.74397	0.363768	1.51049	1.51049	0.0322393	1.59281	1.59281	0.0737808	1.62723	1.62723	0.163616	0.845053	1.05872	1.05872	Cellulose * mucA up vs E * mucB	0.727675	0.900532	-1.11046	Cellulose * mucA down vs E * IDC	0.609394	1.17566	1.17566	E * IDC up vs E * mucB	0.495946	0.762928	0.018203
16230	206776_x_at	acrosomal vesicle protein 1	ACRV1	Hs.169222	56	Hs.169222	1.09152	97.1987	0.968394	95.9263	#N/A	0	#N/A	1.15306	#N/A	#N/A	0.986263	0.238937	0.160581	1.52873	1.52873	0.143969	1.66754	1.66754	0.282774	1.37395	1.37395	0.398448	1.52873	1.52873	0.143969	1.52074	1.52074	0.216725	0.408572	1.11326	1.11326	Cellulose * mucA up vs E * mucB	0.442291	0.908271	-1.10099	Cellulose * mucA down vs E * IDC	0.238937	1.22569	1.22569	E * IDC up vs E * mucB	6.4419	18.8903	0.000376354
13327	203872_at	actin, alpha 1, skeletal muscle	ACTA1	Hs.1288	58	Hs.1288	0.661356	89.8723	0.533047	66.4905	#N/A	0	#N/A	#N/A	#N/A	#N/A	0.66131	0.884108	0.311929	1.39597	1.39597	0.177124	1.29645	1.29645	0.0372372	1.31491	1.31491	0.13751	1.39597	1.39597	0.177124	1.30568	1.30568	0.0584038	0.567203	1.05779	1.05779	Cellulose * mucA up vs E * mucB	0.502406	1.07142	1.07142	Cellulose * mucA up vs E * IDC	0.884108	0.987287	-1.01288	E * IDC down vs E * mucB	0.0338855	4.63876	0.255294
10430	200974_at	actin, alpha 2, smooth muscle, aorta	ACTA2	Hs.500483	59	Hs.195851	0.671829	89.8723	0.460306	47.9469	#N/A	#N/A	#N/A	#N/A	#N/A	#N/A	0.0493503	0.83091	0.746315	2.37309	2.37309	0.0537282	2.21239	2.21239	0.0568992	2.18805	2.18805	0.0325626	2.37309	2.37309	0.0537282	2.20022	2.20022	0.0276706	0.2867	1.13685	1.13685	Cellulose * mucA up vs E * mucB	0.323387	1.11783	1.11783	Cellulose * mucA up vs E * IDC	0.83091	1.01701	1.01701	E * IDC up vs E * mucB	0.074002	0.397687	10.7152
52397	243140_at	Actin, alpha 2, smooth muscle, aorta	ACTA2	Hs.500483	59	Hs.208641	0.671829	89.8723	0.460306	47.9469	#N/A	#N/A	#N/A	#N/A	#N/A	#N/A	0.819922	0.634235	0.443853	1.2317	1.2317	0.0151079	1.30792	1.30792	0.0611155	1.22966	1.22966	0.181998	1.2317	1.2317	0.0151079	1.26879	1.26879	0.0815684	0.989283	1.00141	1.00141	Cellulose * mucA up vs E * mucB	0.641846	0.948537	-1.05425	Cellulose * mucA down vs E * IDC	0.634235	1.05574	1.05574	E * IDC up vs E * mucB	0.419121	2.038	0.065301
25088	215787_at	Actin, alpha 2, smooth muscle, aorta	ACTA2	Hs.500483	59	Hs.269926	0.671829	89.8723	0.460306	47.9469	#N/A	#N/A	#N/A	#N/A	#N/A	#N/A	0.953993	0.443291	0.496919	1.37057	1.37057	0.0657431	1.2306	1.2306	0.0725266	1.48223	1.48223	0.282898	1.37057	1.37057	0.0657431	1.35642	1.35642	0.139614	0.689332	0.925517	-1.08048	Cellulose * mucA down vs E * mucB	0.626254	1.10188	1.10188	Cellulose * mucA up vs E * IDC	0.443291	0.839943	-1.19056	E * IDC down vs E * mucB	1.43077	1.52488	0.00411268
54633	AFFX-HSAC07/X00351_3_at	actin, beta	ACTB	Hs.520640	60	---	1.05741	97.1987	0.701217	66.4905	0.944446	1.1728	0.934051	1.03125	ACTB	#N/A	0.141598	0.474489	0.385662	12.0496	12.0496	0.0824428	11.8359	11.8359	0.0642123	11.8978	11.8978	0.00708675	12.0496	12.0496	0.0824428	11.8669	11.8669	0.0318567	0.229195	1.11092	1.11092	Cellulose * mucA up vs E * mucB	0.166323	1.15962	1.15962	Cellulose * mucA up vs E * IDC	0.474489	0.958003	-1.04384	E * IDC down vs E * mucB	1.17406	2.86167	5.13754
10257	200801_x_at	actin, beta	ACTB	Hs.520640	60	Hs.288061	1.05741	97.1987	0.701217	66.4905	0.944446	1.1728	0.934051	1.03125	ACTB	#N/A	0.159455	0.441018	0.247436	12.0906	12.0906	0.114835	11.8203	11.8203	0.0752988	11.8793	11.8793	0.0263686	12.0906	12.0906	0.114835	11.8498	11.8498	0.0367492	0.144852	1.15775	1.15775	Cellulose * mucA up vs E * mucB	0.114017	1.20604	1.20604	Cellulose * mucA up vs E * IDC	0.441018	0.95996	-1.04171	E * IDC down vs E * mucB	1.4517	7.66668	4.66251
54634	AFFX-HSAC07/X00351_5_at	actin, beta	ACTB	Hs.520640	60	---	1.05741	97.1987	0.701217	66.4905	0.944446	1.1728	0.934051	1.03125	ACTB	#N/A	0.180513	0.18016	0.456541	9.08394	9.08394	0.138181	9.01924	9.01924	0.139222	8.58287	8.58287	0.0123258	9.08394	9.08394	0.138181	8.80106	8.80106	0.13829	0.157907	1.41526	1.41526	Cellulose * mucA up vs E * mucB	0.699858	1.04586	1.04586	Cellulose * mucA up vs E * IDC	0.18016	1.3532	1.3532	E * IDC up vs E * mucB	11.8253	1.89889	3.68301
33861	224594_x_at	actin, beta	ACTB	Hs.520640	60	Hs.180952	1.05741	97.1987	0.701217	66.4905	0.944446	1.1728	0.934051	1.03125	ACTB	#N/A	0.188902	0.77416	0.0187419	12.0524	12.0524	0.0685577	11.8743	11.8743	0.0631175	11.8754	11.8754	0.0601773	12.0524	12.0524	0.0685577	11.8748	11.8748	0.0356037	0.0105716	1.13056	1.13056	Cellulose * mucA up vs E * mucB	0.010507	1.13142	1.13142	Cellulose * mucA up vs E * IDC	0.77416	0.999245	-1.00076	E * IDC down vs E * mucB	0.13721	1422.96	3.84527
23175	213867_x_at	actin, beta	ACTB	Hs.520640	60	Hs.288061	1.05741	97.1987	0.701217	66.4905	0.944446	1.1728	0.934051	1.03125	ACTB	#N/A	0.204889	0.262778	0.126321	12.0248	12.0248	0.0450492	11.8322	11.8322	0.0827494	11.8783	11.8783	0.0625467	12.0248	12.0248	0.0450492	11.8552	11.8552	0.0443915	0.0872296	1.1069	1.1069	Cellulose * mucA up vs E * mucB	0.0665169	1.14286	1.14286	Cellulose * mucA up vs E * IDC	0.262778	0.96853	-1.03249	E * IDC down vs E * mucB	5.21423	30.8343	3.41397
54635	AFFX-HSAC07/X00351_M_at	actin, beta	ACTB	Hs.520640	60	---	1.05741	97.1987	0.701217	66.4905	0.944446	1.1728	0.934051	1.03125	ACTB	#N/A	0.211999	0.782157	0.423675	10.3793	10.3793	0.326576	9.93452	9.93452	0.15112	9.85634	9.85634	0.0683417	10.3793	10.3793	0.326576	9.89543	9.89543	0.0713715	0.252958	1.43688	1.43688	Cellulose * mucA up vs E * mucB	0.291811	1.3611	1.3611	Cellulose * mucA up vs E * IDC	0.782157	1.05568	1.05568	E * IDC up vs E * mucB	0.126878	2.28551	3.0248
21285	211970_x_at	actin, gamma 1	ACTG1	Hs.514581	71	Hs.14376	1.03311	97.1987	0.540238	66.4905	#N/A	0	0.918487	0.966973	#N/A	#N/A	0.738178	0.104387	0.0940077	10.6666	10.6666	0.341913	10.6356	10.6356	0.0423832	10.9125	10.9125	0.00342321	10.6666	10.6666	0.341913	10.7741	10.7741	0.0817833	0.11723	0.84327	-1.18586	Cellulose * mucA down vs E * mucB	0.622032	1.02166	1.02166	Cellulose * mucA up vs E * IDC	0.104387	0.825391	-1.21155	E * IDC down vs E * mucB	36.529	56.0775	0.147017
21676	212363_x_at	actin, gamma 1	ACTG1	Hs.514581	71	Hs.14376	1.03311	97.1987	0.540238	66.4905	#N/A	0	0.918487	0.966973	#N/A	#N/A	0.774885	0.126959	0.0486782	10.3134	10.3134	0.391432	10.3512	10.3512	0.00955629	10.4852	10.4852	0.0366287	10.3134	10.3134	0.391432	10.4182	10.4182	0.0416411	0.0995118	0.887746	-1.12645	Cellulose * mucA down vs E * mucB	0.395398	0.974116	-1.02657	Cellulose * mucA down vs E * IDC	0.126959	0.911335	-1.09729	E * IDC down vs E * mucB	24.48	210.509	0.106732
33852	224585_x_at	actin, gamma 1	ACTG1	Hs.514581	71	Hs.14376	1.03311	97.1987	0.540238	66.4905	#N/A	0	0.918487	0.966973	#N/A	#N/A	0.777629	0.0921771	0.126752	11.0327	11.0327	0.306188	10.7608	10.7608	0.0500398	11.1423	11.1423	0.00558281	11.0327	11.0327	0.306188	10.9515	10.9515	0.112022	0.299003	0.926852	-1.07892	Cellulose * mucA down vs E * mucB	0.128471	1.20738	1.20738	Cellulose * mucA up vs E * IDC	0.0921771	0.767656	-1.30267	E * IDC down vs E * mucB	47.0343	30.6215	0.103827
22524	213214_x_at	actin, gamma 1	ACTG1	Hs.514581	71	Hs.14376	1.03311	97.1987	0.540238	66.4905	#N/A	0	0.918487	0.966973	#N/A	#N/A	0.857757	0.212454	0.185547	11.3303	11.3303	0.219075	11.2094	11.2094	0.0349603	11.3782	11.3782	0.023581	11.3303	11.3303	0.219075	11.2938	11.2938	0.051696	0.562998	0.967299	-1.03381	Cellulose * mucA down vs E * mucB	0.287093	1.08741	1.08741	Cellulose * mucA up vs E * IDC	0.212454	0.889546	-1.12417	E * IDC down vs E * mucB	8.31996	14.0231	0.0411297
21298	211983_x_at	actin, gamma 1	ACTG1	Hs.514581	71	Hs.14376	1.03311	97.1987	0.540238	66.4905	#N/A	0	0.918487	0.966973	#N/A	#N/A	0.903341	0.143636	0.166802	11.4718	11.4718	0.236731	11.3187	11.3187	0.00543213	11.5706	11.5706	0.0632482	11.4718	11.4718	0.236731	11.4446	11.4446	0.0771941	0.337081	0.933814	-1.07088	Cellulose * mucA down vs E * mucB	0.229877	1.11195	1.11195	Cellulose * mucA up vs E * IDC	0.143636	0.839797	-1.19076	E * IDC down vs E * mucB	18.9809	17.4709	0.0188004
30897	221607_x_at	actin, gamma 1	ACTG1	Hs.514581	71	Hs.14376	1.03311	97.1987	0.540238	66.4905	#N/A	0	0.918487	0.966973	#N/A	#N/A	0.907396	0.118874	0.164103	11.3367	11.3367	0.248258	11.155	11.155	0.0176759	11.4648	11.4648	0.0408578	11.3367	11.3367	0.248258	11.3099	11.3099	0.091265	0.272783	0.91501	-1.09288	Cellulose * mucA down vs E * mucB	0.198423	1.1342	1.1342	Cellulose * mucA up vs E * IDC	0.118874	0.806743	-1.23955	E * IDC down vs E * mucB	28.0159	18.0669	0.0172447
22299	212988_x_at	actin, gamma 1	ACTG1	Hs.514581	71	Hs.14376	1.03311	97.1987	0.540238	66.4905	#N/A	0	0.918487	0.966973	#N/A	#N/A	0.930872	0.0888767	0.11451	10.6972	10.6972	0.280264	10.557	10.557	0.0165195	10.8823	10.8823	0.0291905	10.6972	10.6972	0.280264	10.7196	10.7196	0.094896	0.154127	0.879587	-1.1369	Cellulose * mucA down vs E * mucB	0.200658	1.10205	1.10205	Cellulose * mucA up vs E * IDC	0.0888767	0.798138	-1.25292	E * IDC down vs E * mucB	50.6425	37.6317	0.00958857
11006	201550_x_at	actin, gamma 1	ACTG1	Hs.514581	71	Hs.14376	1.03311	97.1987	0.540238	66.4905	#N/A	0	0.918487	0.966973	#N/A	#N/A	0.952735	0.111331	0.112479	10.6972	10.6972	0.305694	10.5416	10.5416	0.00928783	10.8193	10.8193	0.0397706	10.6972	10.6972	0.305694	10.6805	10.6805	0.0818701	0.243268	0.918867	-1.0883	Cellulose * mucA down vs E * mucB	0.194448	1.11388	1.11388	Cellulose * mucA up vs E * IDC	0.111331	0.824926	-1.21223	E * IDC down vs E * mucB	32.0338	39.0211	0.00447152
21310	211995_x_at	actin, gamma 1	ACTG1	Hs.514581	71	Hs.14376	1.03311	97.1987	0.540238	66.4905	#N/A	0	0.918487	0.966973	#N/A	#N/A	0.998915	0.310405	0.22107	9.52163	9.52163	0.439275	9.3867	9.3867	0.119529	9.65544	9.65544	0.0229807	9.52163	9.52163	0.439275	9.52107	9.52107	0.0921288	0.520034	0.91142	-1.09719	Cellulose * mucA down vs E * mucB	0.51739	1.09804	1.09804	Cellulose * mucA up vs E * IDC	0.310405	0.830043	-1.20476	E * IDC down vs E * mucB	3.55613	9.7308	2.34248e-06
11730	202274_at	actin, gamma 2, smooth muscle, enteric	ACTG2	Hs.516105	72	Hs.78045	0.87428	89.8723	0.294567	0	#N/A	#N/A	#N/A	#N/A	#N/A	#N/A	0.400077	0.0386819	0.014327	1.76974	1.76974	0.274161	1.5772	1.5772	0.0151155	1.48549	1.48549	0.0206946	1.76974	1.76974	0.274161	1.53135	1.53135	0.0284659	0.0124938	1.21777	1.21777	Cellulose * mucA up vs E * mucB	0.0184418	1.14277	1.14277	Cellulose * mucA up vs E * IDC	0.0386819	1.06563	1.06563	E * IDC up vs E * mucB	270.194	2435.4	1.12449
50405	241148_at	actin, gamma 2, smooth muscle, enteric	ACTG2	Hs.516105	72	Hs.224453	0.87428	89.8723	0.294567	0	#N/A	#N/A	#N/A	#N/A	#N/A	#N/A	0.713078	0.142178	0.218022	1.81958	1.81958	0.00924987	1.62591	1.62591	0.10187	1.88437	1.88437	0.160571	1.81958	1.81958	0.00924987	1.75514	1.75514	0.107672	0.468665	0.956089	-1.04593	Cellulose * mucA down vs E * mucB	0.187352	1.14367	1.14367	Cellulose * mucA up vs E * IDC	0.142178	0.835982	-1.1962	E * IDC down vs E * mucB	19.3859	10.0189	0.178224
10057	200601_at	actinin, alpha 4	ACTN4	Hs.270291	81	Hs.182485	0.871288	89.8723	0.838181	95.9263	#N/A	0	1.33049	#N/A	#N/A	#N/A	0.272016	0.82257	0.394254	7.40773	7.40773	0.380651	6.80181	6.80181	0.0468986	6.88237	6.88237	0.328432	7.40773	7.40773	0.380651	6.84209	6.84209	0.137424	0.313182	1.43929	1.43929	Cellulose * mucA up vs E * mucB	0.276905	1.52195	1.52195	Cellulose * mucA up vs E * IDC	0.82257	0.945689	-1.05743	E * IDC down vs E * mucB	0.0818843	2.71675	2.1307
12122	202666_s_at	actin-like 6A	ACTL6A	Hs.435326	86	Hs.274350	1.01724	97.1987	0.941044	95.9263	#N/A	0	#N/A	1.17104	#N/A	#N/A	0.12392	0.516098	0.636663	1.44264	1.44264	0.0681903	2.26367	2.26367	0.411691	1.90525	1.90525	0.0346689	1.44264	1.44264	0.0681903	2.08446	2.08446	0.197874	0.435329	0.725672	-1.37803	Cellulose * mucA down vs E * mucB	0.274054	0.566037	-1.76667	Cellulose * mucA down vs E * IDC	0.516098	1.28202	1.28202	E * IDC up vs E * mucB	0.90376	0.733533	5.06325
18061	208636_at	actinin, alpha 1	ACTN1	Hs.509765	87	Hs.119000	1.02527	97.1987	0.982934	95.9263	1.08233	0	1.10515	1.1597	#N/A	#N/A	0.0453649	0.0328178	0.0651855	5.40674	5.40674	0.155933	6.32028	6.32028	0.0965891	5.96401	5.96401	0.078207	5.40674	5.40674	0.155933	6.14215	6.14215	0.114681	0.0209919	0.679587	-1.47148	Cellulose * mucA down vs E * mucB	0.0128082	0.530881	-1.88366	Cellulose * mucA down vs E * IDC	0.0328178	1.28011	1.28011	E * IDC up vs E * mucB	375.64	117.171	20.4679
46658	237401_at	Actinin, alpha 1	ACTN1	Hs.509765	87	Hs.245532	1.02527	97.1987	0.982934	95.9263	1.08233	0	1.10515	1.1597	#N/A	#N/A	0.3758	0.658955	0.510731	2.77184	2.77184	0.0680894	2.58665	2.58665	0.0722884	2.45046	2.45046	0.301708	2.77184	2.77184	0.0680894	2.51856	2.51856	0.132619	0.394688	1.24952	1.24952	Cellulose * mucA up vs E * mucB	0.567662	1.13696	1.13696	Cellulose * mucA up vs E * IDC	0.658955	1.099	1.099	E * IDC up vs E * mucB	0.352379	1.41684	1.18576
20530	211160_x_at	actinin, alpha 1	ACTN1	Hs.509765	87	Hs.119000	1.02527	97.1987	0.982934	95.9263	1.08233	0	1.10515	1.1597	#N/A	#N/A	0.807978	0.165667	0.0901536	5.56313	5.56313	0.935588	5.57659	5.57659	0.0111644	5.12555	5.12555	0.108934	5.56313	5.56313	0.935588	5.35107	5.35107	0.137666	0.170525	1.35434	1.35434	Cellulose * mucA up vs E * mucB	0.928964	0.990716	-1.00937	Cellulose * mucA down vs E * IDC	0.165667	1.36703	1.36703	E * IDC up vs E * mucB	14.1047	61.0182	0.0764904
18062	208637_x_at	actinin, alpha 1	ACTN1	Hs.509765	87	Hs.119000	1.02527	97.1987	0.982934	95.9263	1.08233	0	1.10515	1.1597	#N/A	#N/A	0.868842	0.726895	0.206136	5.54073	5.54073	1.19979	5.80826	5.80826	0.0770171	5.64356	5.64356	0.283046	5.54073	5.54073	1.19979	5.72591	5.72591	0.128847	0.822895	0.931202	-1.07388	Cellulose * mucA down vs E * mucB	0.593195	0.830742	-1.20374	Cellulose * mucA down vs E * IDC	0.726895	1.12093	1.12093	E * IDC up vs E * mucB	0.209216	11.267	0.0348281
13319	203864_s_at	actinin, alpha 2	ACTN2	Hs.498178	88	Hs.83672	#N/A	#N/A	#N/A	#N/A	#N/A	#N/A	#N/A	#N/A	#N/A	#N/A	0.493088	0.784807	0.169426	1.58067	1.58067	0.0284833	1.36587	1.36587	0.24547	1.39129	1.39129	0.173168	1.58067	1.58067	0.0284833	1.37858	1.37858	0.122859	0.232166	1.14028	1.14028	Cellulose * mucA up vs E * mucB	0.206699	1.16055	1.16055	Cellulose * mucA up vs E * IDC	0.784807	0.982538	-1.01777	E * IDC down vs E * mucB	0.123563	16.9184	0.687634
13318	203863_at	actinin, alpha 2	ACTN2	Hs.498178	88	Hs.83672	#N/A	#N/A	#N/A	#N/A	#N/A	#N/A	#N/A	#N/A	#N/A	#N/A	0.583492	0.870441	0.324797	1.27673	1.27673	0.148004	1.20265	1.20265	0.0078283	1.18724	1.18724	0.0668552	1.27673	1.27673	0.148004	1.19494	1.19494	0.0278378	0.44275	1.06399	1.06399	Cellulose * mucA up vs E * mucB	0.502605	1.05269	1.05269	Cellulose * mucA up vs E * IDC	0.870441	1.01074	1.01074	E * IDC up vs E * mucB	0.0425877	4.23965	0.412095
13316	203861_s_at	actinin, alpha 2	ACTN2	Hs.498178	88	Hs.83672	#N/A	#N/A	#N/A	#N/A	#N/A	#N/A	#N/A	#N/A	#N/A	#N/A	0.701298	0.597354	0.603605	1.70058	1.70058	0.0948622	1.92753	1.92753	0.356182	1.69559	1.69559	0.0397159	1.70058	1.70058	0.0948622	1.81156	1.81156	0.160904	0.989977	1.00346	1.00346	Cellulose * mucA up vs E * mucB	0.603924	0.854434	-1.17037	Cellulose * mucA down vs E * IDC	0.597354	1.17441	1.17441	E * IDC up vs E * mucB	0.537162	0.87235	0.184987
13317	203862_s_at	actinin, alpha 2	ACTN2	Hs.498178	88	Hs.83672	#N/A	#N/A	#N/A	#N/A	#N/A	#N/A	#N/A	#N/A	#N/A	#N/A	0.922238	0.813185	0.574648	1.04811	1.04811	0.159866	1.00917	1.00917	0.0824617	1.05716	1.05716	0.0763437	1.04811	1.04811	0.159866	1.03317	1.03317	0.0479229	0.963753	0.993746	-1.00629	Cellulose * mucA down vs E * mucB	0.846937	1.02736	1.02736	Cellulose * mucA up vs E * IDC	0.813185	0.967285	-1.03382	E * IDC down vs E * mucB	0.0913079	1.01414	0.0116567
16345	206891_at	actinin, alpha 3	ACTN3	Hs.654432	89	Hs.1216	0.935191	89.8723	0.97041	95.9263	#N/A	0	#N/A	1.15213	#N/A	#N/A	0.7121	0.211014	0.237575	2.23508	2.23508	0.595953	2.33317	2.33317	0.267488	1.69378	1.69378	0.0474368	2.23508	2.23508	0.595953	2.01348	2.01348	0.215334	0.245809	1.45529	1.45529	Cellulose * mucA up vs E * mucB	0.733052	0.934269	-1.07036	Cellulose * mucA down vs E * IDC	0.211014	1.55767	1.55767	E * IDC up vs E * mucB	8.44283	8.35867	0.179319
13390	203935_at	activin A receptor, type I	ACVR1	Hs.470316	90	Hs.150402	0.839247	89.8723	0.630397	66.4905	0.769886	0.749914	0.448733	0.755817	#N/A	#N/A	0.382803	0.884818	0.44468	2.72302	2.72302	0.889021	1.93612	1.93612	0.128919	1.81639	1.81639	0.525603	2.72302	2.72302	0.889021	1.87626	1.87626	0.223624	0.398072	1.87467	1.87467	Cellulose * mucA up vs E * mucB	0.441696	1.72537	1.72537	Cellulose * mucA up vs E * IDC	0.884818	1.08653	1.08653	E * IDC up vs E * mucB	0.0334623	2.02856	1.16577
22508	213198_at	activin A receptor, type IB	ACVR1B	Hs.438918	91	Hs.5288	0.969738	89.8723	1.01889	96.0407	0.853444	0	0.85718	0.756739	ACVR1B	#N/A	0.00328397	0.636311	0.888592	5.37974	5.37974	0.0460601	6.1068	6.1068	0.0550022	6.00113	6.00113	0.1094	5.37974	5.37974	0.0460601	6.05397	6.05397	0.0585622	0.164659	0.650044	-1.53836	Cellulose * mucA down vs E * mucB	0.141571	0.604132	-1.65527	Cellulose * mucA down vs E * IDC	0.636311	1.076	1.076	E * IDC up vs E * mucB	0.413163	0.133235	97.6949
14664	205209_at	activin A receptor, type IB	ACVR1B	Hs.438918	91	Hs.99954	0.969738	89.8723	1.01889	96.0407	0.853444	0	0.85718	0.756739	ACVR1B	#N/A	0.0742086	0.526566	0.892663	6.26221	6.26221	0.0724475	6.58168	6.58168	0.326691	6.99595	6.99595	0.123678	6.26221	6.26221	0.0724475	6.78882	6.78882	0.186115	0.350462	0.601343	-1.66295	Cellulose * mucA down vs E * mucB	0.607219	0.801362	-1.24788	Cellulose * mucA down vs E * IDC	0.526566	0.7504	-1.33262	E * IDC down vs E * mucB	0.846103	0.127473	8.12291
17651	208218_s_at	activin A receptor, type IB	ACVR1B	Hs.438918	91	Hs.99954	0.969738	89.8723	1.01889	96.0407	0.853444	0	0.85718	0.756739	ACVR1B	#N/A	0.216707	0.349024	0.482578	2.19576	2.19576	0.0560482	1.88557	1.88557	0.039856	2.07666	2.07666	0.156554	2.19576	2.19576	0.0560482	1.98112	1.98112	0.0859803	0.493523	1.08606	1.08606	Cellulose * mucA up vs E * mucB	0.22908	1.23987	1.23987	Cellulose * mucA up vs E * IDC	0.349024	0.875943	-1.14163	E * IDC down vs E * mucB	2.68135	1.64702	2.8637
17655	208222_at	activin A receptor, type IB	ACVR1B	Hs.438918	91	Hs.99954	0.969738	89.8723	1.01889	96.0407	0.853444	0	0.85718	0.756739	ACVR1B	#N/A	0.227772	0.435905	0.480863	1.23673	1.23673	0.0198057	1.09484	1.09484	0.0488807	0.946769	0.946769	0.169783	1.23673	1.23673	0.0198057	1.02081	1.02081	0.0838437	0.251493	1.2226	1.2226	Cellulose * mucA up vs E * mucB	0.449279	1.10334	1.10334	Cellulose * mucA up vs E * IDC	0.435905	1.10809	1.10809	E * IDC up vs E * mucB	1.50001	1.66235	2.67671
17656	208223_s_at	activin A receptor, type IB	ACVR1B	Hs.438918	91	Hs.99954	0.969738	89.8723	1.01889	96.0407	0.853444	0	0.85718	0.756739	ACVR1B	#N/A	0.392101	0.504794	0.47843	2.10557	2.10557	0.40648	1.88706	1.88706	0.0675424	1.56115	1.56115	0.263318	2.10557	2.10557	0.40648	1.72411	1.72411	0.145493	0.347645	1.45844	1.45844	Cellulose * mucA up vs E * mucB	0.628421	1.16353	1.16353	Cellulose * mucA up vs E * IDC	0.504794	1.25346	1.25346	E * IDC up vs E * mucB	0.970327	1.68441	1.102
17652	208219_at	activin A receptor, type IB	ACVR1B	Hs.438918	91	Hs.99954	0.969738	89.8723	1.01889	96.0407	0.853444	0	0.85718	0.756739	ACVR1B	#N/A	0.713404	0.785753	0.43728	2.20319	2.20319	0.139811	2.0598	2.0598	0.0866198	2.13307	2.13307	0.296059	2.20319	2.20319	0.139811	2.09644	2.09644	0.127697	0.794344	1.0498	1.0498	Cellulose * mucA up vs E * mucB	0.61782	1.10449	1.10449	Cellulose * mucA up vs E * IDC	0.785753	0.95048	-1.0521	E * IDC down vs E * mucB	0.122392	2.11487	0.173975
14782	205327_s_at	activin A receptor, type IIA	ACVR2A	Hs.470174	92	Hs.26014	0.992175	89.8723	0.851847	95.9263	0.82507	0	0.747021	0.854191	ACVR2A	#N/A	0.105864	0.0809736	0.172851	7.07597	7.07597	0.385825	5.45278	5.45278	0.160467	6.41851	6.41851	0.283967	7.07597	7.07597	0.385825	5.93565	5.93565	0.30895	0.118208	1.57731	1.57731	Cellulose * mucA up vs E * mucB	0.0483441	3.08055	3.08055	Cellulose * mucA up vs E * IDC	0.0809736	0.512021	-1.95305	E * IDC down vs E * mucB	61.1465	16.235	7.81681
37678	228416_at	activin A receptor, type IIA	ACVR2A	Hs.470174	92	Hs.33412	0.992175	89.8723	0.851847	95.9263	0.82507	0	0.747021	0.854191	ACVR2A	#N/A	0.220234	0.523956	0.83938	6.07282	6.07282	0.527014	4.3867	4.3867	0.970429	5.69588	5.69588	0.441192	6.07282	6.07282	0.527014	5.04129	5.04129	0.576392	0.833883	1.29858	1.29858	Cellulose * mucA up vs E * mucB	0.443733	3.21791	3.21791	Cellulose * mucA up vs E * IDC	0.523956	0.403548	-2.47802	E * IDC down vs E * mucB	0.86014	0.209663	2.39338
45383	236126_at	activin A receptor, type IIB	ACVR2B	Hs.174273	93	Hs.42302	0.760782	44.164	1.00463	96.0407	#N/A	0	0.907008	#N/A	#N/A	#N/A	0.0637692	0.145044	0.152711	4.04738	4.04738	0.29169	5.77787	5.77787	0.332706	5.31532	5.31532	0.225458	4.04738	4.04738	0.29169	5.5466	5.5466	0.211543	0.0537202	0.415252	-2.40818	Cellulose * mucA down vs E * mucB	0.0394043	0.301348	-3.31842	Cellulose * mucA down vs E * IDC	0.145044	1.37798	1.37798	E * IDC up vs E * mucB	18.6014	20.9401	13.9148
29320	220028_at	activin A receptor, type IIB	ACVR2B	Hs.174273	93	Hs.23994	0.760782	44.164	1.00463	96.0407	#N/A	0	0.907008	#N/A	#N/A	#N/A	0.345136	0.80255	0.947384	2.36418	2.36418	0.213665	3.17383	3.17383	0.858324	2.73564	2.73564	0.508901	2.36418	2.36418	0.213665	2.95473	2.95473	0.426557	0.831117	0.773003	-1.29366	Cellulose * mucA down vs E * mucB	0.659631	0.570522	-1.75278	Cellulose * mucA down vs E * IDC	0.80255	1.3549	1.3549	E * IDC up vs E * mucB	0.102718	0.0570805	1.53695
4863	1559548_at	activin A receptor, type IIB	ACVR2B	Hs.174273	93	Hs.174273	0.760782	44.164	1.00463	96.0407	#N/A	0	0.907008	#N/A	#N/A	#N/A	0.360756	0.545262	0.745266	4.2951	4.2951	1.01245	3.94559	3.94559	0.608799	2.48664	2.48664	1.0739	4.2951	4.2951	1.01245	3.21611	3.21611	0.65678	0.477076	3.50269	3.50269	Cellulose * mucA up vs E * mucB	0.869623	1.27413	1.27413	Cellulose * mucA up vs E * IDC	0.545262	2.74909	2.74909	E * IDC up vs E * mucB	0.751748	0.400218	1.17428
20226	210838_s_at	activin A receptor type II-like 1	ACVRL1	Hs.591026	94	Hs.172670	1.50629	97.1987	1.66209	96.0407	#N/A	0	#N/A	#N/A	#N/A	#N/A	0.0739341	0.836706	0.618321	2.35138	2.35138	0.133866	1.8704	1.8704	0.0169227	1.92187	1.92187	0.179301	2.35138	2.35138	0.133866	1.89613	1.89613	0.0750106	0.272813	1.34678	1.34678	Cellulose * mucA up vs E * mucB	0.246597	1.39569	1.39569	Cellulose * mucA up vs E * IDC	0.836706	0.964956	-1.03632	E * IDC down vs E * mucB	0.0687907	0.807801	8.6556
36213	226950_at	activin A receptor type II-like 1	ACVRL1	Hs.591026	94	Hs.8881	1.50629	97.1987	1.66209	96.0407	#N/A	0	#N/A	#N/A	#N/A	#N/A	0.152738	0.0863545	0.320206	2.1422	2.1422	0.306943	3.36804	3.36804	0.191326	2.16462	2.16462	0.0270803	2.1422	2.1422	0.306943	2.76633	2.76633	0.35624	0.913643	0.984581	-1.01566	Cellulose * mucA down vs E * mucB	0.0847941	0.427551	-2.3389	Cellulose * mucA down vs E * IDC	0.0863545	2.30284	2.30284	E * IDC up vs E * mucB	53.6834	4.37652	4.81154
48106	238849_at	Aminoacylase 1	ACY1	Hs.334707	95	Hs.236025	0.909408	89.8723	0.943002	95.9263	#N/A	0	#N/A	#N/A	#N/A	#N/A	0.107573	0.519968	0.559867	2.20022	2.20022	0.0334207	1.75985	1.75985	0.19779	1.91144	1.91144	0.0363753	2.20022	2.20022	0.0334207	1.83564	1.83564	0.0930361	0.324475	1.22161	1.22161	Cellulose * mucA up vs E * mucB	0.223663	1.35696	1.35696	Cellulose * mucA up vs E * IDC	0.519968	0.900256	-1.1108	E * IDC down vs E * mucB	0.882017	1.09515	6.27168
12196	202740_at	aminoacylase 1	ACY1	Hs.334707	95	Hs.79	0.909408	89.8723	0.943002	95.9263	#N/A	0	#N/A	#N/A	#N/A	#N/A	0.890758	0.668518	0.639609	3.73036	3.73036	0.640825	3.58894	3.58894	0.597486	4.05749	4.05749	0.219534	3.73036	3.73036	0.640825	3.82322	3.82322	0.292959	0.757545	0.79712	-1.25452	Cellulose * mucA down vs E * mucB	0.890893	1.10298	1.10298	Cellulose * mucA up vs E * IDC	0.668518	0.722694	-1.38371	E * IDC down vs E * mucB	0.328878	0.722195	0.0228714
16287	206833_s_at	acylphosphatase 2, muscle type	ACYP2	Hs.516173	98	Hs.331598	0.957566	89.8723	0.834574	95.9263	#N/A	0	1.06812	0.867861	ACYP2	#N/A	0.100158	0.735573	0.561659	2.8874	2.8874	0.0422347	2.21393	2.21393	0.392206	2.07337	2.07337	0.0734833	2.8874	2.8874	0.0422347	2.14365	2.14365	0.167881	0.237578	1.75813	1.75813	Cellulose * mucA up vs E * mucB	0.281399	1.59491	1.59491	Cellulose * mucA up vs E * IDC	0.735573	1.10234	1.10234	E * IDC up vs E * mucB	0.194499	1.08498	6.75068
14094	204639_at	adenosine deaminase	ADA	Hs.654536	100	Hs.1217	0.581426	89.8723	0.759436	95.9263	1.1073	0	1.14936	1.2455	#N/A	#N/A	0.362324	0.5	0.556305	1.15978	1.15978	0.023526	1.27584	1.27584	0.0545869	1.5003	1.5003	0.279052	1.15978	1.15978	0.023526	1.38807	1.38807	0.132942	0.371018	0.789752	-1.26622	Cellulose * mucA down vs E * mucB	0.696201	0.922702	-1.08377	Cellulose * mucA down vs E * IDC	0.5	0.855913	-1.16834	E * IDC down vs E * mucB	1	1.11564	1.25067
26003	216705_s_at	adenosine deaminase	ADA	Hs.654536	100	Hs.1217	0.581426	89.8723	0.759436	95.9263	1.1073	0	1.14936	1.2455	#N/A	#N/A	0.734026	0.416618	0.24631	1.82967	1.82967	0.28406	1.88604	1.88604	0.301775	2.19455	2.19455	0.538465	1.82967	1.82967	0.28406	2.04029	2.04029	0.267271	0.366346	0.776538	-1.28777	Cellulose * mucA down vs E * mucB	0.851172	0.961685	-1.03984	Cellulose * mucA down vs E * IDC	0.416618	0.807476	-1.23843	E * IDC down vs E * mucB	1.69894	7.74149	0.150988
14635	205180_s_at	ADAM metallopeptidase domain 8	ADAM8	Hs.501574	101	Hs.86947	0.996157	89.8723	0.918701	95.9263	#N/A	0	2.13	1.29786	#N/A	#N/A	0.107988	0.591397	0.732399	4.82874	4.82874	0.471967	3.49098	3.49098	0.275368	4.05075	4.05075	0.473596	4.82874	4.82874	0.471967	3.77086	3.77086	0.275921	0.4879	1.71474	1.71474	Cellulose * mucA up vs E * mucB	0.324921	2.52759	2.52759	Cellulose * mucA up vs E * IDC	0.591397	0.678409	-1.47404	E * IDC down vs E * mucB	0.5586	0.432127	5.37137
14634	205179_s_at	ADAM metallopeptidase domain 8	ADAM8	Hs.501574	101	Hs.86947	0.996157	89.8723	0.918701	95.9263	#N/A	0	2.13	1.29786	#N/A	#N/A	0.329394	0.763423	0.880182	2.83653	2.83653	0.121709	2.71009	2.71009	0.278216	2.54869	2.54869	0.135923	2.83653	2.83653	0.121709	2.62939	2.62939	0.134724	0.613328	1.22081	1.22081	Cellulose * mucA up vs E * mucB	0.811357	1.0916	1.0916	Cellulose * mucA up vs E * IDC	0.763423	1.11837	1.11837	E * IDC up vs E * mucB	0.151883	0.145394	1.3878
24198	214895_s_at	ADAM metallopeptidase domain 10	ADAM10	Hs.578508	102	Hs.172028	0.786944	89.8723	0.786944	95.9263	#N/A	0	0.916061	0.778383	#N/A	#N/A	0.452427	0.601499	0.311602	6.44461	6.44461	1.22846	5.43052	5.43052	0.452111	4.85398	4.85398	1.24959	6.44461	6.44461	1.22846	5.14225	5.14225	0.567463	0.29586	3.01181	3.01181	Cellulose * mucA up vs E * mucB	0.424239	2.01963	2.01963	Cellulose * mucA up vs E * IDC	0.601499	1.49127	1.49127	E * IDC up vs E * mucB	0.522659	4.64956	0.837874
12060	202604_x_at	ADAM metallopeptidase domain 10	ADAM10	Hs.578508	102	Hs.172028	0.786944	89.8723	0.786944	95.9263	#N/A	0	0.916061	0.778383	#N/A	#N/A	0.9599	0.899516	0.561894	4.56022	4.56022	0.955583	4.5876	4.5876	0.535168	4.44064	4.44064	0.388201	4.56022	4.56022	0.955583	4.51412	4.51412	0.273223	0.918008	1.08642	1.08642	Cellulose * mucA up vs E * mucB	0.981126	0.981199	-1.01916	Cellulose * mucA down vs E * IDC	0.899516	1.10724	1.10724	E * IDC up vs E * mucB	0.0253334	1.08366	0.00309358
11242	201786_s_at	adenosine deaminase, RNA-specific	ADAR	Hs.12341	103	Hs.7957	1.06519	97.1987	0.999615	95.9263	#N/A	0	#N/A	#N/A	#N/A	#N/A	0.440167	0.222694	0.145665	8.3839	8.3839	0.593744	8.67792	8.67792	0.0734344	9.01694	9.01694	0.0502434	8.3839	8.3839	0.593744	8.84743	8.84743	0.104391	0.12283	0.644818	-1.55083	Cellulose * mucA down vs E * mucB	0.253489	0.815628	-1.22605	Cellulose * mucA down vs E * IDC	0.222694	0.790578	-1.2649	E * IDC down vs E * mucB	7.51395	23.0646	0.908583
43796	234539_at	Adenosine deaminase, RNA-specific, B1 (RED1 homolog rat)	ADARB1	Hs.474018	104	Hs.287748	0.905425	89.8723	0.846941	95.9263	1.12365	0	1.4313	#N/A	#N/A	#N/A	0.0209093	0.0681014	0.0796892	2.54367	2.54367	0.0712513	2.00881	2.00881	0.0501457	1.89645	1.89645	0.0622109	2.54367	2.54367	0.0712513	1.95263	1.95263	0.0460014	0.0118662	1.56615	1.56615	Cellulose * mucA up vs E * mucB	0.014358	1.44881	1.44881	Cellulose * mucA up vs E * IDC	0.0681014	1.08099	1.08099	E * IDC up vs E * mucB	86.7213	78.2356	45.9374
44056	234799_at	Adenosine deaminase, RNA-specific, B1 (RED1 homolog rat)	ADARB1	Hs.474018	104	Hs.287748	0.905425	89.8723	0.846941	95.9263	1.12365	0	1.4313	#N/A	#N/A	#N/A	0.0518567	0.456961	0.431525	1.3942	1.3942	0.0330499	1.11956	1.11956	0.0968953	1.04469	1.04469	0.0315233	1.3942	1.3942	0.0330499	1.08212	1.08212	0.0468775	0.117712	1.27413	1.27413	Cellulose * mucA up vs E * mucB	0.148763	1.2097	1.2097	Cellulose * mucA up vs E * IDC	0.456961	1.05326	1.05326	E * IDC up vs E * mucB	1.3116	2.18508	14.7981
17437	207999_s_at	adenosine deaminase, RNA-specific, B1 (RED1 homolog rat)	ADARB1	Hs.474018	104	Hs.85302	0.905425	89.8723	0.846941	95.9263	1.12365	0	1.4313	#N/A	#N/A	#N/A	0.0612511	0.925518	0.891316	3.42724	3.42724	0.0670426	3.09768	3.09768	0.18498	3.06591	3.06591	0.0853709	3.42724	3.42724	0.0670426	3.08179	3.08179	0.0836766	0.40893	1.28462	1.28462	Cellulose * mucA up vs E * mucB	0.437369	1.25663	1.25663	Cellulose * mucA up vs E * IDC	0.925518	1.02227	1.02227	E * IDC up vs E * mucB	0.0138141	0.129371	9.62798
19393	209979_at	adenosine deaminase, RNA-specific, B1 (RED1 homolog rat)	ADARB1	Hs.474018	104	Hs.85302	0.905425	89.8723	0.846941	95.9263	1.12365	0	1.4313	#N/A	#N/A	#N/A	0.102301	0.716097	0.911197	3.71556	3.71556	0.0582962	3.48542	3.48542	0.0976485	3.33869	3.33869	0.209262	3.71556	3.71556	0.0582962	3.41206	3.41206	0.103352	0.435099	1.29851	1.29851	Cellulose * mucA up vs E * mucB	0.590398	1.17294	1.17294	Cellulose * mucA up vs E * IDC	0.716097	1.10705	1.10705	E * IDC up vs E * mucB	0.228555	0.102206	6.45594
13320	203865_s_at	adenosine deaminase, RNA-specific, B1 (RED1 homolog rat)	ADARB1	Hs.474018	104	Hs.85302	0.905425	89.8723	0.846941	95.9263	1.12365	0	1.4313	#N/A	#N/A	#N/A	0.517489	0.390181	0.730593	1.47454	1.47454	0.057893	2.20802	2.20802	0.607891	1.31019	1.31019	0.0234997	1.47454	1.47454	0.057893	1.75911	1.75911	0.358966	0.837883	1.12066	1.12066	Cellulose * mucA up vs E * mucB	0.452469	0.60145	-1.66265	Cellulose * mucA down vs E * IDC	0.390181	1.86327	1.86327	E * IDC up vs E * mucB	2.02208	0.43674	0.542404
29940	220648_at	adenosine deaminase, RNA-specific, B2 (RED2 homolog rat)	ADARB2	Hs.657984	105	Hs.192731	1.45414	97.1987	1.41765	96.0407	#N/A	0	#N/A	0.861379	#N/A	#N/A	0.516398	0.162325	0.0959656	1.82387	1.82387	0.46935	1.35218	1.35218	0.129454	1.62642	1.62642	0.200937	1.82387	1.82387	0.46935	1.4893	1.4893	0.125658	0.221132	1.14667	1.14667	Cellulose * mucA up vs E * mucB	0.0957481	1.38674	1.38674	Cellulose * mucA up vs E * IDC	0.162325	0.826883	-1.20936	E * IDC down vs E * mucB	14.7188	53.7923	0.609447
46694	237437_s_at	adenosine deaminase, RNA-specific, B2 (RED2 homolog rat)	ADARB2	Hs.657984	105	Hs.326642	1.45414	97.1987	1.41765	96.0407	#N/A	0	#N/A	0.861379	#N/A	#N/A	0.986829	0.00076871	0.00117734	2.68137	2.68137	0.0481262	2.5658	2.5658	0.116182	2.80215	2.80215	0.116467	2.68137	2.68137	0.0481262	2.68397	2.68397	0.0957366	0.00150423	0.91969	-1.08732	Cellulose * mucA down vs E * mucB	0.0015721	1.0834	1.0834	Cellulose * mucA up vs E * IDC	0.00076871	0.848891	-1.17801	E * IDC down vs E * mucB	685859	360717	0.000347035
24650	215348_at	adenylate cyclase 1 (brain)	ADCY1	Hs.192215	107	Hs.259768	#N/A	#N/A	#N/A	#N/A	#N/A	#N/A	#N/A	#N/A	#N/A	#N/A	0.225771	0.33298	0.20813	2.65534	2.65534	0.39409	1.97476	1.97476	0.0127527	2.18758	2.18758	0.135469	2.65534	2.65534	0.39409	2.08117	2.08117	0.0828267	0.163337	1.38296	1.38296	Cellulose * mucA up vs E * mucB	0.11357	1.60278	1.60278	Cellulose * mucA up vs E * IDC	0.33298	0.862847	-1.15895	E * IDC down vs E * mucB	3.00771	11.0425	2.94042
22555	213245_at	adenylate cyclase 1 (brain)	ADCY1	Hs.192215	107	Hs.301663	#N/A	#N/A	#N/A	#N/A	#N/A	#N/A	#N/A	#N/A	#N/A	#N/A	0.317996	0.930704	0.895542	1.63936	1.63936	0.0894494	2.1464	2.1464	0.847613	2.2712	2.2712	0.294432	1.63936	1.63936	0.0894494	2.2088	2.2088	0.368087	0.67829	0.64535	-1.54955	Cellulose * mucA down vs E * mucB	0.734	0.703665	-1.42113	Cellulose * mucA down vs E * IDC	0.930704	0.917128	-1.09036	E * IDC down vs E * mucB	0.0119427	0.123445	1.50104
24642	215340_at	adenylate cyclase 1 (brain)	ADCY1	Hs.192215	107	Hs.259768	#N/A	#N/A	#N/A	#N/A	#N/A	#N/A	#N/A	#N/A	#N/A	#N/A	0.542572	0.583577	0.971024	2.12554	2.12554	0.0555582	3.09899	3.09899	0.95536	1.91828	1.91828	0.584594	2.12554	2.12554	0.0555582	2.50864	2.50864	0.570307	0.914832	1.15449	1.15449	Cellulose * mucA up vs E * mucB	0.641129	0.509285	-1.96354	Cellulose * mucA down vs E * IDC	0.583577	2.26689	2.26689	E * IDC up vs E * mucB	0.587858	0.0302854	0.597819
41324	232062_at	adenylate cyclase 1 (brain)	ADCY1	Hs.192215	107	Hs.282846	#N/A	#N/A	#N/A	#N/A	#N/A	#N/A	#N/A	#N/A	#N/A	#N/A	0.575736	0.203796	0.212393	1.8097	1.8097	0.104087	1.78469	1.78469	0.262081	1.48909	1.48909	0.164084	1.8097	1.8097	0.104087	1.63689	1.63689	0.152369	0.188845	1.24886	1.24886	Cellulose * mucA up vs E * mucB	0.840881	1.01749	1.01749	Cellulose * mucA up vs E * IDC	0.203796	1.22739	1.22739	E * IDC up vs E * mucB	9.09849	10.5839	0.435595
44306	235049_at	adenylate cyclase 1 (brain)	ADCY1	Hs.192215	107	Hs.271920	#N/A	#N/A	#N/A	#N/A	#N/A	#N/A	#N/A	#N/A	#N/A	#N/A	0.580894	0.622406	0.238013	2.30903	2.30903	0.0793681	2.54447	2.54447	0.312086	2.46001	2.46001	0.18678	2.30903	2.30903	0.0793681	2.50224	2.50224	0.150472	0.441011	0.900638	-1.11032	Cellulose * mucA down vs E * mucB	0.311356	0.849422	-1.17727	Cellulose * mucA down vs E * IDC	0.622406	1.0603	1.0603	E * IDC up vs E * mucB	0.454397	8.3261	0.421999
22527	213217_at	adenylate cyclase 2 (brain) /// similar to adenylate cyclase 2	ADCY2 /// LOC100133953	Hs.481545	108	Hs.2352	0.986461	89.8723	0.694638	66.4905	#N/A	#N/A	#N/A	#N/A	#N/A	#N/A	0.0107128	0.548753	0.712587	3.09254	3.09254	0.131888	2.21357	2.21357	0.0658622	2.38737	2.38737	0.13683	3.09254	3.09254	0.131888	2.30047	2.30047	0.0797539	0.178185	1.63034	1.63034	Cellulose * mucA up vs E * mucB	0.144283	1.83907	1.83907	Cellulose * mucA up vs E * IDC	0.548753	0.886503	-1.12803	E * IDC down vs E * mucB	0.73526	0.484678	37.5704
22529	213219_at	adenylate cyclase 2 (brain)	ADCY2	Hs.481545	108	Hs.2352	0.986461	89.8723	0.694638	66.4905	#N/A	#N/A	#N/A	#N/A	#N/A	#N/A	0.350779	0.693931	0.879002	1.1813	1.1813	0.128912	1.10292	1.10292	0.143886	0.912549	0.912549	0.221091	1.1813	1.1813	0.128912	1.00773	1.00773	0.120903	0.595933	1.20476	1.20476	Cellulose * mucA up vs E * mucB	0.865327	1.05583	1.05583	Cellulose * mucA up vs E * IDC	0.693931	1.14106	1.14106	E * IDC up vs E * mucB	0.27206	0.147128	1.24657
26980	217687_at	adenylate cyclase 2 (brain)	ADCY2	Hs.481545	108	Hs.311561	0.986461	89.8723	0.694638	66.4905	#N/A	#N/A	#N/A	#N/A	#N/A	#N/A	0.379136	0.709737	0.632086	2.70306	2.70306	0.753065	2.17019	2.17019	0.702748	1.70622	1.70622	0.243348	2.70306	2.70306	0.753065	1.93821	1.93821	0.331841	0.483376	1.99563	1.99563	Cellulose * mucA up vs E * mucB	0.67345	1.44681	1.44681	Cellulose * mucA up vs E * IDC	0.709737	1.37934	1.37934	E * IDC up vs E * mucB	0.2405	0.751461	1.11853
18617	209195_s_at	adenylate cyclase 6	ADCY6	Hs.525401	112	Hs.12373	1.06844	97.1987	1.04766	96.0407	#N/A	0	0.791792	0.87727	#N/A	#N/A	0.246081	0.677997	0.671459	4.43805	4.43805	0.277043	3.89041	3.89041	0.70899	3.49	3.49	0.0139536	4.43805	4.43805	0.277043	3.69021	3.69021	0.311722	0.414752	1.92926	1.92926	Cellulose * mucA up vs E * mucB	0.587285	1.46169	1.46169	Cellulose * mucA up vs E * IDC	0.677997	1.31988	1.31988	E * IDC up vs E * mucB	0.306759	0.608997	2.1868
1872	1554827_a_at	adenylate cyclase 7	ADCY7	Hs.513578	113	Hs.172199	0.704769	89.8723	0.829767	95.9263	#N/A	0	1.24491	0.770214	#N/A	#N/A	0.194066	0.084796	0.0838675	2.04701	2.04701	0.0600027	1.8316	1.8316	0.116978	1.66177	1.66177	0.139734	2.04701	2.04701	0.0600027	1.74669	1.74669	0.0890979	0.0375611	1.30607	1.30607	Cellulose * mucA up vs E * mucB	0.0670045	1.16103	1.16103	Cellulose * mucA up vs E * IDC	0.084796	1.12493	1.12493	E * IDC up vs E * mucB	55.6995	70.5858	3.69487
13196	203741_s_at	adenylate cyclase 7	ADCY7	Hs.513578	113	Hs.172199	0.704769	89.8723	0.829767	95.9263	#N/A	0	1.24491	0.770214	#N/A	#N/A	0.38947	0.0791849	0.10941	1.31554	1.31554	0.146978	1.03459	1.03459	0.0658408	1.26584	1.26584	0.0947533	1.31554	1.31554	0.146978	1.15022	1.15022	0.0817013	0.335394	1.03505	1.03505	Cellulose * mucA up vs E * mucB	0.0652841	1.215	1.215	Cellulose * mucA up vs E * IDC	0.0791849	0.851899	-1.17385	E * IDC down vs E * mucB	63.9705	41.269	1.1849
16265	206811_at	adenylate cyclase 8 (brain) /// similar to adenylyl cyclase	ADCY8 /// LOC100134077	Hs.591859	114	Hs.2522	0.700683	89.8723	0.65022	95.9263	#N/A	0	#N/A	#N/A	#N/A	#N/A	0.517885	0.25783	0.358918	1.81098	1.81098	0.273566	1.80949	1.80949	0.0399627	1.3919	1.3919	0.218982	1.81098	1.81098	0.273566	1.60069	1.60069	0.150964	0.25701	1.33707	1.33707	Cellulose * mucA up vs E * mucB	0.994702	1.00103	1.00103	Cellulose * mucA up vs E * IDC	0.25783	1.33569	1.33569	E * IDC up vs E * mucB	5.44126	3.38132	0.590276
13952	204497_at	adenylate cyclase 9	ADCY9	Hs.391860	115	Hs.20196	1.5751	12.4825	1.64566	96.0407	2.02923	0	1.4772	0.839271	#N/A	ADCY9	0.0162573	0.569038	0.781771	2.30449	2.30449	0.200264	3.40773	3.40773	0.192016	3.12106	3.12106	0.164703	2.30449	2.30449	0.200264	3.2644	3.2644	0.132343	0.262202	0.567791	-1.76121	Cellulose * mucA down vs E * mucB	0.199088	0.46547	-2.14837	Cellulose * mucA down vs E * IDC	0.569038	1.21982	1.21982	E * IDC up vs E * mucB	0.645831	0.318109	24.5123
24702	215400_x_at	Adenylate cyclase 9	ADCY9	Hs.391860	115	Hs.306624	1.5751	12.4825	1.64566	96.0407	2.02923	0	1.4772	0.839271	#N/A	ADCY9	0.116237	0.336939	0.681368	1.85131	1.85131	0.0975367	1.74841	1.74841	0.0359259	1.49947	1.49947	0.109687	1.85131	1.85131	0.0975367	1.62394	1.62394	0.0859343	0.249812	1.27618	1.27618	Cellulose * mucA up vs E * mucB	0.608383	1.07392	1.07392	Cellulose * mucA up vs E * IDC	0.336939	1.18834	1.18834	E * IDC up vs E * mucB	2.92279	0.576977	5.20965
13953	204498_s_at	adenylate cyclase 9	ADCY9	Hs.391860	115	Hs.20196	1.5751	12.4825	1.64566	96.0407	2.02923	0	1.4772	0.839271	#N/A	ADCY9	0.991314	0.0390749	0.0392962	5.97593	5.97593	0.517443	6.42335	6.42335	0.586225	5.50821	5.50821	0.642465	5.97593	5.97593	0.517443	5.96578	5.96578	0.442561	0.0761853	1.38292	1.38292	Cellulose * mucA up vs E * mucB	0.0796046	0.73335	-1.36361	Cellulose * mucA down vs E * IDC	0.0390749	1.88575	1.88575	E * IDC up vs E * mucB	264.772	323.294	0.000150873
39499	230237_at	adenylate cyclase activating polypeptide 1 (pituitary)	ADCYAP1	Hs.531719	116	Hs.95469	0.812816	89.8723	0.844791	95.9263	#N/A	0	#N/A	#N/A	#N/A	#N/A	0.429489	0.77739	0.812493	0.994752	0.994752	0.0433336	1.02041	1.02041	0.0335465	1.05411	1.05411	0.0588679	0.994752	0.994752	0.0433336	1.03726	1.03726	0.0293219	0.63653	0.959692	-1.042	Cellulose * mucA down vs E * mucB	0.827596	0.982373	-1.01794	Cellulose * mucA down vs E * IDC	0.77739	0.976912	-1.02363	E * IDC down vs E * mucB	0.132977	0.25741	0.829864
15735	206281_at	adenylate cyclase activating polypeptide 1 (pituitary)	ADCYAP1	Hs.531719	116	Hs.68137	0.812816	89.8723	0.844791	95.9263	#N/A	0	#N/A	#N/A	#N/A	#N/A	0.973646	0.925216	0.743054	1.11229	1.11229	0.0192544	1.13602	1.13602	0.279793	1.10119	1.10119	0.0153609	1.11229	1.11229	0.0192544	1.11861	1.11861	0.114838	0.97607	1.00772	1.00772	Cellulose * mucA up vs E * mucB	0.948921	0.983684	-1.01659	Cellulose * mucA down vs E * IDC	0.925216	1.02444	1.02444	E * IDC up vs E * mucB	0.0139273	0.405585	0.00129478
35953	226690_at	adenylate cyclase activating polypeptide 1 (pituitary) receptor type I	ADCYAP1R1	Hs.377783	117	Hs.4748	1.03862	97.1987	1.06265	96.0407	#N/A	0	#N/A	#N/A	#N/A	#N/A	0.491078	0.647719	0.572765	1.50154	1.50154	0.0666799	1.45565	1.45565	0.0101953	1.38419	1.38419	0.125868	1.50154	1.50154	0.0666799	1.41992	1.41992	0.0555273	0.495427	1.08474	1.08474	Cellulose * mucA up vs E * mucB	0.759558	1.03232	1.03232	Cellulose * mucA up vs E * IDC	0.647719	1.05078	1.05078	E * IDC up vs E * mucB	0.381602	1.02411	0.649902
16605	207151_at	adenylate cyclase activating polypeptide 1 (pituitary) receptor type I	ADCYAP1R1	Hs.377783	117	Hs.4748	1.03862	97.1987	1.06265	96.0407	#N/A	0	#N/A	#N/A	#N/A	#N/A	0.909043	0.753457	0.849862	1.70189	1.70189	0.0272643	1.75935	1.75935	0.0759102	1.59966	1.59966	0.315618	1.70189	1.70189	0.0272643	1.67951	1.67951	0.140314	0.837403	1.07343	1.07343	Cellulose * mucA up vs E * mucB	0.907234	0.960955	-1.04063	Cellulose * mucA down vs E * IDC	0.753457	1.11705	1.11705	E * IDC up vs E * mucB	0.166355	0.192266	0.0154561
24030	214726_x_at	adducin 1 (alpha)	ADD1	Hs.183706	118	Hs.183706	0.896267	89.8723	0.894818	95.9263	#N/A	0	#N/A	#N/A	#N/A	#N/A	0.258423	0.590176	0.466353	5.07177	5.07177	0.405674	4.22782	4.22782	0.462069	4.53334	4.53334	0.0549264	5.07177	5.07177	0.405674	4.38058	4.38058	0.209442	0.41217	1.45239	1.45239	Cellulose * mucA up vs E * mucB	0.286155	1.79495	1.79495	Cellulose * mucA up vs E * IDC	0.590176	0.809153	-1.23586	E * IDC down vs E * mucB	0.563084	1.79901	2.2469
48196	238939_at	adducin 1 (alpha)	ADD1	Hs.183706	118	Hs.247447	0.896267	89.8723	0.894818	95.9263	#N/A	0	#N/A	#N/A	#N/A	#N/A	0.306301	0.525864	0.542239	4.18461	4.18461	0.828849	2.80073	2.80073	0.158257	3.56075	3.56075	0.666164	4.18461	4.18461	0.828849	3.18074	3.18074	0.355347	0.587601	1.541	1.541	Cellulose * mucA up vs E * mucB	0.34204	2.60969	2.60969	Cellulose * mucA up vs E * IDC	0.525864	0.590491	-1.69351	E * IDC down vs E * mucB	0.849855	1.20055	1.67785
17467	208030_s_at	adducin 1 (alpha)	ADD1	Hs.183706	118	Hs.900012	0.896267	89.8723	0.894818	95.9263	#N/A	0	#N/A	#N/A	#N/A	#N/A	0.637644	0.793997	0.078033	6.51881	6.51881	0.426988	6.80098	6.80098	0.334899	6.77858	6.77858	0.268104	6.51881	6.51881	0.426988	6.78978	6.78978	0.175256	0.160224	0.83522	-1.19729	Cellulose * mucA down vs E * mucB	0.147975	0.822352	-1.21602	Cellulose * mucA down vs E * IDC	0.793997	1.01565	1.01565	E * IDC up vs E * mucB	0.112478	81.6133	0.302012
24040	214736_s_at	adducin 1 (alpha)	ADD1	Hs.183706	118	Hs.183706	0.896267	89.8723	0.894818	95.9263	#N/A	0	#N/A	#N/A	#N/A	#N/A	0.73126	0.447431	0.0687287	6.20191	6.20191	0.719151	5.97177	5.97177	0.387635	5.8718	5.8718	0.302945	6.20191	6.20191	0.719151	5.92178	5.92178	0.20291	0.159877	1.25711	1.25711	Cellulose * mucA up vs E * mucB	0.224484	1.17295	1.17295	Cellulose * mucA up vs E * IDC	0.447431	1.07175	1.07175	E * IDC up vs E * mucB	1.39349	105.351	0.155587
16261	206807_s_at	adducin 2 (beta)	ADD2	Hs.188528	119	Hs.247423	0.523587	89.8723	0.571569	66.4905	#N/A	0	#N/A	#N/A	#N/A	#N/A	0.066504	0.0234436	0.0252934	2.09965	2.09965	0.0963668	1.75637	1.75637	0.0120756	1.85187	1.85187	0.0155941	2.09965	2.09965	0.0963668	1.80412	1.80412	0.0287213	0.00903954	1.18738	1.18738	Cellulose * mucA up vs E * mucB	0.00652489	1.26864	1.26864	Cellulose * mucA up vs E * IDC	0.0234436	0.935945	-1.06844	E * IDC down vs E * mucB	736.748	781.047	13.5466
14723	205268_s_at	adducin 2 (beta)	ADD2	Hs.188528	119	Hs.247423	0.523587	89.8723	0.571569	66.4905	#N/A	0	#N/A	#N/A	#N/A	#N/A	0.839128	0.415924	0.910349	1.17079	1.17079	0.0290426	1.30895	1.30895	0.1303	1.06537	1.06537	0.0561546	1.17079	1.17079	0.0290426	1.18716	1.18716	0.0911018	0.672408	1.07581	1.07581	Cellulose * mucA up vs E * mucB	0.594021	0.908676	-1.1005	Cellulose * mucA down vs E * IDC	0.415924	1.18393	1.18393	E * IDC up vs E * mucB	1.70663	0.103328	0.0506456
46593	237336_at	adducin 2 (beta)	ADD2	Hs.188528	119	Hs.143496	0.523587	89.8723	0.571569	66.4905	#N/A	0	#N/A	#N/A	#N/A	#N/A	0.96023	0.313473	0.614268	1.50765	1.50765	0.0456772	1.21961	1.21961	0.0436258	1.82405	1.82405	0.367891	1.50765	1.50765	0.0456772	1.52183	1.52183	0.23091	0.507824	0.803076	-1.24521	Cellulose * mucA down vs E * mucB	0.537618	1.22098	1.22098	Cellulose * mucA up vs E * IDC	0.313473	0.65773	-1.52038	E * IDC down vs E * mucB	3.47452	0.825118	0.00301684
11209	201753_s_at	adducin 3 (gamma)	ADD3	Hs.501012	120	Hs.324470	0.409802	89.8723	0.530344	95.9263	1.06805	0	#N/A	1.23844	#N/A	ADD3	0.472499	0.252163	0.329088	0.965683	0.965683	0.0586579	1.00695	1.00695	0.142378	1.38107	1.38107	0.298836	0.965683	0.965683	0.0586579	1.19401	1.19401	0.172992	0.229321	0.749817	-1.33366	Cellulose * mucA down vs E * mucB	0.835815	0.971799	-1.02902	Cellulose * mucA down vs E * IDC	0.252163	0.771575	-1.29605	E * IDC down vs E * mucB	5.71785	4.11684	0.753132
10490	201034_at	adducin 3 (gamma)	ADD3	Hs.501012	120	Hs.8110	0.409802	89.8723	0.530344	95.9263	1.06805	0	#N/A	1.23844	#N/A	ADD3	0.609176	0.472037	0.701075	1.14605	1.14605	0.0229395	1.29499	1.29499	0.161351	1.11855	1.11855	0.000232518	1.14605	1.14605	0.0229395	1.20677	1.20677	0.0832667	0.8927	1.01924	1.01924	Cellulose * mucA up vs E * mucB	0.525895	0.901909	-1.10876	Cellulose * mucA down vs E * IDC	0.472037	1.13009	1.13009	E * IDC up vs E * mucB	1.19235	0.517281	0.329846
15337	205882_x_at	adducin 3 (gamma)	ADD3	Hs.501012	120	Hs.324470	0.409802	89.8723	0.530344	95.9263	1.06805	0	#N/A	1.23844	#N/A	ADD3	0.669521	0.0312547	0.0852349	1.70077	1.70077	0.0203021	1.89788	1.89788	0.153571	1.31077	1.31077	0.182418	1.70077	1.70077	0.0203021	1.60433	1.60433	0.195453	0.0470034	1.3104	1.3104	Cellulose * mucA up vs E * mucB	0.0925132	0.872296	-1.1464	Cellulose * mucA down vs E * IDC	0.0312547	1.50224	1.50224	E * IDC up vs E * mucB	414.22	68.3232	0.244953
11208	201752_s_at	adducin 3 (gamma)	ADD3	Hs.501012	120	Hs.324470	0.409802	89.8723	0.530344	95.9263	1.06805	0	#N/A	1.23844	#N/A	ADD3	0.889225	0.5	0.992668	1.13497	1.13497	0.0221421	1.30158	1.30158	0.141483	0.99926	0.99926	0.160835	1.13497	1.13497	0.0221421	1.15042	1.15042	0.123547	0.73138	1.09864	1.09864	Cellulose * mucA up vs E * mucB	0.679348	0.890937	-1.12241	Cellulose * mucA down vs E * IDC	0.5	1.23312	1.23312	E * IDC up vs E * mucB	1	0.00741314	0.0295675
18544	209122_at	adipose differentiation-related protein	ADFP	Hs.3416	123	Hs.3416	0.454232	89.8723	0.599362	95.9263	#N/A	0	#N/A	#N/A	#N/A	#N/A	0.217482	0.331826	0.634472	1.77592	1.77592	0.188146	1.24475	1.24475	0.0491327	1.68435	1.68435	0.203285	1.77592	1.77592	0.188146	1.46455	1.46455	0.152951	0.77845	1.06553	1.06553	Cellulose * mucA up vs E * mucB	0.282417	1.4451	1.4451	Cellulose * mucA up vs E * IDC	0.331826	0.737338	-1.35623	E * IDC down vs E * mucB	3.03304	0.742067	2.63243
25196	215895_x_at	Adipose differentiation-related protein	ADFP	Hs.3416	123	Hs.306622	0.454232	89.8723	0.599362	95.9263	#N/A	0	#N/A	#N/A	#N/A	#N/A	0.426063	0.201241	0.190974	1.6016	1.6016	0.201974	1.51911	1.51911	0.0748814	1.34071	1.34071	0.0165332	1.6016	1.6016	0.201974	1.42991	1.42991	0.0602668	0.140075	1.19822	1.19822	Cellulose * mucA up vs E * mucB	0.391893	1.05885	1.05885	Cellulose * mucA up vs E * IDC	0.201241	1.13162	1.13162	E * IDC up vs E * mucB	9.3476	13.2095	0.974037
17267	207820_at	alcohol dehydrogenase 1A (class I), alpha polypeptide	ADH1A	Hs.654433	124	Hs.73843	#N/A	#N/A	#N/A	#N/A	#N/A	#N/A	#N/A	#N/A	#N/A	#N/A	0.931155	0.619732	0.34176	1.15832	1.15832	0.125719	1.21956	1.21956	0.0827334	1.13566	1.13566	0.206063	1.15832	1.15832	0.125719	1.17761	1.17761	0.0938311	0.884324	1.01583	1.01583	Cellulose * mucA up vs E * mucB	0.706625	0.958446	-1.04336	Cellulose * mucA down vs E * IDC	0.619732	1.05987	1.05987	E * IDC up vs E * mucB	0.462692	3.78082	0.00939134
19030	209612_s_at	alcohol dehydrogenase 1B (class I), beta polypeptide	ADH1B	Hs.4	125	Hs.4	1.01819	97.1987	1.22632	96.0407	#N/A	0	#N/A	#N/A	#N/A	#N/A	0.223603	0.767921	0.929441	1.08063	1.08063	0.00419199	0.898352	0.898352	0.0681002	0.984419	0.984419	0.157438	1.08063	1.08063	0.00419199	0.941385	0.941385	0.0743059	0.743313	1.06896	1.06896	Cellulose * mucA up vs E * mucB	0.567284	1.13467	1.13467	Cellulose * mucA up vs E * IDC	0.767921	0.942088	-1.06147	E * IDC down vs E * mucB	0.145622	0.0787969	2.80539
19032	209614_at	alcohol dehydrogenase 1B (class I), beta polypeptide	ADH1B	Hs.4	125	Hs.4	1.01819	97.1987	1.22632	96.0407	#N/A	0	#N/A	#N/A	#N/A	#N/A	0.696913	0.893598	0.643683	2.6092	2.6092	0.153289	2.54193	2.54193	0.267131	2.49459	2.49459	0.0135014	2.6092	2.6092	0.153289	2.51826	2.51826	0.110047	0.753168	1.08268	1.08268	Cellulose * mucA up vs E * mucB	0.850237	1.04773	1.04773	Cellulose * mucA up vs E * IDC	0.893598	1.03336	1.03336	E * IDC up vs E * mucB	0.0284629	0.706772	0.189358
19031	209613_s_at	alcohol dehydrogenase 1B (class I), beta polypeptide	ADH1B	Hs.4	125	Hs.4	1.01819	97.1987	1.22632	96.0407	#N/A	0	#N/A	#N/A	#N/A	#N/A	0.827575	0.546471	0.29654	1.08619	1.08619	0.264154	1.08199	1.08199	0.174664	0.966336	0.966336	0.0407629	1.08619	1.08619	0.264154	1.02416	1.02416	0.0804747	0.535209	1.08662	1.08662	Cellulose * mucA up vs E * mucB	0.980036	1.00292	1.00292	Cellulose * mucA up vs E * IDC	0.546471	1.08347	1.08347	E * IDC up vs E * mucB	0.746002	5.18594	0.0606047
52801	243544_at	Alcohol dehydrogenase 1B (class I), beta polypeptide	ADH1B	Hs.4	125	Hs.282347	1.01819	97.1987	1.22632	96.0407	#N/A	0	#N/A	#N/A	#N/A	#N/A	0.847507	0.525431	0.900744	1.22972	1.22972	0.104089	1.03832	1.03832	0.133722	1.36155	1.36155	0.216422	1.22972	1.22972	0.104089	1.19993	1.19993	0.139618	0.77077	0.912676	-1.09568	Cellulose * mucA down vs E * mucB	0.68152	1.14188	1.14188	Cellulose * mucA up vs E * IDC	0.525431	0.799278	-1.25113	E * IDC down vs E * mucB	0.852182	0.116264	0.0450061
15716	206262_at	alcohol dehydrogenase 1C (class I), gamma polypeptide	ADH1C	Hs.654537	126	Hs.2523	#N/A	#N/A	#N/A	#N/A	#N/A	#N/A	#N/A	#N/A	#N/A	#N/A	0.568221	0.162321	0.617147	1.29542	1.29542	0.107107	1.06554	1.06554	0.00996381	1.69442	1.69442	0.153953	1.29542	1.29542	0.107107	1.37998	1.37998	0.192158	0.24815	0.758381	-1.3186	Cellulose * mucA down vs E * mucB	0.394345	1.17274	1.17274	Cellulose * mucA up vs E * IDC	0.162321	0.646676	-1.54637	E * IDC down vs E * mucB	14.7196	0.812782	0.425702
40940	231678_s_at	alcohol dehydrogenase 4 (class II), pi polypeptide	ADH4	Hs.1219	127	Hs.1219	0.295044	44.164	0.49323	66.4905	#N/A	0	#N/A	#N/A	#N/A	#N/A	0.193165	0.0409059	0.125338	1.20367	1.20367	0.0803739	0.964567	0.964567	0.00209135	1.18865	1.18865	0.0123267	1.20367	1.20367	0.0803739	1.07661	1.07661	0.0648871	0.486932	1.01047	1.01047	Cellulose * mucA up vs E * mucB	0.0383422	1.18026	1.18026	Cellulose * mucA up vs E * IDC	0.0409059	0.856141	-1.16803	E * IDC down vs E * mucB	241.542	31.3276	3.70386
33065	223781_x_at	alcohol dehydrogenase 4 (class II), pi polypeptide	ADH4	Hs.1219	127	Hs.1219	0.295044	44.164	0.49323	66.4905	#N/A	0	#N/A	#N/A	#N/A	#N/A	0.481755	0.364622	0.507039	5.62321	5.6232	0.144477	5.26878	5.26878	0.0454788	5.60653	5.60653	0.263278	5.62321	5.6232	0.144477	5.43765	5.43765	0.1463	0.951358	1.01162	1.01162	Cellulose * mucA up vs E * mucB	0.350792	1.27848	1.27848	Cellulose * mucA up vs E * IDC	0.364622	0.791273	-1.26379	E * IDC down vs E * mucB	2.40482	1.44485	0.693489
40965	231703_s_at	Alcohol dehydrogenase 4 (class II), pi polypeptide	ADH4	Hs.1219	127	Hs.1219	0.295044	44.164	0.49323	66.4905	#N/A	0	#N/A	#N/A	#N/A	#N/A	0.773465	0.61805	0.579623	1.18146	1.18146	0.180663	1.14896	1.14896	0.0765473	1.48862	1.48862	0.573068	1.18146	1.18146	0.180663	1.31879	1.31879	0.255588	0.647313	0.808232	-1.23727	Cellulose * mucA down vs E * mucB	0.958384	1.02279	1.02279	Cellulose * mucA up vs E * IDC	0.61805	0.790226	-1.26546	E * IDC down vs E * mucB	0.467973	0.988261	0.103071
40937	231675_s_at	alcohol dehydrogenase 4 (class II), pi polypeptide	ADH4	Hs.1219	127	Hs.1219	0.295044	44.164	0.49323	66.4905	#N/A	0	#N/A	#N/A	#N/A	#N/A	0.937145	0.908622	0.935373	1.38476	1.38476	0	1.3663	1.3663	0.142623	1.4326	1.4326	0.316044	1.38476	1.38476	0	1.39945	1.39945	0.142842	0.933849	0.967389	-1.03371	Cellulose * mucA down vs E * mucB	0.974393	1.01288	1.01288	Cellulose * mucA up vs E * IDC	0.908622	0.95509	-1.04702	E * IDC down vs E * mucB	0.0208891	0.0714796	0.00782708
18271	208848_at	alcohol dehydrogenase 5 (class III), chi polypeptide	ADH5	Hs.78989	128	Hs.78989	0.943002	89.8723	0.906681	95.9263	#N/A	0	#N/A	#N/A	#N/A	#N/A	0.177423	0.0244544	0.0417783	1.8178	1.8178	0.106126	2.53659	2.53659	0.185666	2.08319	2.08319	0.203092	1.8178	1.8178	0.106126	2.30989	2.30989	0.172485	0.0417402	0.831976	-1.20196	Cellulose * mucA down vs E * mucB	0.0154301	0.607606	-1.6458	Cellulose * mucA down vs E * IDC	0.0244544	1.36927	1.36927	E * IDC up vs E * mucB	677.046	285.963	4.18143
18270	208847_s_at	alcohol dehydrogenase 5 (class III), chi polypeptide	ADH5	Hs.78989	128	Hs.78989	0.943002	89.8723	0.906681	95.9263	#N/A	0	#N/A	#N/A	#N/A	#N/A	0.433703	0.140633	0.141347	5.44313	5.44313	0.587686	6.34121	6.34121	0.370021	5.69164	5.69164	0.224148	5.44313	5.44313	0.587686	6.01643	6.01643	0.257593	0.337915	0.841764	-1.18798	Cellulose * mucA down vs E * mucB	0.10251	0.536601	-1.86358	Cellulose * mucA down vs E * IDC	0.140633	1.5687	1.5687	E * IDC up vs E * mucB	19.8288	24.5263	0.93985
23568	214261_s_at	alcohol dehydrogenase 6 (class V)	ADH6	Hs.586161	130	Hs.76800	0.474452	44.164	0.664343	95.9263	#N/A	0	#N/A	#N/A	#N/A	#N/A	0.159382	0.853949	0.847861	1.59543	1.59543	0.103211	1.4114	1.4114	0.0987324	1.35397	1.35397	0.147209	1.59543	1.59543	0.103211	1.38269	1.38269	0.0742383	0.50585	1.18219	1.18219	Cellulose * mucA up vs E * mucB	0.591044	1.13605	1.13605	Cellulose * mucA up vs E * IDC	0.853949	1.04061	1.04061	E * IDC up vs E * mucB	0.0545355	0.195538	3.50162
16993	207544_s_at	alcohol dehydrogenase 6 (class V)	ADH6	Hs.586161	130	Hs.76800	0.474452	44.164	0.664343	95.9263	#N/A	0	#N/A	#N/A	#N/A	#N/A	0.850668	0.356651	0.342009	1.24019	1.24019	0.0376981	1.14598	1.14598	0.179565	1.47588	1.47588	0.3865	1.24019	1.24019	0.0376981	1.31093	1.31093	0.198344	0.458699	0.849278	-1.17747	Cellulose * mucA down vs E * mucB	0.728023	1.06748	1.06748	Cellulose * mucA up vs E * IDC	0.356651	0.795591	-1.25693	E * IDC down vs E * mucB	2.54155	3.77459	0.0449512
19904	210505_at	alcohol dehydrogenase 7 (class IV), mu or sigma polypeptide	ADH7	Hs.389	131	Hs.389	#N/A	#N/A	#N/A	#N/A	#N/A	#N/A	#N/A	#N/A	#N/A	#N/A	0.979955	0.295832	0.272204	1.20838	1.20838	0.265776	1.3088	1.3088	0.0733753	1.09552	1.09552	0.0335466	1.20838	1.20838	0.265776	1.20216	1.20216	0.069827	0.48279	1.08137	1.08137	Cellulose * mucA up vs E * mucB	0.519952	0.93276	-1.07209	Cellulose * mucA down vs E * IDC	0.295832	1.15933	1.15933	E * IDC up vs E * mucB	3.97918	6.2481	0.000796943
13575	204120_s_at	adenosine kinase	ADK	Hs.656586	132	Hs.94382	1.13472	97.1987	1.18218	96.0407	#N/A	0	1.25729	#N/A	ADK	#N/A	0.44256	0.435583	0.0874384	1.17929	1.17929	0.0526199	1.3432	1.3432	0.176059	1.37887	1.37887	0.146963	1.17929	1.17929	0.0526199	1.36103	1.36103	0.0941907	0.092159	0.870802	-1.14837	Cellulose * mucA down vs E * mucB	0.111841	0.892602	-1.12032	Cellulose * mucA down vs E * IDC	0.435583	0.975577	-1.02503	E * IDC down vs E * mucB	1.50311	64.8982	0.900115
13574	204119_s_at	adenosine kinase	ADK	Hs.656586	132	Hs.94382	1.13472	97.1987	1.18218	96.0407	#N/A	0	1.25729	#N/A	ADK	#N/A	0.676381	0.194641	0.357753	5.56992	5.56992	0.427867	5.83647	5.83647	0.433226	4.84191	4.84191	0.119304	5.56992	5.56992	0.427867	5.33919	5.33919	0.340709	0.259178	1.65635	1.65635	Cellulose * mucA up vs E * mucB	0.551838	0.831305	-1.20293	Cellulose * mucA down vs E * IDC	0.194641	1.99247	1.99247	E * IDC up vs E * mucB	10.0373	3.40665	0.229444
12369	202912_at	adrenomedullin	ADM	Hs.441047	133	Hs.394	0.707979	89.8723	0.588227	66.4905	#N/A	0	#N/A	#N/A	#N/A	#N/A	0.301314	0.331537	0.606013	3.5217	3.5217	1.26711	3.76768	3.76768	0.809911	6.1694	6.1694	0.567707	3.5217	3.5217	1.26711	4.96854	4.96854	0.802329	0.305425	0.159574	-6.26669	Cellulose * mucA down vs E * mucB	0.887514	0.843243	-1.1859	Cellulose * mucA down vs E * IDC	0.331537	0.189238	-5.28435	E * IDC down vs E * mucB	3.03941	0.861463	1.67724
14936	205481_at	adenosine A1 receptor	ADORA1	Hs.77867	134	Hs.77867	4.19984	20.1593	4.42701	5.84169	4.12381	2.14935	2.91337	#N/A	#N/A	#N/A	0.0194955	0.793914	0.75574	3.60635	3.60635	0.479843	5.63298	5.63298	0.457772	5.89982	5.89982	0.337546	3.60635	3.60635	0.479843	5.7664	5.7664	0.244641	0.212503	0.203984	-4.90235	Cellulose * mucA down vs E * mucB	0.238075	0.245428	-4.07451	Cellulose * mucA down vs E * IDC	0.793914	0.831134	-1.20317	E * IDC down vs E * mucB	0.112575	0.375438	22.1099
25520	216220_s_at	adenosine A1 receptor	ADORA1	Hs.77867	134	Hs.77867	4.19984	20.1593	4.42701	5.84169	4.12381	2.14935	2.91337	#N/A	#N/A	#N/A	0.0732807	0.568814	0.837072	5.09325	5.09325	0.214273	4.28479	4.28479	0.276493	4.66899	4.66899	0.201235	5.09325	5.09325	0.214273	4.47689	4.47689	0.178301	0.537693	1.34188	1.34188	Cellulose * mucA up vs E * mucB	0.339771	1.75134	1.75134	Cellulose * mucA up vs E * IDC	0.568814	0.766206	-1.30513	E * IDC down vs E * mucB	0.646761	0.213583	7.37448
14468	205013_s_at	adenosine A2a receptor	ADORA2A	Hs.197029	135	Hs.1613	1.05543	97.1987	0.778265	95.9263	#N/A	0	#N/A	#N/A	#N/A	#N/A	0.0385032	0.241764	0.471275	3.93991	3.93991	0.338405	5.94095	5.94095	0.352797	5.12345	5.12345	0.0265017	3.93991	3.93991	0.338405	5.5322	5.5322	0.276683	0.171259	0.440272	-2.27133	Cellulose * mucA down vs E * mucB	0.102904	0.249821	-4.00287	Cellulose * mucA down vs E * IDC	0.241764	1.76235	1.76235	E * IDC up vs E * mucB	6.27706	1.75124	19.0381
15346	205891_at	adenosine A2b receptor	ADORA2B	Hs.167046	136	Hs.45743	1.23513	97.1987	0.870249	95.9263	#N/A	0	0.641825	#N/A	#N/A	#N/A	0.260571	0.232544	0.0794623	2.3859	2.3859	0.637842	1.33507	1.33507	0.226967	1.55395	1.55395	0.310676	2.3859	2.3859	0.637842	1.44451	1.44451	0.169307	0.0638403	1.7801	1.7801	Cellulose * mucA up vs E * mucB	0.0506061	2.07173	2.07173	Cellulose * mucA up vs E * IDC	0.232544	0.859232	-1.16383	E * IDC down vs E * mucB	6.83703	78.6858	2.40714
15625	206171_at	adenosine A3 receptor	ADORA3	Hs.281342	140	Hs.258	1.47223	91.4165	1.53475	96.0407	#N/A	0	#N/A	#N/A	#N/A	#N/A	0.361457	0.201115	0.362222	1.66771	1.66771	0.112763	2.07167	2.07168	0.199047	1.69406	1.69406	0.0756216	1.66771	1.66771	0.112763	1.88287	1.88287	0.139424	0.8661	0.981902	-1.01843	Cellulose * mucA down vs E * mucB	0.188776	0.755779	-1.32314	Cellulose * mucA down vs E * IDC	0.201115	1.29919	1.29919	E * IDC up vs E * mucB	9.36018	3.31084	1.32665
32944	223660_at	adenosine A3 receptor	ADORA3	Hs.281342	140	Hs.28847	1.47223	91.4165	1.53475	96.0407	#N/A	0	#N/A	#N/A	#N/A	#N/A	0.962439	0.539949	0.12273	1.17487	1.17487	0.156939	1.15568	1.15568	0.0326285	1.18022	1.18022	0.00479424	1.17487	1.17487	0.156939	1.16795	1.16795	0.015214	0.878962	0.996294	-1.00372	Cellulose * mucA down vs E * mucB	0.615791	1.01339	1.01339	Cellulose * mucA up vs E * IDC	0.539949	0.983132	-1.01716	E * IDC down vs E * mucB	0.777501	32.6948	0.00282073
17310	207863_at	ADP-ribosylarginine hydrolase	ADPRH	Hs.99884	141	Hs.99884	#N/A	#N/A	#N/A	#N/A	#N/A	#N/A	#N/A	#N/A	#N/A	#N/A	0.00469743	0.365835	0.797369	1.40994	1.40994	0.0251734	1.11785	1.11785	0.0157924	1.21221	1.21221	0.0453131	1.40994	1.40994	0.0251734	1.16503	1.16503	0.0335533	0.190815	1.14689	1.14689	Cellulose * mucA up vs E * mucB	0.131288	1.22441	1.22441	Cellulose * mucA up vs E * IDC	0.365835	0.936685	-1.06759	E * IDC down vs E * mucB	2.3848	0.286414	58.5675
37304	228042_at	ADP-ribosylarginine hydrolase	ADPRH	Hs.99884	141	Hs.100926	#N/A	#N/A	#N/A	#N/A	#N/A	#N/A	#N/A	#N/A	#N/A	#N/A	0.041041	0.46022	0.982002	2.42656	2.42656	0.0242822	1.74353	1.74353	0.115332	1.98107	1.98107	0.0942301	2.42656	2.42656	0.0242822	1.8623	1.8623	0.0916447	0.279917	1.36178	1.36178	Cellulose * mucA up vs E * mucB	0.189519	1.60551	1.60551	Cellulose * mucA up vs E * IDC	0.46022	0.848193	-1.17898	E * IDC down vs E * mucB	1.28479	0.0184959	75.7855
47762	238505_at	ADP-ribosylarginine hydrolase	ADPRH	Hs.99884	141	Hs.300425	#N/A	#N/A	#N/A	#N/A	#N/A	#N/A	#N/A	#N/A	#N/A	#N/A	0.533879	0.0913937	0.0197259	1.41882	1.41882	0.404691	1.21164	1.21164	0.0111644	1.13351	1.13351	0.000129402	1.41882	1.41882	0.404691	1.17257	1.17257	0.0230096	0.0251869	1.21867	1.21867	Cellulose * mucA up vs E * mucB	0.0346686	1.15443	1.15443	Cellulose * mucA up vs E * IDC	0.0913937	1.05565	1.05565	E * IDC up vs E * mucB	47.8555	1284.48	0.555117
18069	208644_at	poly (ADP-ribose) polymerase family, member 1	PARP1	Hs.177766	142	Hs.177766	0.899171	89.8723	1.03288	96.0407	#N/A	0	#N/A	1.3165	#N/A	#N/A	0.209465	0.640273	0.400593	4.42801	4.42801	0.530031	5.34191	5.34191	0.0712621	5.12713	5.12713	0.267502	4.42801	4.42801	0.530031	5.23452	5.23452	0.128907	0.287253	0.615946	-1.62352	Cellulose * mucA down vs E * mucB	0.225984	0.530746	-1.88414	Cellulose * mucA down vs E * IDC	0.640273	1.16053	1.16053	E * IDC up vs E * mucB	0.40198	2.61576	3.10206
20336	210961_s_at	adrenergic, alpha-1D-, receptor	ADRA1D	Hs.557	146	Hs.557	1.04343	97.1987	1.1088	96.0407	#N/A	0	#N/A	#N/A	#N/A	#N/A	0.227688	0.778032	0.118602	2.55233	2.55233	0.0840304	2.06907	2.06907	0.271688	2.04744	2.04744	0.212176	2.55233	2.55233	0.0840304	2.05825	2.05825	0.140871	0.0746948	1.41902	1.41902	Cellulose * mucA up vs E * mucB	0.0780059	1.3979	1.3979	Cellulose * mucA up vs E * IDC	0.778032	1.01511	1.01511	E * IDC up vs E * mucB	0.132145	35.0457	2.93954
20335	210960_at	adrenergic, alpha-1D-, receptor	ADRA1D	Hs.557	146	Hs.557	1.04343	97.1987	1.1088	96.0407	#N/A	0	#N/A	#N/A	#N/A	#N/A	0.344156	0.154841	0.0231012	1.51067	1.51067	0.263866	1.22736	1.22736	0.0131208	1.26226	1.26226	0.0217812	1.51067	1.51067	0.263866	1.24481	1.24481	0.0144663	0.0221859	1.1879	1.1879	Cellulose * mucA up vs E * mucB	0.0194545	1.21698	1.21698	Cellulose * mucA up vs E * IDC	0.154841	0.976098	-1.02449	E * IDC down vs E * mucB	16.2413	936.416	1.50936
17038	207589_at	adrenergic, alpha-1B-, receptor	ADRA1B	Hs.368632	147	Hs.123055	1.38575	97.1987	1.81756	96.0407	#N/A	0	#N/A	#N/A	#N/A	#N/A	0.0152013	0.400722	0.914149	1.85892	1.85892	0.0177363	1.50587	1.50587	0.0352648	1.66358	1.66358	0.0795946	1.85892	1.85892	0.0177363	1.58473	1.58473	0.0577577	0.338394	1.14499	1.14499	Cellulose * mucA up vs E * mucB	0.200237	1.27726	1.27726	Cellulose * mucA up vs E * IDC	0.400722	0.896444	-1.11552	E * IDC down vs E * mucB	1.88541	0.098323	38.278
20827	211492_s_at	adrenergic, alpha-1A-, receptor	ADRA1A	Hs.709175	148	Hs.52931	#N/A	#N/A	#N/A	#N/A	#N/A	#N/A	#N/A	#N/A	#N/A	#N/A	0.0757701	0.612841	0.990483	1.62588	1.62588	0.0167237	1.35646	1.35646	0.0851148	1.23797	1.23797	0.0850871	1.62588	1.62588	0.0167237	1.29721	1.29721	0.0598667	0.263222	1.3085	1.3085	Cellulose * mucA up vs E * mucB	0.358683	1.20533	1.20533	Cellulose * mucA up vs E * IDC	0.612841	1.0856	1.0856	E * IDC up vs E * mucB	0.484646	0.00965464	41.5396
20824	211489_at	adrenergic, alpha-1A-, receptor	ADRA1A	Hs.709175	148	Hs.52931	#N/A	#N/A	#N/A	#N/A	#N/A	#N/A	#N/A	#N/A	#N/A	#N/A	0.593381	0.5	0.932175	1.27005	1.27005	0.0457308	1.59291	1.59291	0.301975	1.14883	1.14883	0.142104	1.27005	1.27005	0.0457308	1.37087	1.37087	0.187077	0.830353	1.08766	1.08766	Cellulose * mucA up vs E * mucB	0.599798	0.799485	-1.25081	Cellulose * mucA down vs E * IDC	0.5	1.36045	1.36045	E * IDC up vs E * mucB	1	0.0754068	0.385773
20826	211491_at	adrenergic, alpha-1A-, receptor	ADRA1A	Hs.709175	148	Hs.52931	#N/A	#N/A	#N/A	#N/A	#N/A	#N/A	#N/A	#N/A	#N/A	#N/A	0.723231	0.0486528	0.0470541	1.18821	1.18821	0.0545672	1.03887	1.03887	0.138522	1.20813	1.20813	0.125562	1.18821	1.18821	0.0545672	1.1235	1.1235	0.0906251	0.367241	0.986289	-1.0139	Cellulose * mucA down vs E * mucB	0.0551114	1.10906	1.10906	Cellulose * mucA up vs E * IDC	0.0486528	0.889303	-1.12448	E * IDC down vs E * mucB	170.55	225.327	0.165861
20825	211490_at	adrenergic, alpha-1A-, receptor	ADRA1A	Hs.709175	148	Hs.52931	#N/A	#N/A	#N/A	#N/A	#N/A	#N/A	#N/A	#N/A	#N/A	#N/A	0.909415	0.357981	0.386229	1.65411	1.65411	0.222668	1.82672	1.82672	0.230418	1.54521	1.54521	0.0530179	1.65411	1.65411	0.222668	1.68597	1.68597	0.126179	0.649506	1.07841	1.07841	Cellulose * mucA up vs E * mucB	0.508717	0.887238	-1.12709	Cellulose * mucA down vs E * IDC	0.357981	1.21546	1.21546	E * IDC up vs E * mucB	2.5181	2.85182	0.016246
19283	209869_at	adrenergic, alpha-2A-, receptor	ADRA2A	Hs.249159	150	Hs.249159	8.24775	0	6.76302	0	#N/A	#N/A	4.6153	2.21392	#N/A	#N/A	0.421054	0.900668	0.267675	1.35692	1.35692	0.121263	2.01852	2.01852	0.421558	2.07029	2.07029	0.750689	1.35692	1.35692	0.121263	2.0444	2.0444	0.351802	0.275193	0.609892	-1.63963	Cellulose * mucA down vs E * mucB	0.293882	0.632178	-1.58183	Cellulose * mucA down vs E * IDC	0.900668	0.964748	-1.03654	E * IDC down vs E * mucB	0.0247463	6.47837	0.991092
17970	208544_at	adrenergic, alpha-2B-, receptor	ADRA2B	Hs.247686	151	Hs.247686	0.986689	89.8723	0.967053	95.9263	#N/A	0	#N/A	#N/A	#N/A	#N/A	0.0381795	0.269497	0.797684	3.62902	3.62902	0.0243833	3.19755	3.19755	0.124767	3.51995	3.51995	0.0204968	3.62902	3.62902	0.0243833	3.35875	3.35875	0.106426	0.590002	1.07853	1.07853	Cellulose * mucA up vs E * mucB	0.206744	1.34861	1.34861	Cellulose * mucA up vs E * IDC	0.269497	0.799737	-1.25041	E * IDC down vs E * mucB	4.92587	0.285793	12.6399
15582	206128_at	adrenergic, alpha-2C-, receptor	ADRA2C	Hs.123022	152	Hs.123022	1.08048	97.1987	0.833161	95.9263	#N/A	0	1.47703	0.899042	#N/A	#N/A	0.252228	0.980211	0.127549	4.59181	4.59181	0.576184	3.83928	3.83928	0.0205395	3.84254	3.84254	0.0845723	4.59181	4.59181	0.576184	3.84091	3.84091	0.0355427	0.0887302	1.68094	1.68094	Cellulose * mucA up vs E * mucB	0.0883498	1.68475	1.68475	Cellulose * mucA up vs E * IDC	0.980211	0.997737	-1.00227	E * IDC down vs E * mucB	0.000966915	30.2338	2.52154
38571	229309_at	adrenergic, beta-1-, receptor	ADRB1	Hs.99913	153	Hs.37744	1.71475	95.5785	2.10624	47.9469	#N/A	#N/A	#N/A	#N/A	#N/A	#N/A	0.591389	0.474928	0.568965	1.90515	1.90515	0.594472	3.19648	3.19648	1.34746	1.90706	1.90706	0.155803	1.90515	1.90515	0.594472	2.55177	2.55177	0.667236	0.998983	0.998681	-1.00132	Cellulose * mucA down vs E * mucB	0.47446	0.408576	-2.44752	Cellulose * mucA down vs E * IDC	0.474928	2.4443	2.4443	E * IDC up vs E * mucB	1.17081	1.04454	0.377627
17647	208214_at	adrenergic, beta-1-, receptor	ADRB1	Hs.99913	153	Hs.99913	1.71475	95.5785	2.10624	47.9469	#N/A	#N/A	#N/A	#N/A	#N/A	#N/A	0.638637	0.361379	0.604668	1.7139	1.7139	0.13859	1.48213	1.48213	0.0931789	2.51439	2.51439	0.751413	1.7139	1.7139	0.13859	1.99826	1.99826	0.429357	0.438111	0.574153	-1.7417	Cellulose * mucA down vs E * mucB	0.784472	1.17427	1.17427	Cellulose * mucA up vs E * IDC	0.361379	0.488943	-2.04523	E * IDC down vs E * mucB	2.45934	0.867526	0.282053
16266	206812_at	adrenergic, beta-3-, receptor	ADRB3	Hs.2549	155	Hs.2549	#N/A	#N/A	#N/A	#N/A	#N/A	#N/A	#N/A	#N/A	#N/A	#N/A	0.270101	0.0568875	0.113651	1.72501	1.72501	0.20164	1.65778	1.65778	0.0387693	1.28929	1.28929	0.00575364	1.72501	1.72501	0.20164	1.47354	1.47354	0.10757	0.0481467	1.35258	1.35258	Cellulose * mucA up vs E * mucB	0.29062	1.0477	1.0477	Cellulose * mucA up vs E * IDC	0.0568875	1.291	1.291	E * IDC up vs E * mucB	124.569	38.2098	2.27007
26596	217303_s_at	adrenergic, beta-3-, receptor	ADRB3	Hs.2549	155	Hs.2549	#N/A	#N/A	#N/A	#N/A	#N/A	#N/A	#N/A	#N/A	#N/A	#N/A	0.574037	0.456545	0.579616	1.74587	1.74587	0.0186188	1.74141	1.74141	0.300338	2.02819	2.02819	0.0502613	1.74587	1.74587	0.0186188	1.8848	1.8848	0.14936	0.46149	0.822266	-1.21615	Cellulose * mucA down vs E * mucB	0.988655	1.00309	1.00309	Cellulose * mucA up vs E * IDC	0.456545	0.81973	-1.21991	E * IDC down vs E * mucB	1.31507	0.988298	0.415853
54321	38447_at	adrenergic, beta, receptor kinase 1	ADRBK1	Hs.83636	156	Hs.83636	1.09682	97.1987	1.2573	96.0407	#N/A	0	#N/A	1.16376	#N/A	#N/A	0.0653325	0.0108817	0.022637	3.09374	3.09374	0.11223	2.64387	2.64387	0.00898612	2.85603	2.85603	0.0126131	3.09374	3.09374	0.11223	2.74995	2.74995	0.0615735	0.00971308	1.17911	1.17911	Cellulose * mucA up vs E * mucB	0.00513245	1.36592	1.36592	Cellulose * mucA up vs E * IDC	0.0108817	0.863238	-1.15843	E * IDC down vs E * mucB	3422.03	975.234	13.8172
10857	201401_s_at	adrenergic, beta, receptor kinase 1	ADRBK1	Hs.83636	156	Hs.83636	1.09682	97.1987	1.2573	96.0407	#N/A	0	#N/A	1.16376	#N/A	#N/A	0.112394	0.74212	0.187338	3.35187	3.35187	0.478548	2.31285	2.31285	0.0201252	2.25702	2.25702	0.11008	3.35187	3.35187	0.478548	2.28493	2.28493	0.0484442	0.0753559	2.13591	2.13591	Cellulose * mucA up vs E * mucB	0.0793643	2.05483	2.05483	Cellulose * mucA up vs E * IDC	0.74212	1.03946	1.03946	E * IDC up vs E * mucB	0.183861	13.7468	7.26072
10858	201402_at	adrenergic, beta, receptor kinase 1	ADRBK1	Hs.83636	156	Hs.83636	1.09682	97.1987	1.2573	96.0407	#N/A	0	#N/A	1.16376	#N/A	#N/A	0.210002	0.24432	0.313818	3.65611	3.65611	0.25372	2.96304	2.96304	0.236024	3.35351	3.35351	0.0783511	3.65611	3.65611	0.25372	3.15827	3.15827	0.151702	0.305801	1.23337	1.23337	Cellulose * mucA up vs E * mucB	0.142406	1.61673	1.61673	Cellulose * mucA up vs E * IDC	0.24432	0.762879	-1.31082	E * IDC down vs E * mucB	6.13296	4.57707	3.18029
38033	228771_at	adrenergic, beta, receptor kinase 2	ADRBK2	Hs.657494	157	Hs.4283	1.25672	97.1987	1.57171	96.0407	#N/A	0	#N/A	0.824908	#N/A	#N/A	0.0714871	0.354745	0.413856	1.35413	1.35413	0.172374	2.50256	2.50256	0.10352	2.14008	2.14008	0.329381	1.35413	1.35413	0.172374	2.32132	2.32132	0.175549	0.178147	0.579969	-1.72423	Cellulose * mucA down vs E * mucB	0.123626	0.451115	-2.21673	Cellulose * mucA down vs E * IDC	0.354745	1.28563	1.28563	E * IDC up vs E * mucB	2.57564	2.41925	10.8112
13638	204183_s_at	adrenergic, beta, receptor kinase 2	ADRBK2	Hs.657494	157	Hs.13944	1.25672	97.1987	1.57171	96.0407	#N/A	0	#N/A	0.824908	#N/A	#N/A	0.293784	0.283198	0.317656	4.57671	4.57671	0.412113	5.93092	5.93092	0.308883	5.11282	5.11282	0.698886	4.57671	4.57671	0.412113	5.52187	5.52187	0.391258	0.400387	0.689629	-1.45005	Cellulose * mucA down vs E * mucB	0.178511	0.391148	-2.55657	Cellulose * mucA down vs E * IDC	0.283198	1.76309	1.76309	E * IDC up vs E * mucB	4.40031	4.45514	1.92348
13639	204184_s_at	adrenergic, beta, receptor kinase 2	ADRBK2	Hs.657494	157	Hs.13944	1.25672	97.1987	1.57171	96.0407	#N/A	0	#N/A	0.824908	#N/A	#N/A	0.485683	0.411831	0.786207	3.97583	3.97583	0.0307498	4.92544	4.92544	0.778003	3.77099	3.77099	0.0939915	3.97583	3.97583	0.0307498	4.34821	4.34821	0.461972	0.853113	1.15256	1.15256	Cellulose * mucA up vs E * mucB	0.47289	0.517771	-1.93136	Cellulose * mucA down vs E * IDC	0.411831	2.22601	2.22601	E * IDC up vs E * mucB	1.75278	0.308902	0.630461
11600	202144_s_at	adenylosuccinate lyase	ADSL	Hs.75527	158	Hs.75527	1.01414	97.1987	1.11304	96.0407	#N/A	0	#N/A	1.11125	#N/A	#N/A	0.330733	0.649879	0.653307	5.42828	5.42828	0.436173	6.63742	6.63742	1.02726	6.00528	6.00528	0.00385904	5.42828	5.42828	0.436173	6.32135	6.32135	0.45736	0.675215	0.670359	-1.49174	Cellulose * mucA down vs E * mucB	0.449518	0.432529	-2.31199	Cellulose * mucA down vs E * IDC	0.649879	1.54986	1.54986	E * IDC up vs E * mucB	0.375846	0.671481	1.41275
19658	210250_x_at	adenylosuccinate lyase	ADSL	Hs.75527	158	Hs.75527	1.01414	97.1987	1.11304	96.0407	#N/A	0	#N/A	1.11125	#N/A	#N/A	0.656131	0.880004	0.561109	4.34596	4.34596	0.00653148	4.95274	4.95274	0.262548	4.74195	4.74195	1.36763	4.34596	4.34596	0.00653148	4.84734	4.84734	0.571775	0.780954	0.759971	-1.31584	Cellulose * mucA down vs E * mucB	0.680328	0.65666	-1.52286	Cellulose * mucA down vs E * IDC	0.880004	1.15733	1.15733	E * IDC up vs E * mucB	0.0363868	1.08809	0.254536
36573	227310_at	Adenylosuccinate synthase	ADSS	Hs.498313	159	Hs.90011	1.16044	97.1987	1.18181	96.0407	#N/A	0	0.817125	0.75269	#N/A	#N/A	0.0758372	0.132153	0.347169	5.98184	5.98184	0.172585	6.2725	6.2725	0.121864	6.76674	6.76674	0.0177684	5.98184	5.98184	0.172585	6.51962	6.51962	0.151273	0.0839406	0.580393	-1.72297	Cellulose * mucA down vs E * mucB	0.218934	0.817526	-1.2232	Cellulose * mucA down vs E * IDC	0.132153	0.709938	-1.40857	E * IDC down vs E * mucB	22.5425	3.64846	10.6096
31049	221761_at	adenylosuccinate synthase	ADSS	Hs.498313	159	Hs.90011	1.16044	97.1987	1.18181	96.0407	#N/A	0	0.817125	0.75269	#N/A	#N/A	0.35392	0.193003	0.122095	5.43999	5.43999	0.572196	5.86872	5.86872	0.10259	6.20977	6.20977	0.209271	5.43999	5.43999	0.572196	6.03925	6.03925	0.136914	0.0876691	0.586508	-1.70501	Cellulose * mucA down vs E * mucB	0.155256	0.742912	-1.34605	Cellulose * mucA down vs E * IDC	0.193003	0.789472	-1.26667	E * IDC down vs E * mucB	10.2196	33.041	1.42707
4424	1558792_x_at	Adaptor-related protein complex 2, alpha 1 subunit	AP2A1	Hs.467125	160	Hs.437628	0.709726	89.8723	0.937788	95.9263	#N/A	0	#N/A	#N/A	#N/A	#N/A	0.198791	0.450946	0.429699	4.85468	4.85468	0.238384	4.43319	4.43319	0.328603	4.14002	4.14002	0.0774543	4.85468	4.85468	0.238384	4.28661	4.28661	0.161738	0.21514	1.6411	1.6411	Cellulose * mucA up vs E * mucB	0.342101	1.33931	1.33931	Cellulose * mucA up vs E * IDC	0.450946	1.22533	1.22533	E * IDC up vs E * mucB	1.36267	2.20796	3.28954
38879	229617_x_at	adaptor-related protein complex 2, alpha 1 subunit	AP2A1	Hs.467125	160	Hs.288800	0.709726	89.8723	0.937788	95.9263	#N/A	0	#N/A	#N/A	#N/A	#N/A	0.331857	0.59841	0.383202	3.63936	3.63936	0.0525072	3.3827	3.3827	0.309586	3.24875	3.24875	0.126189	3.63936	3.63936	0.0525072	3.31572	3.31572	0.141856	0.279452	1.31095	1.31095	Cellulose * mucA up vs E * mucB	0.394971	1.19471	1.19471	Cellulose * mucA up vs E * IDC	0.59841	1.09729	1.09729	E * IDC up vs E * mucB	0.533434	2.90497	1.54165
43326	234068_s_at	adaptor-related protein complex 2, alpha 1 subunit	AP2A1	Hs.467125	160	Hs.296426	0.709726	89.8723	0.937788	95.9263	#N/A	0	#N/A	#N/A	#N/A	#N/A	0.592447	0.904761	0.721008	1.46394	1.46394	0.133996	1.63148	1.63148	0.0281805	1.71542	1.71542	0.528706	1.46394	1.46394	0.133996	1.67345	1.67345	0.217504	0.729962	0.840032	-1.19043	Cellulose * mucA down vs E * mucB	0.81395	0.890356	-1.12315	Cellulose * mucA down vs E * IDC	0.904761	0.943479	-1.05991	E * IDC down vs E * mucB	0.0227188	0.46181	0.361817
32522	223237_x_at	adaptor-related protein complex 2, alpha 1 subunit	AP2A1	Hs.467125	160	Hs.296426	0.709726	89.8723	0.937788	95.9263	#N/A	0	#N/A	#N/A	#N/A	#N/A	0.70159	0.517603	0.582271	3.15134	3.15134	0.27083	2.90178	2.90178	0.0697085	3.1823	3.1823	0.226776	3.15134	3.15134	0.27083	3.04204	3.04204	0.12625	0.933765	0.97877	-1.02169	Cellulose * mucA down vs E * mucB	0.554566	1.18885	1.18885	Cellulose * mucA up vs E * IDC	0.517603	0.823291	-1.21464	E * IDC down vs E * mucB	0.895242	0.974754	0.18538
25065	215764_x_at	adaptor-related protein complex 2, alpha 2 subunit	AP2A2	Hs.19121	161	Hs.19121	0.99608	89.8723	1.11866	96.0407	#N/A	0	#N/A	1.30469	#N/A	#N/A	0.0234702	0.272162	0.386665	4.30018	4.30018	0.0582981	3.53763	3.53763	0.0479746	3.71842	3.71842	0.130344	4.30018	4.30018	0.0582981	3.62803	3.62803	0.077064	0.0895412	1.49668	1.49668	Cellulose * mucA up vs E * mucB	0.068501	1.69649	1.69649	Cellulose * mucA up vs E * IDC	0.272162	0.882221	-1.1335	E * IDC down vs E * mucB	4.81735	2.84426	33.6397
21475	212161_at	adaptor-related protein complex 2, alpha 2 subunit	AP2A2	Hs.19121	161	Hs.19121	0.99608	89.8723	1.11866	96.0407	#N/A	0	#N/A	1.30469	#N/A	#N/A	0.146208	0.165864	0.173291	2.65392	2.65392	0.186011	2.25714	2.25714	0.112885	1.9961	1.9961	0.182478	2.65392	2.65392	0.186011	2.12662	2.12662	0.115551	0.0671016	1.57769	1.57769	Cellulose * mucA up vs E * mucB	0.110538	1.31656	1.31656	Cellulose * mucA up vs E * IDC	0.165864	1.19834	1.19834	E * IDC up vs E * mucB	14.0697	16.1501	5.29096
21473	212159_x_at	adaptor-related protein complex 2, alpha 2 subunit	AP2A2	Hs.19121	161	Hs.19121	0.99608	89.8723	1.11866	96.0407	#N/A	0	#N/A	1.30469	#N/A	#N/A	0.545934	0.313086	0.600616	3.23384	3.23384	0.184419	3.32207	3.32207	0.0256875	2.86806	2.86806	0.217524	3.23384	3.23384	0.184419	3.09506	3.09506	0.158661	0.373553	1.28859	1.28859	Cellulose * mucA up vs E * mucB	0.778474	0.940682	-1.06306	Cellulose * mucA down vs E * IDC	0.313086	1.36984	1.36984	E * IDC up vs E * mucB	3.48468	0.88604	0.483098
21104	211779_x_at	adaptor-related protein complex 2, alpha 2 subunit	AP2A2	Hs.19121	161	Hs.900883	0.99608	89.8723	1.11866	96.0407	#N/A	0	#N/A	1.30469	#N/A	#N/A	0.738183	0.563103	0.894854	2.51805	2.51805	0.210466	2.69269	2.69269	0.417373	2.13887	2.13887	0.258769	2.51805	2.51805	0.210466	2.41578	2.41578	0.256425	0.67462	1.30061	1.30061	Cellulose * mucA up vs E * mucB	0.839088	0.885991	-1.12868	Cellulose * mucA down vs E * IDC	0.563103	1.46797	1.46797	E * IDC up vs E * mucB	0.670916	0.124404	0.137613
14878	205423_at	adaptor-related protein complex 1, beta 1 subunit	AP1B1	Hs.368794	162	Hs.89576	1.17121	97.1987	1.22066	96.0407	#N/A	0	1.43214	1.29038	#N/A	#N/A	0.141436	0.724363	0.962938	5.15921	5.15921	0.0226398	4.41511	4.41511	0.725807	3.89038	3.89038	0.409438	5.15921	5.15921	0.0226398	4.15274	4.15274	0.372404	0.464662	2.40966	2.40966	Cellulose * mucA up vs E * mucB	0.630636	1.67492	1.67492	Cellulose * mucA up vs E * IDC	0.724363	1.43867	1.43867	E * IDC up vs E * mucB	0.213648	0.0392286	7.17889
10071	200615_s_at	adaptor-related protein complex 2, beta 1 subunit	AP2B1	Hs.514819	163	Hs.74626	0.896878	89.8723	1.07444	96.0407	#N/A	0	0.926325	1.14857	#N/A	#N/A	0.000523768	0.829879	0.84935	5.04463	5.04463	0.0701599	6.72735	6.72735	0.0632131	6.78883	6.78883	0.16135	5.04463	5.04463	0.0701599	6.75809	6.75809	0.0729378	0.0815151	0.298498	-3.3501	Cellulose * mucA down vs E * mucB	0.0844591	0.311494	-3.21034	Cellulose * mucA down vs E * IDC	0.829879	0.958281	-1.04354	E * IDC down vs E * mucB	0.0749518	0.193101	274.536
10068	200612_s_at	adaptor-related protein complex 2, beta 1 subunit	AP2B1	Hs.514819	163	Hs.74626	0.896878	89.8723	1.07444	96.0407	#N/A	0	0.926325	1.14857	#N/A	#N/A	0.301846	0.656559	0.664607	3.42342	3.42342	0.790035	4.73441	4.73441	0.791102	4.08359	4.08359	0.295918	3.42342	3.42342	0.790035	4.409	4.409	0.392681	0.652543	0.632804	-1.58027	Cellulose * mucA down vs E * mucB	0.440714	0.403045	-2.48111	Cellulose * mucA down vs E * IDC	0.656559	1.57006	1.57006	E * IDC up vs E * mucB	0.358463	0.631983	1.62897
35036	225771_at	adaptor-related protein complex 1, gamma 1 subunit	AP1G1	Hs.461253	164	Hs.172635	0.860684	89.8723	0.852635	95.9263	#N/A	0	#N/A	#N/A	#N/A	#N/A	0.169791	0.959865	0.98236	7.01695	7.01695	0.0648165	6.52057	6.52057	0.25073	6.5555	6.5555	0.302626	7.01695	7.01695	0.0648165	6.53804	6.53804	0.160758	0.557504	1.37692	1.37692	Cellulose * mucA up vs E * mucB	0.534523	1.41066	1.41066	Cellulose * mucA up vs E * IDC	0.959865	0.976078	-1.02451	E * IDC down vs E * mucB	0.00398506	0.018118	7.85041
35019	225754_at	adaptor-related protein complex 1, gamma 1 subunit	AP1G1	Hs.461253	164	Hs.172635	0.860684	89.8723	0.852635	95.9263	#N/A	0	#N/A	#N/A	#N/A	#N/A	0.427716	0.571631	0.464723	4.59786	4.59786	0.409312	5.27599	5.27599	0.549707	4.91359	4.91359	0.094974	4.59786	4.59786	0.409312	5.09479	5.09479	0.250621	0.613638	0.803447	-1.24464	Cellulose * mucA down vs E * mucB	0.376053	0.624977	-1.60006	Cellulose * mucA down vs E * IDC	0.571631	1.28556	1.28556	E * IDC up vs E * mucB	0.635134	1.81516	0.923258
12805	203350_at	adaptor-related protein complex 1, gamma 1 subunit	AP1G1	Hs.461253	164	Hs.5344	0.860684	89.8723	0.852635	95.9263	#N/A	0	#N/A	#N/A	#N/A	#N/A	0.874359	0.508063	0.977357	6.15752	6.15752	0.159092	6.60255	6.60255	0.51888	5.58929	5.58929	0.520372	6.15752	6.15752	0.159092	6.09592	6.09592	0.419	0.681462	1.4827	1.4827	Cellulose * mucA up vs E * mucB	0.74243	0.734572	-1.36134	Cellulose * mucA down vs E * IDC	0.508063	2.01846	2.01846	E * IDC up vs E * mucB	0.950593	0.0234355	0.0355077
11248	201792_at	AE binding protein 1	AEBP1	Hs.439463	165	Hs.118397	0.612593	89.8723	0.731789	95.9263	#N/A	0	#N/A	#N/A	#N/A	#N/A	0.126469	0.124265	0.359951	3.24462	3.24462	0.106022	2.8305	2.8305	0.00886154	3.1659	3.1659	0.0751758	3.24462	3.24462	0.106022	2.9982	2.9982	0.101636	0.445685	1.05608	1.05608	Cellulose * mucA up vs E * mucB	0.101084	1.33249	1.33249	Cellulose * mucA up vs E * IDC	0.124265	0.79256	-1.26173	E * IDC down vs E * mucB	25.5818	3.35907	5.94496
27022	217729_s_at	amino-terminal enhancer of split	AES	Hs.515053	166	Hs.244	0.927231	89.8723	1.16225	96.0407	#N/A	0	#N/A	#N/A	#N/A	#N/A	0.393732	0.646729	0.776699	6.90426	6.90426	0.609069	5.95727	5.95727	0.674299	6.6417	6.6417	0.429801	6.90426	6.90426	0.609069	6.29949	6.29949	0.381581	0.851368	1.19961	1.19961	Cellulose * mucA up vs E * mucB	0.548671	1.92784	1.92784	Cellulose * mucA up vs E * IDC	0.646729	0.622255	-1.60706	E * IDC down vs E * mucB	0.384264	0.328829	0.991668
16486	207032_s_at	cysteine-rich secretory protein 1	CRISP1	Hs.109620	167	Hs.109620	#N/A	#N/A	#N/A	#N/A	#N/A	#N/A	#N/A	#N/A	#N/A	#N/A	0.638422	0.754756	0.974368	1.33221	1.33221	0.0615965	1.33888	1.33888	0.187548	1.18583	1.18583	0.189893	1.33221	1.33221	0.0615965	1.26235	1.26235	0.117577	0.764467	1.10679	1.10679	Cellulose * mucA up vs E * mucB	0.988762	0.995392	-1.00463	Cellulose * mucA down vs E * IDC	0.754756	1.11192	1.11192	E * IDC up vs E * mucB	0.16442	0.0266518	0.338852
25614	216314_at	cysteine-rich secretory protein 1	CRISP1	Hs.109620	167	Hs.109620	#N/A	#N/A	#N/A	#N/A	#N/A	#N/A	#N/A	#N/A	#N/A	#N/A	0.992718	0.332588	0.614014	1.09367	1.09367	0.0236974	1.142	1.142	0.00365865	1.04623	1.04623	0.0587984	1.09367	1.09367	0.0236974	1.09411	1.09411	0.0366424	0.547693	1.03343	1.03343	Cellulose * mucA up vs E * mucB	0.541883	0.96706	-1.03406	Cellulose * mucA down vs E * IDC	0.332588	1.06863	1.06863	E * IDC up vs E * mucB	3.01628	0.826212	0.00010102
5038	1559863_a_at	AFG3 ATPase family gene 3-like 1 (S. cerevisiae)	AFG3L1	Hs.534773	172	Hs.337620	1.05287	97.1987	0.947589	95.9263	#N/A	0	#N/A	#N/A	#N/A	#N/A	0.150973	0.0262597	0.0272385	2.25055	2.25055	0.10692	1.97878	1.97878	0.119697	1.79603	1.79603	0.112154	2.25055	2.25055	0.10692	1.88741	1.88741	0.0852492	0.0105633	1.37032	1.37032	Cellulose * mucA up vs E * mucB	0.0176637	1.20729	1.20729	Cellulose * mucA up vs E * IDC	0.0262597	1.13504	1.13504	E * IDC up vs E * mucB	587.066	673.415	5.1625
41	1552287_s_at	AFG3 ATPase family gene 3-like 1 (S. cerevisiae)	AFG3L1	Hs.534773	172	Hs.337620	1.05287	97.1987	0.947589	95.9263	#N/A	0	#N/A	#N/A	#N/A	#N/A	0.18844	0.678481	0.844904	1.28524	1.28524	0.119511	1.44787	1.44787	0.210527	1.62207	1.62207	0.104561	1.28524	1.28524	0.119511	1.53497	1.53497	0.108342	0.478777	0.791779	-1.26298	Cellulose * mucA down vs E * mucB	0.696668	0.893396	-1.11932	Cellulose * mucA down vs E * IDC	0.678481	0.886258	-1.12834	E * IDC down vs E * mucB	0.30566	0.200415	2.89552
45507	236250_at	AFG3 ATPase family gene 3-like 1 (S. cerevisiae)	AFG3L1	Hs.534773	172	Hs.16808	1.05287	97.1987	0.947589	95.9263	#N/A	0	#N/A	#N/A	#N/A	#N/A	0.91539	0.913149	0.17052	2.14581	2.14581	0.320652	2.18277	2.18277	0.0534774	2.17198	2.17198	0.0251504	2.14581	2.14581	0.320652	2.17737	2.17737	0.0243264	0.795464	0.982025	-1.0183	Cellulose * mucA down vs E * mucB	0.720245	0.974705	-1.02595	Cellulose * mucA down vs E * IDC	0.913149	1.00751	1.00751	E * IDC up vs E * mucB	0.0188454	16.6957	0.014372
16294	206840_at	afamin	AFM	Hs.168718	173	Hs.531	0.907309	89.8723	1.24028	96.0407	#N/A	0	#N/A	#N/A	#N/A	#N/A	0.298648	0.739828	0.761317	1.12562	1.12562	0.0300123	1.2483	1.2483	0.0203021	1.35406	1.35406	0.223908	1.12562	1.12562	0.0300123	1.30118	1.30118	0.0967292	0.521234	0.853558	-1.17157	Cellulose * mucA down vs E * mucB	0.703631	0.918479	-1.08876	Cellulose * mucA down vs E * IDC	0.739828	0.929317	-1.07606	E * IDC down vs E * mucB	0.18754	0.362658	1.58965
14149	204694_at	alpha-fetoprotein	AFP	Hs.518808	174	Hs.155421	0.686739	89.8723	0.714167	95.9263	#N/A	0	#N/A	0.536363	AFP	#N/A	0.457903	0.79332	0.397384	1.76563	1.76563	0.344475	1.39184	1.39184	0.0579301	1.4823	1.4823	0.326728	1.76563	1.76563	0.344475	1.43707	1.43707	0.137961	0.48325	1.217	1.217	Cellulose * mucA up vs E * mucB	0.39689	1.29576	1.29576	Cellulose * mucA up vs E * IDC	0.79332	0.939219	-1.06471	E * IDC down vs E * mucB	0.113273	2.66628	0.802914
13787	204332_s_at	aspartylglucosaminidase	AGA	Hs.207776	175	Hs.207776	1.10829	97.1987	0.993781	95.9263	#N/A	0	#N/A	#N/A	#N/A	#N/A	0.323452	0.119406	0.248983	2.9772	2.9772	0.361012	3.93024	3.93024	0.301365	3.02524	3.02524	0.129604	2.9772	2.9772	0.361012	3.47774	3.47774	0.293576	0.82638	0.967249	-1.03386	Cellulose * mucA down vs E * mucB	0.113517	0.516546	-1.93594	Cellulose * mucA down vs E * IDC	0.119406	1.87253	1.87253	E * IDC up vs E * mucB	27.761	7.56546	1.65637
13788	204333_s_at	aspartylglucosaminidase	AGA	Hs.207776	175	Hs.207776	1.10829	97.1987	0.993781	95.9263	#N/A	0	#N/A	#N/A	#N/A	#N/A	0.650363	0.781033	0.558012	1.81884	1.81884	0.324792	1.60752	1.60752	0.245242	1.7249	1.7249	0.0824504	1.81884	1.81884	0.324792	1.66621	1.66621	0.110928	0.822266	1.06728	1.06728	Cellulose * mucA up vs E * mucB	0.635373	1.15774	1.15774	Cellulose * mucA up vs E * IDC	0.781033	0.921863	-1.08476	E * IDC down vs E * mucB	0.1283	1.10577	0.264393
25364	216064_s_at	aspartylglucosaminidase	AGA	Hs.207776	175	Hs.207776	1.10829	97.1987	0.993781	95.9263	#N/A	0	#N/A	#N/A	#N/A	#N/A	0.851924	0.62682	0.78165	3.75574	3.75574	0.122867	3.59451	3.59451	0.0868655	4.07811	4.07811	0.641392	3.75574	3.75574	0.122867	3.83631	3.83631	0.298849	0.734704	0.799758	-1.25038	Cellulose * mucA down vs E * mucB	0.86129	1.11825	1.11825	Cellulose * mucA up vs E * IDC	0.62682	0.71519	-1.39823	E * IDC down vs E * mucB	0.440965	0.318362	0.0414038
15134	205679_x_at	aggrecan	ACAN	Hs.2159	176	Hs.2159	0.977386	89.8723	1.0558	96.0407	#N/A	0	#N/A	#N/A	#N/A	#N/A	0.153648	0.00785977	0.00725791	3.09914	3.09914	0.0744402	2.95	2.95	0.051916	2.86263	2.86263	0.0529947	3.09914	3.09914	0.0744402	2.90631	2.90631	0.0394132	0.00290358	1.17814	1.17814	Cellulose * mucA up vs E * mucB	0.00460447	1.10891	1.10891	Cellulose * mucA up vs E * IDC	0.00785977	1.06243	1.06243	E * IDC up vs E * mucB	6559.89	9491.26	5.04986
1962	1554950_at	aggrecan	ACAN	Hs.2159	176	Hs.407150	0.977386	89.8723	1.0558	96.0407	#N/A	0	#N/A	#N/A	#N/A	#N/A	0.206146	0.118986	0.30201	1.3018	1.3018	0.0348338	1.32566	1.32566	0.0654782	1.50732	1.50732	0.0311246	1.3018	1.3018	0.0348338	1.41649	1.41649	0.0602164	0.105443	0.86723	-1.1531	Cellulose * mucA down vs E * mucB	0.613609	0.983601	-1.01667	Cellulose * mucA down vs E * IDC	0.118986	0.881689	-1.13419	E * IDC down vs E * mucB	27.962	4.98186	3.27338
26456	217161_x_at	aggrecan	ACAN	Hs.2159	176	Hs.2159	0.977386	89.8723	1.0558	96.0407	#N/A	0	#N/A	#N/A	#N/A	#N/A	0.400662	0.573482	0.410513	3.2682	3.2682	0.255127	3.10854	3.10854	0.117081	2.97754	2.97754	0.0482786	3.2682	3.2682	0.255127	3.04304	3.04304	0.0640561	0.329283	1.2232	1.2232	Cellulose * mucA up vs E * mucB	0.511149	1.11703	1.11703	Cellulose * mucA up vs E * IDC	0.573482	1.09505	1.09505	E * IDC up vs E * mucB	0.627597	2.46699	1.07302
17141	207692_s_at	aggrecan	ACAN	Hs.2159	176	Hs.2159	0.977386	89.8723	1.0558	96.0407	#N/A	0	#N/A	#N/A	#N/A	#N/A	0.476594	0.207335	0.0684677	2.19056	2.19056	0.169426	2.0417	2.0417	0.0380094	2.09185	2.09185	0.0210731	2.19056	2.19056	0.169426	2.06678	2.06678	0.0228996	0.108176	1.07082	1.07082	Cellulose * mucA up vs E * mucB	0.0721202	1.10869	1.10869	Cellulose * mucA up vs E * IDC	0.207335	0.965835	-1.03537	E * IDC down vs E * mucB	8.76839	106.159	0.753911
25318	216018_at	ring finger protein 5	RNF5	Hs.534342	177	Hs.226019	0.775393	89.8723	0.784765	95.9263	#N/A	0	#N/A	#N/A	#N/A	#N/A	0.321894	0.170781	0.390933	4.01904	4.01904	0.688974	4.04914	4.04914	0.841283	1.81493	1.81493	0.227126	4.01904	4.01904	0.688974	2.93203	2.93203	0.736567	0.173	4.60791	4.60791	Cellulose * mucA up vs E * mucB	0.968831	0.979357	-1.02108	Cellulose * mucA down vs E * IDC	0.170781	4.70504	4.70504	E * IDC up vs E * mucB	13.2339	2.77164	1.6222
18533	209111_at	ring finger protein 5	RNF5	Hs.534342	177	Hs.216354	0.775393	89.8723	0.784765	95.9263	#N/A	0	#N/A	#N/A	#N/A	#N/A	0.409559	0.743026	0.156299	4.12455	4.12455	1.05729	4.96731	4.96731	0.118206	5.06836	5.06836	0.118406	4.12455	4.12455	1.05729	5.01784	5.01784	0.0742732	0.156377	0.519858	-1.9236	Cellulose * mucA down vs E * mucB	0.174252	0.557579	-1.79347	Cellulose * mucA down vs E * IDC	0.743026	0.932349	-1.07256	E * IDC down vs E * mucB	0.18242	19.9672	1.06406
13021	203566_s_at	amylo-1, 6-glucosidase, 4-alpha-glucanotransferase (glycogen debranching enzyme,	AGL	Hs.904	178	Hs.904	0.900487	89.8723	0.929375	95.9263	#N/A	0	#N/A	1.14149	#N/A	#N/A	0.0425434	0.97677	0.668824	2.89962	2.89962	0.67047	5.45442	5.45442	0.764661	5.41849	5.41849	0.219381	2.89962	2.89962	0.67047	5.43645	5.43645	0.324931	0.237099	0.174479	-5.73136	Cellulose * mucA down vs E * mucB	0.23406	0.170188	-5.87587	Cellulose * mucA down vs E * IDC	0.97677	1.02521	1.02521	E * IDC up vs E * mucB	0.00133269	0.617753	13.4216
16646	207193_at	agouti related protein homolog (mouse)	AGRP	Hs.104633	181	Hs.104633	1.59733	96.9965	1.37586	96.0407	#N/A	0	#N/A	#N/A	#N/A	#N/A	0.010677	0.486405	0.532608	2.00289	2.00289	0.0889117	1.44063	1.44063	0.0655727	1.35253	1.35253	0.0188422	2.00289	2.00289	0.0889117	1.39658	1.39658	0.0377173	0.082172	1.56956	1.56956	Cellulose * mucA up vs E * mucB	0.0948701	1.47658	1.47658	Cellulose * mucA up vs E * IDC	0.486405	1.06297	1.06297	E * IDC up vs E * mucB	1.0892	1.2626	55.7671
12290	202834_at	angiotensinogen (serpin peptidase inhibitor, clade A, member 8)	AGT	Hs.19383	183	Hs.3697	0.703847	89.8723	0.725309	95.9263	#N/A	0	#N/A	#N/A	#N/A	#N/A	0.623346	0.319209	0.324681	2.08417	2.08417	0.0537282	2.08836	2.08836	0.127859	2.21452	2.21452	0.0587069	2.08417	2.08417	0.0537282	2.15144	2.15144	0.06801	0.310514	0.91361	-1.09456	Cellulose * mucA down vs E * mucB	0.961446	0.997098	-1.00291	Cellulose * mucA down vs E * IDC	0.319209	0.916269	-1.09138	E * IDC down vs E * mucB	3.32827	4.24304	0.324984
16747	207294_at	angiotensin II receptor, type 2	AGTR2	Hs.405348	186	Hs.3110	#N/A	#N/A	#N/A	#N/A	#N/A	#N/A	#N/A	#N/A	#N/A	#N/A	0.542179	0.639261	0.839868	1.26939	1.26939	0.0225822	1.4976	1.4976	0.0639949	1.27139	1.27139	0.291542	1.26939	1.26939	0.0225822	1.38449	1.38449	0.138249	0.99642	0.998615	-1.00139	Cellulose * mucA down vs E * mucB	0.636718	0.853694	-1.17138	Cellulose * mucA down vs E * IDC	0.639261	1.16976	1.16976	E * IDC up vs E * mucB	0.404814	0.20884	0.470944
31608	222321_at	angiotensin II receptor, type 2	AGTR2	Hs.405348	186	Hs.122158	#N/A	#N/A	#N/A	#N/A	#N/A	#N/A	#N/A	#N/A	#N/A	#N/A	0.793077	0.189244	0.580341	1.12942	1.12942	0.0816467	1.26513	1.26513	0.0868387	0.944333	0.944333	0.011436	1.12942	1.12942	0.0816467	1.10473	1.10473	0.099271	0.310742	1.13689	1.13689	Cellulose * mucA up vs E * mucB	0.398993	0.910219	-1.09864	Cellulose * mucA down vs E * IDC	0.189244	1.24902	1.24902	E * IDC up vs E * mucB	10.6559	0.984577	0.0852999
16746	207293_s_at	angiotensin II receptor, type 2	AGTR2	Hs.405348	186	Hs.3110	#N/A	#N/A	#N/A	#N/A	#N/A	#N/A	#N/A	#N/A	#N/A	#N/A	0.928116	0.394215	0.0368731	1.31549	1.31549	0.0752014	1.28699	1.28699	0.153346	1.3044	1.3044	0.165757	1.31549	1.31549	0.0752014	1.29569	1.29569	0.092324	0.535793	1.00772	1.00772	Cellulose * mucA up vs E * mucB	0.261455	1.01995	1.01995	Cellulose * mucA up vs E * IDC	0.394215	0.988003	-1.01214	E * IDC down vs E * mucB	1.96846	367.249	0.0103866
22900	213592_at	angiotensin II receptor-like 1	AGTRL1	Hs.438311	187	Hs.9305	1.12155	97.1987	1.09606	96.0407	#N/A	0	#N/A	#N/A	#N/A	#N/A	0.813504	0.86835	0.299219	1.38877	1.38877	0.00400752	1.41734	1.41734	0.152402	1.43261	1.43261	0.0796208	1.38877	1.38877	0.00400752	1.42498	1.42498	0.0703353	0.654868	0.970071	-1.03085	Cellulose * mucA down vs E * mucB	0.761868	0.980392	-1.02	Cellulose * mucA down vs E * IDC	0.86835	0.989472	-1.01064	E * IDC down vs E * mucB	0.0440138	5.08458	0.0712459
16411	206957_at	alanine-glyoxylate aminotransferase	AGXT	Hs.144567	189	Hs.271366	#N/A	#N/A	#N/A	#N/A	#N/A	#N/A	#N/A	#N/A	#N/A	#N/A	0.565622	0.088217	0.0660016	1.19138	1.19138	0.00299388	1.23458	1.23458	0.128726	1.36535	1.36535	0.146963	1.19138	1.19138	0.00299388	1.29996	1.29996	0.0882411	0.066496	0.8864	-1.12816	Cellulose * mucA down vs E * mucB	0.254313	0.9705	-1.0304	Cellulose * mucA down vs E * IDC	0.088217	0.913344	-1.09488	E * IDC down vs E * mucB	51.4128	114.279	0.464777
19734	210327_s_at	alanine-glyoxylate aminotransferase	AGXT	Hs.144567	189	Hs.144567	#N/A	#N/A	#N/A	#N/A	#N/A	#N/A	#N/A	#N/A	#N/A	#N/A	0.589687	0.722673	0.254502	2.46059	2.46059	0.0385798	2.58462	2.58462	0.103735	2.54927	2.54927	0.179694	2.46059	2.46059	0.0385798	2.56694	2.56694	0.0853191	0.450904	0.940382	-1.0634	Cellulose * mucA down vs E * mucB	0.349811	0.917617	-1.08978	Cellulose * mucA down vs E * IDC	0.722673	1.02481	1.02481	E * IDC up vs E * mucB	0.216641	7.21947	0.400423
19733	210326_at	alanine-glyoxylate aminotransferase	AGXT	Hs.144567	189	Hs.144567	#N/A	#N/A	#N/A	#N/A	#N/A	#N/A	#N/A	#N/A	#N/A	#N/A	0.855473	0.31296	0.309425	1.6088	1.6088	0.492606	1.73888	1.73888	0.0523062	1.30867	1.30867	0.178042	1.6088	1.6088	0.492606	1.52377	1.52377	0.145472	0.416736	1.23125	1.23125	Cellulose * mucA up vs E * mucB	0.672743	0.913783	-1.09435	Cellulose * mucA down vs E * IDC	0.31296	1.34742	1.34742	E * IDC up vs E * mucB	3.48802	4.72228	0.0421623
16098	206644_at	nuclear receptor subfamily 0, group B, member 1	NR0B1	Hs.268490	190	Hs.268490	0.307218	89.8723	0.359318	66.4905	#N/A	0	#N/A	#N/A	#N/A	#N/A	0.070061	0.29722	0.586348	1.45398	1.45398	0.103421	1.06282	1.06282	0.0372477	1.27853	1.27853	0.0714813	1.45398	1.45398	0.103421	1.17068	1.17068	0.0704317	0.353203	1.12931	1.12931	Cellulose * mucA up vs E * mucB	0.172602	1.31145	1.31145	Cellulose * mucA up vs E * IDC	0.29722	0.861119	-1.16128	E * IDC down vs E * mucB	3.93618	0.954317	9.43508
16099	206645_s_at	nuclear receptor subfamily 0, group B, member 1	NR0B1	Hs.268490	190	Hs.268490	0.307218	89.8723	0.359318	66.4905	#N/A	0	#N/A	#N/A	#N/A	#N/A	0.336232	0.845473	0.569667	1.97367	1.97367	0.0743327	1.68682	1.68682	0.371603	1.61021	1.61021	0.0622109	1.97367	1.97367	0.0743327	1.64851	1.64851	0.155399	0.448956	1.2865	1.2865	Cellulose * mucA up vs E * mucB	0.52406	1.21997	1.21997	Cellulose * mucA up vs E * IDC	0.845473	1.05454	1.05454	E * IDC up vs E * mucB	0.0613121	1.04073	1.42117
10359	200903_s_at	S-adenosylhomocysteine hydrolase	AHCY	Hs.388004	191	Hs.172673	1.0176	97.1987	1.21167	96.0407	#N/A	0	#N/A	#N/A	#N/A	#N/A	0.0575326	0.517855	0.712944	3.5822	3.5822	0.213669	5.36689	5.36689	0.685036	4.68183	4.68183	0.0395725	3.5822	3.5822	0.213669	5.02436	5.02436	0.342903	0.370925	0.466637	-2.14299	Cellulose * mucA down vs E * mucB	0.245532	0.290239	-3.44544	Cellulose * mucA down vs E * IDC	0.517855	1.60777	1.60777	E * IDC up vs E * mucB	0.893823	0.483692	9.76141
12276	202820_at	aryl hydrocarbon receptor	AHR	Hs.171189	196	Hs.170087	0.843036	89.8723	0.469327	18.9164	#N/A	#N/A	0.63837	0.87057	#N/A	#N/A	0.263221	0.146789	0.236252	4.40595	4.40595	1.03191	2.3285	2.3285	0.298386	3.85982	3.85982	0.0610918	4.40595	4.40595	1.03191	3.09416	3.09416	0.459207	0.3706	1.46016	1.46016	Cellulose * mucA up vs E * mucB	0.10908	4.22059	4.22059	Cellulose * mucA up vs E * IDC	0.146789	0.345962	-2.89049	E * IDC down vs E * mucB	18.1461	8.45815	2.32716
14006	204551_s_at	alpha-2-HS-glycoprotein	AHSG	Hs.324746	197	Hs.324746	1.05446	97.1987	1.20032	96.0407	#N/A	0	#N/A	#N/A	#N/A	#N/A	0.0786483	0.0948519	0.072892	1.72767	1.72767	0.0454968	1.29486	1.29486	0.133379	1.1701	1.1701	0.114652	1.72767	1.72767	0.0454968	1.23248	1.23248	0.0803306	0.0213746	1.47179	1.47179	Cellulose * mucA up vs E * mucB	0.0275293	1.34986	1.34986	Cellulose * mucA up vs E * IDC	0.0948519	1.09033	1.09033	E * IDC up vs E * mucB	44.382	93.6045	11.1891
20304	210929_s_at	alpha-2-HS-glycoprotein /// PRO1454	AHSG /// LOC100131613	Hs.324746	197	Hs.323288	1.05446	97.1987	1.20032	96.0407	#N/A	0	#N/A	#N/A	#N/A	#N/A	0.767703	0.425591	0.436346	1.23747	1.23747	0.0832134	1.22413	1.22413	0.0127416	1.29932	1.29932	0.0466496	1.23747	1.23747	0.0832134	1.26172	1.26172	0.0293416	0.487103	0.958036	-1.0438	Cellulose * mucA down vs E * mucB	0.859282	1.00929	1.00929	Cellulose * mucA up vs E * IDC	0.425591	0.949215	-1.0535	E * IDC down vs E * mucB	1.60294	2.12608	0.111099
19315	209901_x_at	allograft inflammatory factor 1	AIF1	Hs.76364	199	Hs.76364	0.465225	89.8723	0.583512	95.9263	#N/A	0	#N/A	1.18274	#N/A	#N/A	0.355365	0.253061	0.545998	2.74973	2.74973	0.258877	3.36371	3.36371	0.0352861	2.71474	2.71474	0.23719	2.74973	2.74973	0.258877	3.03922	3.03922	0.211379	0.918682	1.02455	1.02455	Cellulose * mucA up vs E * mucB	0.265902	0.653393	-1.53047	Cellulose * mucA down vs E * IDC	0.253061	1.56805	1.56805	E * IDC up vs E * mucB	5.67276	1.17721	1.30024
22406	213095_x_at	allograft inflammatory factor 1	AIF1	Hs.76364	199	Hs.76364	0.465225	89.8723	0.583512	95.9263	#N/A	0	#N/A	1.18274	#N/A	#N/A	0.835222	0.0756053	0.373759	2.07513	2.07513	0.0265075	2.48153	2.48153	0.154492	1.73011	1.73011	0.0648312	2.07513	2.07513	0.0265075	2.10582	2.10582	0.227445	0.161857	1.27017	1.27017	Cellulose * mucA up vs E * mucB	0.13824	0.754506	-1.32537	Cellulose * mucA down vs E * IDC	0.0756053	1.68345	1.68345	E * IDC up vs E * mucB	70.2358	3.0792	0.0548278
24353	215051_x_at	allograft inflammatory factor 1	AIF1	Hs.76364	199	Hs.76364	0.465225	89.8723	0.583512	95.9263	#N/A	0	#N/A	1.18274	#N/A	#N/A	0.886554	0.185904	0.534987	1.92893	1.92893	0.0936639	2.13451	2.13451	0.152523	1.68211	1.68211	0.0165282	1.92893	1.92893	0.0936639	1.90831	1.90831	0.144837	0.320612	1.18658	1.18658	Cellulose * mucA up vs E * mucB	0.372055	0.867188	-1.15315	Cellulose * mucA down vs E * IDC	0.185904	1.36831	1.36831	E * IDC up vs E * mucB	11.066	1.24696	0.0251206
17270	207823_s_at	allograft inflammatory factor 1	AIF1	Hs.76364	199	Hs.76364	0.465225	89.8723	0.583512	95.9263	#N/A	0	#N/A	1.18274	#N/A	#N/A	0.90078	0.75755	0.353925	1.1739	1.1739	0.0386654	1.17487	1.17487	0.0412248	1.19749	1.19749	0.0977344	1.1739	1.1739	0.0386654	1.18618	1.18618	0.0437939	0.748227	0.98378	-1.01649	Cellulose * mucA down vs E * mucB	0.989118	0.999331	-1.00067	Cellulose * mucA down vs E * IDC	0.75755	0.984439	-1.01581	E * IDC down vs E * mucB	0.160309	3.4916	0.0195822
12043	202587_s_at	adenylate kinase 1	AK1	Hs.175473	203	Hs.76240	1.03479	97.1987	1.16986	96.0407	#N/A	0	1.11857	#N/A	#N/A	#N/A	0.0650602	0.684441	0.882087	6.11812	6.11812	0.360529	7.63565	7.63565	0.422573	7.09755	7.09755	0.572596	6.11812	6.11812	0.360529	7.3666	7.3666	0.329446	0.505074	0.507179	-1.97169	Cellulose * mucA down vs E * mucB	0.369514	0.349285	-2.86299	Cellulose * mucA down vs E * IDC	0.684441	1.45205	1.45205	E * IDC up vs E * mucB	0.292362	0.142609	8.82183
12044	202588_at	adenylate kinase 1	AK1	Hs.175473	203	Hs.76240	1.03479	97.1987	1.16986	96.0407	#N/A	0	1.11857	#N/A	#N/A	#N/A	0.807715	0.621682	0.610668	2.56582	2.56582	0.214897	2.3651	2.3651	0.00211024	2.60973	2.60973	0.359905	2.56582	2.56582	0.214897	2.48741	2.48741	0.163023	0.923166	0.970026	-1.0309	Cellulose * mucA down vs E * mucB	0.677702	1.14928	1.14928	Cellulose * mucA up vs E * IDC	0.621682	0.844032	-1.18479	E * IDC down vs E * mucB	0.45663	0.840786	0.0728612
21488	212174_at	adenylate kinase 2	AK2	Hs.470907	204	Hs.171811	1.02724	97.1987	1.0948	96.0407	1.13835	0	#N/A	0.733475	#N/A	AK2	0.0203617	0.467361	0.855938	2.33717	2.33717	0.238136	3.87853	3.87853	0.345694	3.23052	3.23052	0.23906	2.33717	2.33717	0.238136	3.55452	3.55452	0.253842	0.368972	0.538365	-1.85748	Cellulose * mucA down vs E * mucB	0.23084	0.343563	-2.91068	Cellulose * mucA down vs E * IDC	0.467361	1.56701	1.56701	E * IDC up vs E * mucB	1.22806	0.182473	21.1431
21489	212175_s_at	adenylate kinase 2	AK2	Hs.470907	204	Hs.171811	1.02724	97.1987	1.0948	96.0407	1.13835	0	#N/A	0.733475	#N/A	AK2	0.0735083	0.0336438	0.0984363	7.1349	7.1349	0.1998	8.34359	8.34359	0.128992	7.57476	7.57476	0.16966	7.1349	7.1349	0.1998	7.95917	7.95917	0.238386	0.0586932	0.737206	-1.35647	Cellulose * mucA down vs E * mucB	0.0214121	0.432664	-2.31126	Cellulose * mucA down vs E * IDC	0.0336438	1.70388	1.70388	E * IDC up vs E * mucB	357.388	51.1011	12.029
21487	212173_at	adenylate kinase 2	AK2	Hs.470907	204	Hs.171811	1.02724	97.1987	1.0948	96.0407	1.13835	0	#N/A	0.733475	#N/A	AK2	0.253758	0.260479	0.312196	5.85749	5.85749	0.560264	4.01466	4.01466	0.359845	5.09766	5.09766	0.829471	5.85749	5.85749	0.560264	4.55616	4.55616	0.483728	0.352432	1.69329	1.69329	Cellulose * mucA up vs E * mucB	0.158854	3.58714	3.58714	Cellulose * mucA up vs E * IDC	0.260479	0.472045	-2.11844	E * IDC down vs E * mucB	5.3181	4.62996	2.42223
21486	212172_at	adenylate kinase 2	AK2	Hs.470907	204	Hs.171811	1.02724	97.1987	1.0948	96.0407	1.13835	0	#N/A	0.733475	#N/A	AK2	0.426369	0.98897	0.814385	1.23399	1.23399	0.100353	1.13872	1.13872	0.1295	1.13507	1.13507	0.080979	1.23399	1.23399	0.100353	1.13689	1.13689	0.0623625	0.720302	1.07097	1.07097	Cellulose * mucA up vs E * mucB	0.729397	1.06827	1.06827	Cellulose * mucA up vs E * IDC	0.98897	1.00253	1.00253	E * IDC up vs E * mucB	0.000300264	0.253894	0.842522
18390	208967_s_at	adenylate kinase 2	AK2	Hs.470907	204	Hs.171811	1.02724	97.1987	1.0948	96.0407	1.13835	0	#N/A	0.733475	#N/A	AK2	0.931789	0.783316	0.192756	9.049	9.049	0.412844	9.11271	9.11271	0.263788	9.06388	9.06388	0.125897	9.049	9.049	0.412844	9.08829	9.08829	0.120157	0.931602	0.989744	-1.01036	Cellulose * mucA down vs E * mucB	0.724477	0.956803	-1.04515	Cellulose * mucA down vs E * IDC	0.783316	1.03443	1.03443	E * IDC up vs E * mucB	0.125421	12.9572	0.00930853
15451	205996_s_at	adenylate kinase 2	AK2	Hs.470907	204	Hs.171811	1.02724	97.1987	1.0948	96.0407	1.13835	0	#N/A	0.733475	#N/A	AK2	0.967899	0.830683	0.949373	3.03203	3.03203	0.100343	3.1809	3.1809	0.426438	2.844	2.844	0.810284	3.03203	3.03203	0.100343	3.01245	3.01245	0.386256	0.903945	1.13921	1.13921	Cellulose * mucA up vs E * mucB	0.923733	0.901955	-1.1087	Cellulose * mucA down vs E * IDC	0.830683	1.26304	1.26304	E * IDC up vs E * mucB	0.0742106	0.054749	0.0020914
13803	204348_s_at	adenylate kinase 3-like 1 /// adenylate kinase 3-like 2	AK3L1 /// AK3L2	Hs.10862	205	Hs.274691	1.1	97.1987	1.23157	96.0407	#N/A	0	#N/A	1.4262	#N/A	#N/A	0.577725	0.3461	0.8959	5.02392	5.02392	0.225628	4.6378	4.6378	0.390607	5.75784	5.75784	0.286351	5.02392	5.02392	0.225628	5.19782	5.19782	0.378993	0.474314	0.60127	-1.66315	Cellulose * mucA down vs E * mucB	0.670004	1.30688	1.30688	Cellulose * mucA up vs E * IDC	0.3461	0.460081	-2.17353	E * IDC down vs E * mucB	2.73743	0.122946	0.399195
13802	204347_at	adenylate kinase 3-like 1 /// adenylate kinase 3-like 2	AK3L1 /// AK3L2	Hs.10862	205	Hs.274691	1.1	97.1987	1.23157	96.0407	#N/A	0	#N/A	1.4262	#N/A	#N/A	0.812448	0.311659	0.515772	7.15668	7.15668	0.15143	6.49132	6.49132	0.722625	7.52852	7.52852	0.169994	7.15668	7.15668	0.15143	7.00992	7.00992	0.426022	0.622952	0.7728	-1.294	Cellulose * mucA down vs E * mucB	0.441245	1.58596	1.58596	Cellulose * mucA up vs E * IDC	0.311659	0.487275	-2.05223	E * IDC down vs E * mucB	3.52249	1.37955	0.0703161
16617	207163_s_at	v-akt murine thymoma viral oncogene homolog 1	AKT1	Hs.525622	207	Hs.71816	0.984753	89.8723	1.19458	96.0407	#N/A	0	#N/A	#N/A	#N/A	#N/A	0.622626	0.518857	0.576253	4.8125	4.8125	0.14371	4.80882	4.80883	0.0200112	4.57387	4.57387	0.269314	4.8125	4.8125	0.14371	4.69135	4.69135	0.129443	0.513917	1.17988	1.17988	Cellulose * mucA up vs E * mucB	0.990604	1.00255	1.00255	Cellulose * mucA up vs E * IDC	0.518857	1.17687	1.17687	E * IDC up vs E * mucB	0.888207	1.00572	0.313315
34736	225471_s_at	v-akt murine thymoma viral oncogene homolog 2	AKT2	Hs.631535	208	Hs.182278	#N/A	#N/A	#N/A	#N/A	#N/A	#N/A	#N/A	#N/A	#N/A	#N/A	0.052903	0.0668934	0.118623	5.69933	5.69933	0.216884	5.11759	5.11759	0.0602474	4.75779	4.75779	0.0223007	5.69933	5.69933	0.216884	4.93769	4.93769	0.107127	0.0256437	1.92058	1.92058	Cellulose * mucA up vs E * mucB	0.0414681	1.49665	1.49665	Cellulose * mucA up vs E * IDC	0.0668934	1.28325	1.28325	E * IDC up vs E * mucB	89.906	35.0331	17.1876
5496	1560689_s_at	V-akt murine thymoma viral oncogene homolog 2	AKT2	Hs.631535	208	Hs.406970	#N/A	#N/A	#N/A	#N/A	#N/A	#N/A	#N/A	#N/A	#N/A	#N/A	0.392948	0.440911	0.6119	1.27769	1.27769	0.030888	1.87266	1.87266	0.47827	1.36885	1.36885	0.0602669	1.27769	1.27769	0.030888	1.62075	1.62075	0.244706	0.863311	0.938771	-1.06522	Cellulose * mucA down vs E * mucB	0.389897	0.662061	-1.51043	Cellulose * mucA down vs E * IDC	0.440911	1.41795	1.41795	E * IDC up vs E * mucB	1.45269	0.835391	1.05202
13264	203809_s_at	v-akt murine thymoma viral oncogene homolog 2	AKT2	Hs.631535	208	Hs.326445	#N/A	#N/A	#N/A	#N/A	#N/A	#N/A	#N/A	#N/A	#N/A	#N/A	0.416359	0.616375	0.412319	4.6007	4.6007	0.610662	3.92259	3.92259	0.298393	3.43535	3.43535	1.00664	4.6007	4.6007	0.610662	3.67897	3.67897	0.451121	0.347658	2.24288	2.24288	Cellulose * mucA up vs E * mucB	0.513836	1.60004	1.60004	Cellulose * mucA up vs E * IDC	0.616375	1.40176	1.40176	E * IDC up vs E * mucB	0.473282	2.44106	0.99007
45921	236664_at	v-akt murine thymoma viral oncogene homolog 2	AKT2	Hs.631535	208	Hs.98325	#N/A	#N/A	#N/A	#N/A	#N/A	#N/A	#N/A	#N/A	#N/A	#N/A	0.418406	0.596125	0.79023	2.58642	2.58642	0.212695	2.22128	2.22128	0.274185	2.5312	2.5312	0.146963	2.58642	2.58642	0.212695	2.37624	2.37624	0.155349	0.917	1.03902	1.03902	Cellulose * mucA up vs E * mucB	0.545273	1.288	1.288	Cellulose * mucA up vs E * IDC	0.596125	0.806688	-1.23964	E * IDC down vs E * mucB	0.541526	0.300688	0.877627
20790	211453_s_at	v-akt murine thymoma viral oncogene homolog 2	AKT2	Hs.631535	208	Hs.326445	#N/A	#N/A	#N/A	#N/A	#N/A	#N/A	#N/A	#N/A	#N/A	#N/A	0.467197	0.794551	0.724529	7.06917	7.06917	0.86536	5.97981	5.97981	1.23421	6.51018	6.51018	0.351792	7.06917	7.06917	0.86536	6.24499	6.24499	0.545843	0.784275	1.47324	1.47324	Cellulose * mucA up vs E * mucB	0.616847	2.1278	2.1278	Cellulose * mucA up vs E * IDC	0.794551	0.692376	-1.4443	E * IDC down vs E * mucB	0.111829	0.452485	0.701436
35420	226156_at	v-akt murine thymoma viral oncogene homolog 2	AKT2	Hs.631535	208	Hs.182278	#N/A	#N/A	#N/A	#N/A	#N/A	#N/A	#N/A	#N/A	#N/A	#N/A	0.740115	0.47311	0.333069	3.66473	3.66473	0.623944	4.19621	4.19621	0.693945	3.70228	3.70228	0.240067	3.66473	3.66473	0.623944	3.94924	3.94924	0.331959	0.947455	0.97431	-1.02637	Cellulose * mucA down vs E * mucB	0.449964	0.691843	-1.44542	Cellulose * mucA down vs E * IDC	0.47311	1.40828	1.40828	E * IDC up vs E * mucB	1.18431	4.00716	0.142642
27782	218489_s_at	aminolevulinate, delta-, dehydratase	ALAD	Hs.1227	210	Hs.1227	0.805152	44.164	1.04259	96.0407	0.88258	0	#N/A	0.857589	#N/A	#N/A	0.561756	0.880408	0.400943	3.38548	3.38548	0.225919	3.18208	3.18208	0.0643667	3.22027	3.22027	0.265286	3.38548	3.38548	0.225919	3.20118	3.20118	0.111989	0.561895	1.12133	1.12133	Cellulose * mucA up vs E * mucB	0.496088	1.15141	1.15141	Cellulose * mucA up vs E * IDC	0.880408	0.973873	-1.02683	E * IDC down vs E * mucB	0.0361363	2.61031	0.461451
27780	218487_at	aminolevulinate, delta-, dehydratase	ALAD	Hs.1227	210	Hs.1227	0.805152	44.164	1.04259	96.0407	0.88258	0	#N/A	0.857589	#N/A	#N/A	0.658729	0.570236	0.502208	5.57226	5.57226	0.626856	5.45553	5.45553	0.222305	4.67974	4.67974	1.19139	5.57226	5.57226	0.626856	5.06764	5.06764	0.543103	0.526167	1.85642	1.85642	Cellulose * mucA up vs E * mucB	0.923684	1.08428	1.08428	Cellulose * mucA up vs E * IDC	0.570236	1.71213	1.71213	E * IDC up vs E * mucB	0.640869	1.48245	0.25303
15088	205633_s_at	aminolevulinate, delta-, synthase 1	ALAS1	Hs.476308	211	Hs.78712	0.989962	89.8723	0.823654	95.9263	#N/A	0	1.30521	0.810257	#N/A	#N/A	0.757714	0.262182	0.503663	4.73918	4.73918	0.763967	5.27488	5.27488	0.118951	3.71644	3.71644	0.5618	4.73918	4.73918	0.763967	4.49566	4.49566	0.507304	0.373869	2.03178	2.03178	Cellulose * mucA up vs E * mucB	0.575554	0.689824	-1.44965	Cellulose * mucA down vs E * IDC	0.262182	2.94536	2.94536	E * IDC up vs E * mucB	5.24091	1.47102	0.120269
53463	244205_at	aminolevulinate, delta-, synthase 2	ALAS2	Hs.522666	212	Hs.114018	0.692395	89.8723	0.777007	95.9263	#N/A	0	#N/A	#N/A	#N/A	#N/A	0.498162	0.0508575	0.0328174	1.19966	1.19966	0.160284	1.60913	1.60913	0.269604	1.36172	1.36172	0.289411	1.19966	1.19966	0.160284	1.48542	1.48542	0.176565	0.0774225	0.893747	-1.11889	Cellulose * mucA down vs E * mucB	0.0307705	0.752899	-1.3282	Cellulose * mucA down vs E * IDC	0.0508575	1.18707	1.18707	E * IDC up vs E * mucB	156.027	463.76	0.673087
20893	211560_s_at	aminolevulinate, delta-, synthase 2	ALAS2	Hs.522666	212	Hs.79103	0.692395	89.8723	0.777007	95.9263	#N/A	0	#N/A	#N/A	#N/A	#N/A	0.596862	0.254843	0.520387	2.27462	2.27462	0.331856	2.48365	2.48365	0	1.63119	1.63119	0.360722	2.27462	2.27462	0.331856	2.05742	2.05742	0.286782	0.325289	1.56204	1.56204	Cellulose * mucA up vs E * mucB	0.665654	0.86512	-1.15591	Cellulose * mucA down vs E * IDC	0.254843	1.80557	1.80557	E * IDC up vs E * mucB	5.58471	1.34636	0.369613
7842	1565228_s_at	albumin	ALB	Hs.418167	213	Hs.406155	0.563114	89.8723	0.584861	95.9263	#N/A	0	#N/A	0.239496	#N/A	#N/A	0.0356823	0.162702	0.285432	1.79115	1.79115	0.139415	1.29025	1.29025	0.0784502	1.04221	1.04221	0.0136411	1.79115	1.79115	0.139415	1.16623	1.16623	0.0786365	0.0549527	1.68056	1.68056	Cellulose * mucA up vs E * mucB	0.0819142	1.4151	1.4151	Cellulose * mucA up vs E * IDC	0.162702	1.18759	1.18759	E * IDC up vs E * mucB	14.6477	5.63711	24.2039
20649	211298_s_at	albumin	ALB	Hs.418167	213	Hs.184411	0.563114	89.8723	0.584861	95.9263	#N/A	0	#N/A	0.239496	#N/A	#N/A	0.207384	0.0714174	0.201764	1.1731	1.1731	0.0982738	0.879967	0.879967	0.0110649	1.1518	1.1518	0.0416879	1.1731	1.1731	0.0982738	1.01588	1.01588	0.0804217	0.612985	1.01488	1.01488	Cellulose * mucA up vs E * mucB	0.0662649	1.2253	1.2253	Cellulose * mucA up vs E * IDC	0.0714174	0.828269	-1.20734	E * IDC down vs E * mucB	78.7949	11.7824	3.32056
24145	214842_s_at	albumin	ALB	Hs.418167	213	Hs.184411	0.563114	89.8723	0.584861	95.9263	#N/A	0	#N/A	0.239496	#N/A	#N/A	0.81078	0.4694	0.301159	1.23544	1.23544	0.0224472	1.2389	1.2389	0.145864	1.1612	1.1612	0.0752999	1.23544	1.23544	0.0224472	1.20005	1.20005	0.0706691	0.48388	1.0528	1.0528	Cellulose * mucA up vs E * mucB	0.968767	0.997601	-1.0024	Cellulose * mucA down vs E * IDC	0.4694	1.05533	1.05533	E * IDC up vs E * mucB	1.21236	5.01287	0.0734068
24140	214837_at	albumin	ALB	Hs.418167	213	Hs.184411	0.563114	89.8723	0.584861	95.9263	#N/A	0	#N/A	0.239496	#N/A	#N/A	0.836319	0.472622	0.478237	1.03894	1.03894	0.0673895	1.0081	1.0081	0.0318671	1.12363	1.12363	0.137869	1.03894	1.03894	0.0673895	1.06586	1.06586	0.0667054	0.570861	0.942988	-1.06046	Cellulose * mucA down vs E * mucB	0.819721	1.02161	1.02161	Cellulose * mucA up vs E * IDC	0.472622	0.92304	-1.08338	E * IDC down vs E * mucB	1.18796	1.68617	0.0534169
11408	201952_at	activated leukocyte cell adhesion molecule	ALCAM	Hs.591293	214	Hs.10247	0.942676	89.8723	0.816439	95.9263	#N/A	0	0.81688	0.855907	#N/A	ALCAM	0.596433	0.0397186	0.0657165	8.69775	8.69775	0.366645	8.60788	8.60788	0.0902886	9.17552	9.17552	0.0548277	8.69775	8.69775	0.366645	8.8917	8.8917	0.169443	0.0471647	0.718087	-1.39259	Cellulose * mucA down vs E * mucB	0.239258	1.06427	1.06427	Cellulose * mucA up vs E * IDC	0.0397186	0.67472	-1.4821	E * IDC down vs E * mucB	256.238	115.277	0.388827
11407	201951_at	activated leukocyte cell adhesion molecule	ALCAM	Hs.591293	214	Hs.10247	0.942676	89.8723	0.816439	95.9263	#N/A	0	0.81688	0.855907	#N/A	ALCAM	0.866909	0.013556	0.0145853	8.17479	8.17479	0.476029	7.86954	7.86954	0.0207872	8.33198	8.33198	0.0306358	8.17479	8.17479	0.476029	8.10076	8.10076	0.134349	0.0398343	0.896769	-1.11511	Cellulose * mucA down vs E * mucB	0.0205328	1.23563	1.23563	Cellulose * mucA up vs E * IDC	0.013556	0.725757	-1.37787	E * IDC down vs E * mucB	2204.79	2349.88	0.0360646
25717	216418_at	ATP-binding cassette, sub-family D (ALD), member 1 /// similar to ALD protein (A	ABCD1 /// LOC648897 /// LOC731915	Hs.159546	215	Hs.287782	0.79572	89.8723	0.809442	95.9263	#N/A	0	#N/A	#N/A	#N/A	#N/A	0.624228	0.400152	0.644829	1.76059	1.76059	0.203472	1.4873	1.4873	0.156733	1.8296	1.8296	0.0920832	1.76059	1.76059	0.203472	1.65845	1.65845	0.123577	0.827775	0.953296	-1.04899	Cellulose * mucA down vs E * mucB	0.470181	1.20856	1.20856	Cellulose * mucA up vs E * IDC	0.400152	0.788786	-1.26777	E * IDC down vs E * mucB	1.89252	0.702487	0.305484
14597	205142_x_at	ATP-binding cassette, sub-family D (ALD), member 1	ABCD1	Hs.159546	215	Hs.159546	0.79572	89.8723	0.809442	95.9263	#N/A	0	#N/A	#N/A	#N/A	#N/A	0.719754	0.860976	0.99189	2.31085	2.31085	0.00326443	2.22129	2.22129	0.20427	2.3017	2.3017	0.158071	2.31085	2.31085	0.00326443	2.2615	2.2615	0.10797	0.983928	1.00636	1.00636	Cellulose * mucA up vs E * mucB	0.84574	1.06404	1.06404	Cellulose * mucA up vs E * IDC	0.860976	0.945789	-1.05732	E * IDC down vs E * mucB	0.0492471	0.0082097	0.208914
21538	212224_at	aldehyde dehydrogenase 1 family, member A1	ALDH1A1	Hs.76392	216	Hs.76392	0.365303	89.8723	0.395569	66.4905	#N/A	0	#N/A	#N/A	#N/A	#N/A	0.388695	0.677444	0.296842	1.21782	1.21782	0.118256	1.10594	1.10594	0.0277005	1.0705	1.0705	0.09155	1.21782	1.21782	0.118256	1.08822	1.08822	0.0403662	0.26036	1.10751	1.10751	Cellulose * mucA up vs E * mucB	0.330141	1.08064	1.08064	Cellulose * mucA up vs E * IDC	0.677444	1.02487	1.02487	E * IDC up vs E * mucB	0.308018	5.1744	1.16618
10881	201425_at	aldehyde dehydrogenase 2 family (mitochondrial)	ALDH2	Hs.632733	217	Hs.195432	1.03037	97.1987	0.895128	95.9263	#N/A	0	#N/A	0.846698	ALDH2	#N/A	0.276125	0.821915	0.649654	6.92862	6.92862	0.476451	6.1665	6.1665	0.522987	6.35681	6.35681	0.139525	6.92862	6.92862	0.476451	6.26165	6.26165	0.227703	0.546701	1.48638	1.48638	Cellulose * mucA up vs E * mucB	0.455561	1.69598	1.69598	Cellulose * mucA up vs E * IDC	0.821915	0.876412	-1.14102	E * IDC down vs E * mucB	0.082523	0.684693	1.87752
15078	205623_at	aldehyde dehydrogenase 3 family, memberA1	ALDH3A1	Hs.531682	218	Hs.575	0.692875	89.8723	0.936272	95.9263	#N/A	0	#N/A	#N/A	#N/A	#N/A	0.0896654	0.753098	0.994887	2.82281	2.82281	0.0138046	2.48888	2.48888	0.0998503	2.40405	2.40405	0.107798	2.82281	2.82281	0.0138046	2.44647	2.44647	0.0647927	0.29306	1.33677	1.33677	Cellulose * mucA up vs E * mucB	0.354166	1.26044	1.26044	Cellulose * mucA up vs E * IDC	0.753098	1.06056	1.06056	E * IDC up vs E * mucB	0.166892	0.00515216	37.857
19063	209646_x_at	aldehyde dehydrogenase 1 family, member B1	ALDH1B1	Hs.436219	219	Hs.169517	1.06228	97.1987	1.18113	96.0407	#N/A	0	#N/A	#N/A	#N/A	#N/A	0.103351	0.484514	0.680168	8.01742	8.01742	0.211746	7.22181	7.22181	0.055342	7.60377	7.60377	0.30848	8.01742	8.01742	0.211746	7.41279	7.41279	0.168904	0.459255	1.33205	1.33205	Cellulose * mucA up vs E * mucB	0.273042	1.73582	1.73582	Cellulose * mucA up vs E * IDC	0.484514	0.76739	-1.30312	E * IDC down vs E * mucB	1.10223	0.580781	5.86987
19062	209645_s_at	aldehyde dehydrogenase 1 family, member B1	ALDH1B1	Hs.436219	219	Hs.169517	1.06228	97.1987	1.18113	96.0407	#N/A	0	#N/A	#N/A	#N/A	#N/A	0.794175	0.687866	0.456798	3.22893	3.22893	0.0522182	3.66814	3.66814	1.06485	3.2821	3.2821	0.341625	3.22893	3.22893	0.0522182	3.47512	3.47512	0.469952	0.953279	0.963815	-1.03754	Cellulose * mucA down vs E * mucB	0.652556	0.737539	-1.35586	Cellulose * mucA down vs E * IDC	0.687866	1.3068	1.3068	E * IDC up vs E * mucB	0.284912	1.89619	0.0859961
12636	203180_at	aldehyde dehydrogenase 1 family, member A3	ALDH1A3	Hs.459538	220	Hs.75746	0.51149	89.8723	0.434572	66.4905	#N/A	0	#N/A	#N/A	#N/A	#N/A	0.207899	0.0929146	0.236265	1.02539	1.02539	0.0647312	1.22628	1.22628	0.0144924	1.04967	1.04967	0.0404527	1.02539	1.02539	0.0647312	1.13797	1.13797	0.0539157	0.521304	0.983312	-1.01697	Cellulose * mucA down vs E * mucB	0.0818167	0.870017	-1.1494	Cellulose * mucA down vs E * IDC	0.0929146	1.13022	1.13022	E * IDC up vs E * mucB	46.2801	8.45716	3.28709
7971	1565731_at	Aldehyde dehydrogenase 3 family, member B1	ALDH3B1	Hs.523841	221	Hs.407070	1.18181	97.1987	1.33402	96.0407	#N/A	0	1.31649	1.17611	#N/A	#N/A	0.211701	0.245477	0.10726	3.03212	3.03212	0.246843	2.51553	2.51553	0.25353	2.36501	2.36501	0.192431	3.03212	3.03212	0.246843	2.44027	2.44027	0.137013	0.0581434	1.58789	1.58789	Cellulose * mucA up vs E * mucB	0.074946	1.43057	1.43057	Cellulose * mucA up vs E * IDC	0.245477	1.10997	1.10997	E * IDC up vs E * mucB	6.06918	42.9605	3.26684
15095	205640_at	aldehyde dehydrogenase 3 family, member B1	ALDH3B1	Hs.523841	221	Hs.83155	1.18181	97.1987	1.33402	96.0407	#N/A	0	1.31649	1.17611	#N/A	#N/A	0.299973	0.557325	0.564628	5.63197	5.63197	0.468534	4.61313	4.61313	0.653427	5.14888	5.14888	0.0113292	5.63197	5.63197	0.468534	4.88101	4.88101	0.308386	0.589372	1.39774	1.39774	Cellulose * mucA up vs E * mucB	0.358001	2.02629	2.02629	Cellulose * mucA up vs E * IDC	0.557325	0.6898	-1.4497	E * IDC down vs E * mucB	0.696179	1.06836	1.71933
20379	211004_s_at	aldehyde dehydrogenase 3 family, member B1	ALDH3B1	Hs.523841	221	Hs.83155	1.18181	97.1987	1.33402	96.0407	#N/A	0	1.31649	1.17611	#N/A	#N/A	0.302962	0.646029	0.216084	5.11177	5.11177	0.393562	4.55215	4.55215	0.0956936	4.6415	4.6415	0.239483	5.11177	5.11177	0.393562	4.59683	4.59683	0.108398	0.188905	1.38537	1.38537	Cellulose * mucA up vs E * mucB	0.160109	1.47389	1.47389	Cellulose * mucA up vs E * IDC	0.646029	0.939944	-1.06389	E * IDC down vs E * mucB	0.386156	10.2084	1.86176
14397	204942_s_at	aldehyde dehydrogenase 3 family, member B2	ALDH3B2	Hs.87539	222	Hs.87539	1.62375	97.1987	1.4466	96.0407	#N/A	0	#N/A	0.763856	#N/A	ALDH3B2	0.0227335	0.869083	0.749219	7.58615	7.58615	0.250102	5.35787	5.35787	0.0935986	5.17252	5.17252	0.794969	7.58615	7.58615	0.250102	5.26519	5.26519	0.331138	0.224566	5.32813	5.32813	Cellulose * mucA up vs E * mucB	0.241562	4.68575	4.68575	Cellulose * mucA up vs E * IDC	0.869083	1.13709	1.13709	E * IDC up vs E * mucB	0.043511	0.390742	19.8432
14396	204941_s_at	aldehyde dehydrogenase 3 family, member B2	ALDH3B2	Hs.87539	222	Hs.87539	1.62375	97.1987	1.4466	96.0407	#N/A	0	#N/A	0.763856	#N/A	ALDH3B2	0.0870624	0.588475	0.528579	2.89206	2.89206	0.456709	1.45841	1.45841	0.0529269	1.80408	1.80408	0.40517	2.89206	2.89206	0.456709	1.63124	1.63124	0.194382	0.253707	2.12577	2.12577	Cellulose * mucA up vs E * mucB	0.196892	2.70129	2.70129	Cellulose * mucA up vs E * IDC	0.588475	0.786943	-1.27074	E * IDC down vs E * mucB	0.569383	1.28957	8.03258
11068	201612_at	aldehyde dehydrogenase 9 family, member A1	ALDH9A1	Hs.2533	223	Hs.2533	0.961816	89.8723	0.959486	95.9263	#N/A	0	#N/A	0.945204	ALDH9A1	#N/A	0.13279	0.174202	0.144534	5.50133	5.50133	0.181857	6.37664	6.37664	0.265143	6.10507	6.10507	0.18892	5.50133	5.50133	0.181857	6.24086	6.24086	0.154309	0.0799521	0.658046	-1.51965	Cellulose * mucA down vs E * mucB	0.0552987	0.545137	-1.8344	Cellulose * mucA down vs E * IDC	0.174202	1.20712	1.20712	E * IDC up vs E * mucB	12.6936	23.4349	5.99295
11510	202054_s_at	aldehyde dehydrogenase 3 family, member A2	ALDH3A2	Hs.499886	224	Hs.159608	1.76357	96.9965	1.4451	96.0407	#N/A	0	1.06382	0.672757	#N/A	#N/A	0.0182586	0.343325	0.197486	6.05122	6.05122	0.292051	8.10673	8.10673	0.105722	8.28183	8.28183	0.210515	6.05122	6.05122	0.292051	8.19428	8.19428	0.108646	0.0298862	0.213069	-4.69332	Cellulose * mucA down vs E * mucB	0.0324279	0.240564	-4.15689	Cellulose * mucA down vs E * IDC	0.343325	0.885705	-1.12904	E * IDC down vs E * mucB	2.792	12.3203	50.4066
11509	202053_s_at	aldehyde dehydrogenase 3 family, member A2	ALDH3A2	Hs.499886	224	Hs.159608	1.76357	96.9965	1.4451	96.0407	#N/A	0	1.06382	0.672757	#N/A	#N/A	0.0228215	0.17567	0.323369	6.63655	6.63655	0.2471	8.80492	8.80492	0.104557	8.17529	8.17529	0.282846	6.63655	6.63655	0.2471	8.49011	8.49011	0.219526	0.0734355	0.344184	-2.90542	Cellulose * mucA down vs E * mucB	0.052227	0.222461	-4.49517	Cellulose * mucA down vs E * IDC	0.17567	1.54717	1.54717	E * IDC up vs E * mucB	12.4715	4.28159	36.7919
19940	210544_s_at	aldehyde dehydrogenase 3 family, member A2	ALDH3A2	Hs.499886	224	Hs.159608	1.76357	96.9965	1.4451	96.0407	#N/A	0	1.06382	0.672757	#N/A	#N/A	0.0756771	0.365071	0.294306	3.053	3.053	1.30579	6.24022	6.24022	0.470831	7.13749	7.13749	0.108674	3.053	3.053	1.30579	6.68885	6.68885	0.325587	0.0897243	0.0589449	-16.965	Cellulose * mucA down vs E * mucB	0.1145	0.109787	-9.10852	Cellulose * mucA down vs E * IDC	0.365071	0.536901	-1.86254	E * IDC down vs E * mucB	2.39737	5.27259	10.9393
17032	207583_at	ATP-binding cassette, sub-family D (ALD), member 2	ABCD2	Hs.117852	225	Hs.117852	#N/A	#N/A	#N/A	#N/A	#N/A	#N/A	#N/A	#N/A	#N/A	#N/A	0.0405221	0.684909	0.971025	1.42228	1.42228	0.00805604	0.977385	0.977385	0.10983	1.07319	1.07319	0.0676598	1.42228	1.42228	0.00805604	1.02529	1.02529	0.059483	0.299446	1.27376	1.27376	Cellulose * mucA up vs E * mucB	0.24166	1.36121	1.36121	Cellulose * mucA up vs E * IDC	0.684909	0.935753	-1.06866	E * IDC down vs E * mucB	0.291336	0.030285	48.3264
10422	200966_x_at	aldolase A, fructose-bisphosphate	ALDOA	Hs.513490	226	Hs.273415	0.969122	89.8723	1.00637	96.0407	#N/A	0	#N/A	1.24153	#N/A	#N/A	0.0388288	0.196172	0.880924	8.69098	8.69098	0.0439782	8.68958	8.68958	0.319726	10.0143	10.0143	0.101914	8.69098	8.69098	0.0439782	9.35194	9.35194	0.406216	0.196367	0.399612	-2.50243	Cellulose * mucA down vs E * mucB	0.997883	1.00097	1.00097	Cellulose * mucA up vs E * IDC	0.196172	0.399224	-2.50486	E * IDC down vs E * mucB	9.87119	0.144307	13.6871
23991	214687_x_at	aldolase A, fructose-bisphosphate	ALDOA	Hs.513490	226	Hs.273415	0.969122	89.8723	1.00637	96.0407	#N/A	0	#N/A	1.24153	#N/A	#N/A	0.0950638	0.0910015	0.396612	8.6809	8.6809	0.0568433	8.74979	8.74979	0.276103	9.92481	9.92481	0.106986	8.6809	8.6809	0.0568433	9.3373	9.3373	0.360097	0.0860247	0.422226	-2.3684	Cellulose * mucA down vs E * mucB	0.753744	0.953372	-1.04891	Cellulose * mucA down vs E * IDC	0.0910015	0.442876	-2.25797	E * IDC down vs E * mucB	48.2746	2.67861	8.06003
48253	238996_x_at	aldolase A, fructose-bisphosphate	ALDOA	Hs.513490	226	Hs.201569	0.969122	89.8723	1.00637	96.0407	#N/A	0	#N/A	1.24153	#N/A	#N/A	0.0968564	0.0509535	0.183903	5.7673	5.7673	0.136735	6.08026	6.08026	0.328434	7.43604	7.43604	0.219689	5.7673	5.7673	0.136735	6.75815	6.75815	0.423319	0.0414276	0.31453	-3.17935	Cellulose * mucA down vs E * mucB	0.2129	0.804989	-1.24225	Cellulose * mucA down vs E * IDC	0.0509535	0.390726	-2.55934	E * IDC down vs E * mucB	155.437	14.2841	8.64265
20950	211617_at	aldolase A, fructose-bisphosphate pseudogene 2	ALDOAP2	Hs.652473	228	Hs.900357	0.857376	89.8723	0.934111	95.9263	#N/A	0	#N/A	#N/A	#N/A	#N/A	0.998014	0.68509	0.664113	1.55273	1.55273	0.084792	1.47486	1.47486	0.00691497	1.63174	1.63174	0.297768	1.55273	1.55273	0.084792	1.5533	1.5533	0.129756	0.831146	0.94671	-1.05629	Cellulose * mucA down vs E * mucB	0.833449	1.05546	1.05546	Cellulose * mucA up vs E * IDC	0.68509	0.896961	-1.11488	E * IDC down vs E * mucB	0.29094	0.633669	7.44493e-06
53158	243901_at	aldolase B, fructose-bisphosphate	ALDOB	Hs.530274	229	Hs.77507	#N/A	#N/A	#N/A	#N/A	#N/A	#N/A	#N/A	#N/A	#N/A	#N/A	0.184072	0.866657	0.479641	1.45102	1.45102	0.203112	1.09776	1.09776	0.00884438	1.05939	1.05939	0.17163	1.45102	1.45102	0.203112	1.07858	1.07858	0.0710293	0.274909	1.31187	1.31187	Cellulose * mucA up vs E * mucB	0.300684	1.27745	1.27745	Cellulose * mucA up vs E * IDC	0.866657	1.02695	1.02695	E * IDC up vs E * mucB	0.0451869	1.67339	3.55222
14159	204704_s_at	aldolase B, fructose-bisphosphate	ALDOB	Hs.530274	229	Hs.234234	#N/A	#N/A	#N/A	#N/A	#N/A	#N/A	#N/A	#N/A	#N/A	#N/A	0.206554	0.665336	0.409221	0.943368	0.943368	0.0942689	1.17751	1.17751	0.0513011	1.24371	1.24371	0.165415	0.943368	0.943368	0.0942689	1.21061	1.21061	0.0732409	0.231154	0.812057	-1.23144	Cellulose * mucA down vs E * mucB	0.288701	0.850189	-1.17621	Cellulose * mucA down vs E * IDC	0.665336	0.955149	-1.04696	E * IDC down vs E * mucB	0.336563	2.48576	3.15113
26533	217238_s_at	aldolase B, fructose-bisphosphate	ALDOB	Hs.530274	229	Hs.234234	#N/A	#N/A	#N/A	#N/A	#N/A	#N/A	#N/A	#N/A	#N/A	#N/A	0.34573	0.559509	0.502616	1.75602	1.75602	0.343017	1.24405	1.24405	0.2751	1.50401	1.50401	0.0386506	1.75602	1.75602	0.343017	1.37403	1.37403	0.135993	0.569205	1.19086	1.19086	Cellulose * mucA up vs E * mucB	0.350013	1.426	1.426	Cellulose * mucA up vs E * IDC	0.559509	0.835108	-1.19745	E * IDC down vs E * mucB	0.686533	1.47924	1.38597
50537	241280_at	Aldolase B, fructose-bisphosphate	ALDOB	Hs.530274	229	Hs.315235	#N/A	#N/A	#N/A	#N/A	#N/A	#N/A	#N/A	#N/A	#N/A	#N/A	0.395375	0.969343	0.569891	1.43232	1.43232	0.117791	1.18462	1.18462	0.325515	1.17107	1.17107	0.044249	1.43232	1.43232	0.117791	1.17784	1.17784	0.13417	0.523473	1.19852	1.19852	Cellulose * mucA up vs E * mucB	0.540345	1.18731	1.18731	Cellulose * mucA up vs E * IDC	0.969343	1.00944	1.00944	E * IDC up vs E * mucB	0.00232257	1.03953	1.05439
20701	211357_s_at	aldolase B, fructose-bisphosphate	ALDOB	Hs.530274	229	Hs.234234	#N/A	#N/A	#N/A	#N/A	#N/A	#N/A	#N/A	#N/A	#N/A	#N/A	0.454923	0.868686	0.875324	1.43199	1.43199	0.0719671	1.53136	1.53136	0.0968122	1.60928	1.60928	0.275592	1.43199	1.43199	0.0719671	1.57032	1.57032	0.121353	0.717136	0.884362	-1.13076	Cellulose * mucA down vs E * mucB	0.834	0.933442	-1.0713	Cellulose * mucA down vs E * IDC	0.868686	0.947421	-1.0555	E * IDC down vs E * mucB	0.0437827	0.152578	0.745595
14160	204705_x_at	aldolase B, fructose-bisphosphate	ALDOB	Hs.530274	229	Hs.234234	#N/A	#N/A	#N/A	#N/A	#N/A	#N/A	#N/A	#N/A	#N/A	#N/A	0.945453	0.5	0.382066	1.46281	1.46281	0.0228381	1.5652	1.5652	0.185452	1.3032	1.3032	0.447455	1.46281	1.46281	0.0228381	1.4342	1.4342	0.211712	0.651671	1.11699	1.11699	Cellulose * mucA up vs E * mucB	0.762825	0.931487	-1.07355	Cellulose * mucA down vs E * IDC	0.5	1.19914	1.19914	E * IDC up vs E * mucB	1	2.92525	0.00586358
11478	202022_at	aldolase C, fructose-bisphosphate	ALDOC	Hs.155247	230	Hs.155247	0.976107	89.8723	0.95823	95.9263	#N/A	0	#N/A	1.41798	#N/A	#N/A	0.086607	0.988503	0.592905	3.50594	3.50594	0.040626	4.65049	4.65049	0.581934	4.64155	4.64155	0.0873454	3.50594	3.50594	0.040626	4.64602	4.64602	0.240249	0.261494	0.455142	-2.19711	Cellulose * mucA down vs E * mucB	0.259672	0.452333	-2.21076	Cellulose * mucA down vs E * IDC	0.988503	1.00621	1.00621	E * IDC up vs E * mucB	0.000326221	0.922328	7.61006
10728	201272_at	aldo-keto reductase family 1, member B1 (aldose reductase)	AKR1B1	Hs.521212	231	Hs.75313	0.529487	89.8723	0.592546	66.4905	#N/A	0	1.22702	#N/A	#N/A	#N/A	0.110678	0.939787	0.978465	2.08167	2.08167	0.0366366	1.7641	1.7641	0.125615	1.73761	1.73761	0.153659	2.08167	2.08167	0.0366366	1.75085	1.75085	0.0813852	0.43407	1.26932	1.26932	Cellulose * mucA up vs E * mucB	0.459212	1.24623	1.24623	Cellulose * mucA up vs E * IDC	0.939787	1.01853	1.01853	E * IDC up vs E * mucB	0.00899948	0.0222514	14.2934
17644	208211_s_at	anaplastic lymphoma receptor tyrosine kinase	ALK	Hs.654469	238	Hs.278572	0.763394	89.8723	0.707597	95.9263	#N/A	0	#N/A	#N/A	#N/A	#N/A	0.169257	0.129867	0.194192	2.3489	2.3489	0.0894845	1.78246	1.78246	0.121881	2.10292	2.10292	0.188175	2.3489	2.3489	0.0894845	1.94269	1.94269	0.130136	0.167595	1.1859	1.1859	Cellulose * mucA up vs E * mucB	0.0741706	1.48087	1.48087	Cellulose * mucA up vs E * IDC	0.129867	0.800814	-1.24873	E * IDC down vs E * mucB	23.3667	12.7589	4.3711
17645	208212_s_at	anaplastic lymphoma receptor tyrosine kinase	ALK	Hs.654469	238	Hs.278572	0.763394	89.8723	0.707597	95.9263	#N/A	0	#N/A	#N/A	#N/A	#N/A	0.427465	0.702411	0.772164	3.41825	3.41825	0.170719	3.12375	3.12375	0.089774	3.31866	3.31866	0.296357	3.41825	3.41825	0.170719	3.2212	3.2212	0.138372	0.8393	1.07147	1.07147	Cellulose * mucA up vs E * mucB	0.585194	1.22646	1.22646	Cellulose * mucA up vs E * IDC	0.702411	0.87363	-1.14465	E * IDC down vs E * mucB	0.254787	0.338593	0.842609
16659	207206_s_at	arachidonate 12-lipoxygenase	ALOX12	Hs.654431	239	Hs.1200	0.746389	89.8723	0.870148	95.9263	#N/A	0	#N/A	#N/A	#N/A	#N/A	0.697117	0.685655	0.442111	2.09498	2.09498	0.915169	1.47485	1.47485	0.054931	1.89033	1.89033	0.826851	2.09498	2.09498	0.915169	1.68259	1.68259	0.358936	0.835016	1.15241	1.15241	Cellulose * mucA up vs E * mucB	0.569144	1.53701	1.53701	Cellulose * mucA up vs E * IDC	0.685655	0.74977	-1.33374	E * IDC down vs E * mucB	0.289706	2.05804	0.196111
23259	213952_s_at	Arachidonate 5-lipoxygenase	ALOX5	Hs.89499	240	Hs.89499	0.692715	89.8723	0.696245	95.9263	#N/A	0	#N/A	#N/A	#N/A	#N/A	0.0573133	0.977171	0.802182	1.42653	1.42653	0.0339937	1.23857	1.23857	0.0224795	1.23419	1.23419	0.099493	1.42653	1.42653	0.0339937	1.23638	1.23638	0.0416609	0.359788	1.14262	1.14262	Cellulose * mucA up vs E * mucB	0.366446	1.13915	1.13915	Cellulose * mucA up vs E * IDC	0.977171	1.00304	1.00304	E * IDC up vs E * mucB	0.00128697	0.277006	9.06848
13900	204445_s_at	arachidonate 5-lipoxygenase	ALOX5	Hs.89499	240	Hs.89499	0.692715	89.8723	0.696245	95.9263	#N/A	0	#N/A	#N/A	#N/A	#N/A	0.218232	0.229555	0.350258	1.9305	1.9305	0.213127	1.75103	1.75103	0.149833	1.40774	1.40774	0.0203899	1.9305	1.9305	0.213127	1.57939	1.57939	0.116754	0.154528	1.4367	1.4367	Cellulose * mucA up vs E * mucB	0.397781	1.13247	1.13247	Cellulose * mucA up vs E * IDC	0.229555	1.26864	1.26864	E * IDC up vs E * mucB	7.03327	3.57561	2.98241
23673	214366_s_at	arachidonate 5-lipoxygenase	ALOX5	Hs.89499	240	Hs.89499	0.692715	89.8723	0.696245	95.9263	#N/A	0	#N/A	#N/A	#N/A	#N/A	0.260864	0.702867	0.69458	1.62639	1.62639	0.208874	1.38946	1.38946	0.273999	1.21529	1.21529	0.0716779	1.62639	1.62639	0.208874	1.30237	1.30237	0.126083	0.445099	1.3297	1.3297	Cellulose * mucA up vs E * mucB	0.61748	1.17848	1.17848	Cellulose * mucA up vs E * IDC	0.702867	1.12832	1.12832	E * IDC up vs E * mucB	0.253881	0.536395	1.9926
13901	204446_s_at	arachidonate 5-lipoxygenase	ALOX5	Hs.89499	240	Hs.89499	0.692715	89.8723	0.696245	95.9263	#N/A	0	#N/A	#N/A	#N/A	#N/A	0.2878	0.5725	0.908221	1.18921	1.18921	0.0358734	1.15357	1.15357	0.195484	0.935097	0.935097	0.0794176	1.18921	1.18921	0.0358734	1.04433	1.04433	0.10676	0.525003	1.1926	1.1926	Cellulose * mucA up vs E * mucB	0.917916	1.02501	1.02501	Cellulose * mucA up vs E * IDC	0.5725	1.1635	1.1635	E * IDC up vs E * mucB	0.631585	0.10616	1.80232
13629	204174_at	arachidonate 5-lipoxygenase-activating protein	ALOX5AP	Hs.507658	241	Hs.100194	1.5128	97.1987	1.49197	96.0407	#N/A	0	#N/A	#N/A	#N/A	#N/A	0.360231	0.785629	0.337731	3.13932	3.13932	0.853575	2.2336	2.2336	0.129958	2.38687	2.38687	0.307858	3.13932	3.13932	0.853575	2.31024	2.31024	0.143417	0.33548	1.68465	1.68465	Cellulose * mucA up vs E * mucB	0.286654	1.87347	1.87347	Cellulose * mucA up vs E * IDC	0.785629	0.899214	-1.11208	E * IDC down vs E * mucB	0.122546	3.88358	1.34187
16832	207381_at	arachidonate 12-lipoxygenase, 12R type	ALOX12B	Hs.136574	242	Hs.136574	1.27958	97.1987	0.990114	95.9263	#N/A	0	#N/A	#N/A	#N/A	#N/A	0.361945	0.76908	0.239824	2.13281	2.13281	0.632418	1.48331	1.48331	0.151599	1.56751	1.56751	0.070253	2.13281	2.13281	0.632418	1.52541	1.52541	0.0724134	0.238085	1.47969	1.47969	Cellulose * mucA up vs E * mucB	0.209544	1.56862	1.56862	Cellulose * mucA up vs E * IDC	0.76908	0.943309	-1.0601	E * IDC down vs E * mucB	0.144036	8.19333	1.35167
12531	203074_at	annexin A8-like 2 /// annexin A8 /// annexin A8-like 1	ANXA8 /// ANXA8L1 /// ANXA8L2	Hs.705389	244	Hs.87268	0.705719	89.8723	0.762865	95.9263	#N/A	0	#N/A	#N/A	#N/A	#N/A	0.196171	0.0841251	0.325486	2.20747	2.20747	1.13249e-05	2.12272	2.12272	0.281439	3.20717	3.20717	0.137297	2.20747	2.20747	1.13249e-05	2.66495	2.66495	0.338148	0.0911627	0.500104	-1.99959	Cellulose * mucA down vs E * mucB	0.661652	1.0605	1.0605	Cellulose * mucA up vs E * IDC	0.0841251	0.471575	-2.12056	E * IDC down vs E * mucB	56.6021	4.21959	3.47781
23647	214340_at	arachidonate 12-lipoxygenase pseudogene 2	ALOX12P2	Hs.378695	245	Hs.88844	#N/A	#N/A	#N/A	#N/A	#N/A	#N/A	#N/A	#N/A	#N/A	#N/A	0.497082	0.297491	0.565457	1.77138	1.77138	0.080437	1.84405	1.84405	0.306116	1.33624	1.33624	0.0498873	1.77138	1.77138	0.080437	1.59014	1.59014	0.193706	0.338793	1.35204	1.35204	Cellulose * mucA up vs E * mucB	0.824057	0.950874	-1.05166	Cellulose * mucA down vs E * IDC	0.297491	1.42189	1.42189	E * IDC up vs E * mucB	3.92784	1.06376	0.63127
16780	207328_at	arachidonate 15-lipoxygenase	ALOX15	Hs.73809	246	Hs.73809	#N/A	#N/A	#N/A	#N/A	#N/A	#N/A	#N/A	#N/A	#N/A	#N/A	0.889258	0.457272	0.492625	1.38495	1.38495	0.180005	1.44379	1.44379	0.0795481	1.27864	1.27864	0.0647975	1.38495	1.38495	0.180005	1.36122	1.36122	0.0634609	0.595866	1.07647	1.07647	Cellulose * mucA up vs E * mucB	0.753596	0.960038	-1.04163	Cellulose * mucA down vs E * IDC	0.457272	1.12128	1.12128	E * IDC up vs E * mucB	1.30902	1.56033	0.0240697
2321	1555416_a_at	arachidonate 15-lipoxygenase, type B	ALOX15B	Hs.111256	247	Hs.111256	1.20748	97.1987	1.1321	96.0407	#N/A	0	#N/A	#N/A	#N/A	#N/A	0.284384	0.0441979	0.00628258	2.69045	2.69045	0.976739	1.4317	1.4317	0.184896	1.56069	1.56069	0.175927	2.69045	2.69045	0.976739	1.4962	1.4962	0.110647	0.00505426	2.18823	2.18823	Cellulose * mucA up vs E * mucB	0.00453635	2.39289	2.39289	Cellulose * mucA up vs E * IDC	0.0441979	0.914472	-1.09353	E * IDC down vs E * mucB	206.805	12667.1	2.09923
16168	206714_at	arachidonate 15-lipoxygenase, type B	ALOX15B	Hs.111256	247	Hs.111256	1.20748	97.1987	1.1321	96.0407	#N/A	0	#N/A	#N/A	#N/A	#N/A	0.990711	0.383836	0.638705	2.42467	2.42467	0.463611	2.99757	2.99757	0.752426	1.83636	1.83636	0.0469964	2.42467	2.42467	0.463611	2.41696	2.41696	0.455074	0.596114	1.50348	1.50348	Cellulose * mucA up vs E * mucB	0.604145	0.672264	-1.48751	Cellulose * mucA down vs E * IDC	0.383836	2.23644	2.23644	E * IDC up vs E * mucB	2.10991	0.725658	0.000163693
16594	207140_at	alkaline phosphatase, intestinal	ALPI	Hs.37009	248	Hs.37009	1.06659	97.1987	1.13262	96.0407	#N/A	0	#N/A	0.898592	#N/A	#N/A	0.0263049	0.89633	0.293247	2.46995	2.46995	0.0903411	1.99371	1.99371	0.051987	2.00083	2.00083	0.00861353	2.46995	2.46995	0.0903411	1.99727	1.99727	0.0216111	0.0586937	1.38426	1.38426	Cellulose * mucA up vs E * mucB	0.0578203	1.39111	1.39111	Cellulose * mucA up vs E * IDC	0.89633	0.995073	-1.00495	E * IDC down vs E * mucB	0.0269941	5.31438	32.751
20951	211618_s_at	alkaline phosphatase, intestinal	ALPI	Hs.37009	248	Hs.900358	1.06659	97.1987	1.13262	96.0407	#N/A	0	#N/A	0.898592	#N/A	#N/A	0.217803	0.0474495	0.129278	3.9923	3.9923	0.0953412	3.42301	3.42301	0.153646	3.94706	3.94706	0.114515	3.9923	3.9923	0.0953412	3.68503	3.68503	0.170309	0.453979	1.03186	1.03186	Cellulose * mucA up vs E * mucB	0.043691	1.48379	1.48379	Cellulose * mucA up vs E * IDC	0.0474495	0.69542	-1.43798	E * IDC down vs E * mucB	179.344	29.417	3.13057
25084	215783_s_at	alkaline phosphatase, liver/bone/kidney	ALPL	Hs.75431	249	Hs.250769	1.02464	97.1987	0.97942	95.9263	#N/A	0	#N/A	#N/A	#N/A	#N/A	0.515864	0.304203	0.173226	1.33942	1.33942	0.240523	1.24294	1.24294	0.013935	1.1269	1.1269	0.0461602	1.33942	1.33942	0.240523	1.18492	1.18492	0.0388543	0.175435	1.15872	1.15872	Cellulose * mucA up vs E * mucB	0.354634	1.06916	1.06916	Cellulose * mucA up vs E * IDC	0.304203	1.08376	1.08376	E * IDC up vs E * mucB	3.72871	16.1627	0.608742
3993	1557924_s_at	alkaline phosphatase, liver/bone/kidney	ALPL	Hs.75431	249	Hs.435999	1.02464	97.1987	0.97942	95.9263	#N/A	0	#N/A	#N/A	#N/A	#N/A	0.789672	0.690928	0.515675	1.59469	1.59469	0.195282	1.44641	1.44641	0.0380378	1.58537	1.58537	0.301425	1.59469	1.59469	0.195282	1.51589	1.51589	0.130358	0.97748	1.00648	1.00648	Cellulose * mucA up vs E * mucB	0.673562	1.10825	1.10825	Cellulose * mucA up vs E * IDC	0.690928	0.90817	-1.10112	E * IDC down vs E * mucB	0.278371	1.38026	0.0892037
14119	204664_at	alkaline phosphatase, placental (Regan isozyme)	ALPP	Hs.284255	250	Hs.284255	1.01092	97.1987	1.08298	96.0407	#N/A	0	#N/A	#N/A	#N/A	#N/A	0.0713923	0.078749	0.252769	2.38702	2.38702	0.0149951	1.9261	1.9261	0.094317	2.24286	2.24286	0.0549333	2.38702	2.38702	0.0149951	2.08448	2.08448	0.10172	0.169776	1.10509	1.10509	Cellulose * mucA up vs E * mucB	0.0542647	1.37642	1.37642	Cellulose * mucA up vs E * IDC	0.078749	0.802872	-1.24553	E * IDC down vs E * mucB	64.6881	7.32569	11.8804
20952	211619_s_at	alkaline phosphatase, placental (Regan isozyme) /// alkaline phosphatase, placen	ALPP /// ALPPL2	Hs.284255	250	Hs.900359	1.01092	97.1987	1.08298	96.0407	#N/A	0	#N/A	#N/A	#N/A	#N/A	0.134843	0.794998	0.548927	2.15766	2.15766	0.149924	1.84575	1.84575	0.0829732	1.89255	1.89255	0.0572846	2.15766	2.15766	0.149924	1.86915	1.86915	0.0433223	0.309786	1.20173	1.20173	Cellulose * mucA up vs E * mucB	0.269024	1.24135	1.24135	Cellulose * mucA up vs E * IDC	0.794998	0.968085	-1.03297	E * IDC down vs E * mucB	0.111309	1.15936	4.94179
25676	216377_x_at	alkaline phosphatase, placental-like 2	ALPPL2	Hs.333509	251	Hs.284255	1.04596	97.1987	0.867639	95.9263	#N/A	0	#N/A	#N/A	#N/A	#N/A	0.0465942	0.436962	0.91145	2.94491	2.94491	0.128316	2.52714	2.52714	0.182791	1.91802	1.91802	0.316245	2.94491	2.94491	0.128316	2.22258	2.22258	0.230557	0.28798	2.03763	2.03763	Cellulose * mucA up vs E * mucB	0.556283	1.33586	1.33586	Cellulose * mucA up vs E * IDC	0.436962	1.52533	1.52533	E * IDC up vs E * mucB	1.48987	0.101872	13.8523
19837	210431_at	alkaline phosphatase, placental-like 2	ALPPL2	Hs.333509	251	Hs.284255	1.04596	97.1987	0.867639	95.9263	#N/A	0	#N/A	#N/A	#N/A	#N/A	0.575788	0.732394	0.742094	1.83638	1.83638	0.146872	1.79803	1.79803	0.0786684	1.68479	1.68479	0.174655	1.83638	1.83638	0.146872	1.74141	1.74141	0.0847588	0.656702	1.11079	1.11079	Cellulose * mucA up vs E * mucB	0.904333	1.02694	1.02694	Cellulose * mucA up vs E * IDC	0.732394	1.08165	1.08165	E * IDC up vs E * mucB	0.199807	0.40793	0.395625
17139	207690_at	aristaless-like homeobox 3	ALX3	Hs.669953	257	Hs.204039	1.22405	97.1987	1.25963	96.0407	#N/A	0	#N/A	#N/A	#N/A	#N/A	0.638183	0.125807	0.195571	2.24728	2.24728	0.103647	2.29016	2.29016	0.0698071	2.05352	2.05352	0.11719	2.24728	2.24728	0.103647	2.17184	2.17184	0.0881341	0.152683	1.14374	1.14374	Cellulose * mucA up vs E * mucB	0.531737	0.970716	-1.03017	Cellulose * mucA down vs E * IDC	0.125807	1.17825	1.17825	E * IDC up vs E * mucB	24.9425	12.5725	0.299468
30405	221114_at	ameloblastin (enamel matrix protein)	AMBN	Hs.272396	258	Hs.272396	0.969514	89.8723	1.06069	96.0407	#N/A	0	#N/A	#N/A	#N/A	#N/A	0.438946	0.68626	0.520664	1.60565	1.60565	0.229614	1.32311	1.32311	0.0105804	1.45102	1.45102	0.227609	1.60565	1.60565	0.229614	1.38706	1.38706	0.100082	0.633432	1.11314	1.11314	Cellulose * mucA up vs E * mucB	0.445908	1.21634	1.21634	Cellulose * mucA up vs E * IDC	0.68626	0.915155	-1.09271	E * IDC down vs E * mucB	0.288389	1.3444	0.859705
14932	205477_s_at	alpha-1-microglobulin/bikunin precursor	AMBP	Hs.436911	259	Hs.76177	0.82556	89.8723	0.920897	95.9263	#N/A	0	#N/A	1.27774	#N/A	#N/A	0.250919	0.644287	0.727948	2.50589	2.50589	0.122037	2.28907	2.28907	0.0332823	2.05244	2.05244	0.345199	2.50589	2.50589	0.122037	2.17075	2.17075	0.157198	0.442783	1.36931	1.36931	Cellulose * mucA up vs E * mucB	0.668808	1.16217	1.16217	Cellulose * mucA up vs E * IDC	0.644287	1.17824	1.17824	E * IDC up vs E * mucB	0.390892	0.443559	2.06859
23732	214425_at	Alpha-1-microglobulin/bikunin precursor	AMBP	Hs.436911	259	Hs.76177	0.82556	89.8723	0.920897	95.9263	#N/A	0	#N/A	1.27774	#N/A	#N/A	0.707697	0.775645	0.837655	1.44812	1.44812	0.0414485	1.45517	1.45517	0.105268	1.67297	1.67297	0.486963	1.44812	1.44812	0.0414485	1.56407	1.56407	0.21289	0.768992	0.85568	-1.16866	Cellulose * mucA down vs E * mucB	0.992419	0.995123	-1.0049	Cellulose * mucA down vs E * IDC	0.775645	0.859873	-1.16296	E * IDC down vs E * mucB	0.135255	0.21259	0.170333
10652	201196_s_at	adenosylmethionine decarboxylase 1	AMD1	Hs.159118	262	Hs.262476	1.23723	97.1987	0.635859	66.4905	1.08386	1.49068	1.70111	1.60851	#N/A	AMD1	0.0388521	0.463979	0.671557	6.34562	6.34562	0.198858	7.18717	7.18717	0.0297179	7.63634	7.63634	0.371296	6.34562	6.34562	0.198858	7.41175	7.41175	0.199842	0.191772	0.408747	-2.4465	Cellulose * mucA down vs E * mucB	0.283096	0.558044	-1.79197	Cellulose * mucA down vs E * IDC	0.463979	0.732464	-1.36526	E * IDC down vs E * mucB	1.2546	0.608675	14.4509
10653	201197_at	adenosylmethionine decarboxylase 1	AMD1	Hs.159118	262	Hs.262476	1.23723	97.1987	0.635859	66.4905	1.08386	1.49068	1.70111	1.60851	#N/A	AMD1	0.798985	0.859496	0.767191	6.78267	6.78267	0.0241945	6.67087	6.67087	0.0349221	6.76415	6.76415	0.380822	6.78267	6.78267	0.0241945	6.71751	6.71751	0.158427	0.97166	1.01292	1.01292	Cellulose * mucA up vs E * mucB	0.832767	1.08057	1.08057	Cellulose * mucA up vs E * IDC	0.859496	0.937392	-1.06679	E * IDC down vs E * mucB	0.0503362	0.3495	0.077647
17839	208410_x_at	amelogenin (amelogenesis imperfecta 1, X-linked)	AMELX	Hs.654436	265	Hs.46329	#N/A	#N/A	#N/A	#N/A	#N/A	#N/A	#N/A	#N/A	#N/A	#N/A	0.476096	0.497111	0.42429	1.64492	1.64492	0.114949	1.44167	1.44167	0.0460498	1.57117	1.57117	0.174384	1.64492	1.64492	0.114949	1.50642	1.50642	0.0825794	0.667973	1.05244	1.05244	Cellulose * mucA up vs E * mucB	0.358545	1.15129	1.15129	Cellulose * mucA up vs E * IDC	0.497111	0.914145	-1.09392	E * IDC down vs E * mucB	1.01832	2.27744	0.727149
17653	208220_x_at	amelogenin, Y-linked	AMELY	Hs.1238	266	Hs.1238	#N/A	#N/A	#N/A	#N/A	#N/A	#N/A	#N/A	#N/A	#N/A	#N/A	0.826442	0.913177	0.618613	1.41744	1.41744	0.0705498	1.43307	1.43307	0	1.45055	1.45055	0.127418	1.41744	1.41744	0.0705498	1.44181	1.44181	0.0522626	0.838136	0.977309	-1.02322	Cellulose * mucA down vs E * mucB	0.922308	0.989226	-1.01089	Cellulose * mucA down vs E * IDC	0.913177	0.987953	-1.01219	E * IDC down vs E * mucB	0.0188328	0.806569	0.0589037
11659	202203_s_at	autocrine motility factor receptor	AMFR	Hs.295137	267	Hs.80731	1.08181	97.1987	1.25382	96.0407	1.16963	0	1.17599	1.52289	#N/A	AMFR	0.21186	0.345798	0.772603	2.62685	2.62685	0.0354398	4.21665	4.21665	0.0836484	2.67739	2.67739	0.845691	2.62685	2.62685	0.0354398	3.44702	3.44702	0.563745	0.965413	0.965575	-1.03565	Cellulose * mucA down vs E * mucB	0.336767	0.332218	-3.01007	Cellulose * mucA down vs E * IDC	0.345798	2.90645	2.90645	E * IDC up vs E * mucB	2.74331	0.33764	2.52526
11660	202204_s_at	autocrine motility factor receptor	AMFR	Hs.295137	267	Hs.80731	1.08181	97.1987	1.25382	96.0407	1.16963	0	1.17599	1.52289	#N/A	AMFR	0.238375	0.0266617	0.00963133	2.61699	2.61699	0.00955427	3.71914	3.71914	0.507856	3.48339	3.48339	0.517735	2.61699	2.61699	0.00955427	3.60126	3.60126	0.303797	0.00725873	0.548514	-1.82311	Cellulose * mucA down vs E * mucB	0.00570617	0.465821	-2.14675	Cellulose * mucA down vs E * IDC	0.0266617	1.17752	1.17752	E * IDC up vs E * mucB	569.476	5389.61	2.76262
15970	206516_at	anti-Mullerian hormone	AMH	Hs.112432	268	Hs.112432	1.22774	97.1987	1.12454	96.0407	#N/A	0	#N/A	#N/A	#N/A	#N/A	0.21682	0.869474	0.765827	2.54815	2.54815	0.0142149	2.14033	2.14033	0.0333481	2.22608	2.22608	0.379016	2.54815	2.54815	0.0142149	2.1832	2.1832	0.157291	0.577878	1.25012	1.25012	Cellulose * mucA up vs E * mucB	0.503526	1.32668	1.32668	Cellulose * mucA up vs E * IDC	0.869474	0.942293	-1.06124	E * IDC down vs E * mucB	0.0432442	0.352527	2.4603
16346	206892_at	anti-Mullerian hormone receptor, type II	AMHR2	Hs.659889	269	Hs.123014	1.00452	97.1987	1.0986	96.0407	#N/A	0	#N/A	#N/A	#N/A	#N/A	0.456322	0.0978375	0.315208	1.99222	1.99222	0.125182	1.57363	1.57363	0.0526726	2.13378	2.13378	0.139443	1.99222	1.99222	0.125182	1.85371	1.85371	0.172774	0.35007	0.906538	-1.1031	Cellulose * mucA down vs E * mucB	0.130122	1.33662	1.33662	Cellulose * mucA up vs E * IDC	0.0978375	0.67823	-1.47443	E * IDC down vs E * mucB	41.6748	4.5324	0.820736
15575	206121_at	adenosine monophosphate deaminase 1 (isoform M)	AMPD1	Hs.89570	270	Hs.89570	0.786762	89.8723	0.663967	66.4905	#N/A	#N/A	#N/A	#N/A	#N/A	#N/A	0.857335	0.930327	0.46701	1.27865	1.27865	0.126219	1.30694	1.30694	0.0178299	1.29593	1.29593	0.0824273	1.27865	1.27865	0.126219	1.30143	1.30143	0.0345756	0.891381	0.988098	-1.01205	Cellulose * mucA down vs E * mucB	0.824914	0.980582	-1.0198	Cellulose * mucA down vs E * IDC	0.930327	1.00767	1.00767	E * IDC up vs E * mucB	0.0120739	1.79254	0.0403921
21673	212360_at	adenosine monophosphate deaminase 2 (isoform L)	AMPD2	Hs.82927	271	Hs.82927	1.09505	97.1987	1.02326	96.0407	#N/A	0	#N/A	0.7865	#N/A	#N/A	0.552987	0.685495	0.900174	3.60114	3.60114	0.0698073	4.08158	4.08158	0.652296	3.60389	3.60389	0.234666	3.60114	3.60114	0.0698073	3.84273	3.84273	0.314815	0.998028	0.998097	-1.00191	Cellulose * mucA down vs E * mucB	0.683969	0.716761	-1.39516	Cellulose * mucA down vs E * IDC	0.685495	1.39251	1.39251	E * IDC up vs E * mucB	0.290054	0.117046	0.459778
17431	207992_s_at	adenosine monophosphate deaminase (isoform E)	AMPD3	Hs.501890	272	Hs.83918	1.20623	97.1987	0.928839	95.9263	#N/A	0	#N/A	#N/A	#N/A	#N/A	0.00866073	0.28803	0.59523	2.27655	2.27655	0.231179	3.60371	3.60371	0.165797	4.11736	4.11736	0.0838675	2.27655	2.27655	0.231179	3.86054	3.86054	0.166553	0.0858198	0.279166	-3.5821	Cellulose * mucA down vs E * mucB	0.118377	0.398552	-2.50908	Cellulose * mucA down vs E * IDC	0.28803	0.70045	-1.42765	E * IDC down vs E * mucB	4.23266	0.911238	58.2664
18912	209491_s_at	adenosine monophosphate deaminase (isoform E)	AMPD3	Hs.501890	272	Hs.83918	1.20623	97.1987	0.928839	95.9263	#N/A	0	#N/A	#N/A	#N/A	#N/A	0.270995	0.927272	0.960689	2.45409	2.45409	0.0691059	2.2229	2.2229	0.166775	2.26756	2.26756	0.222473	2.45409	2.45409	0.0691059	2.24523	2.24523	0.114241	0.715519	1.13802	1.13802	Cellulose * mucA up vs E * mucB	0.658807	1.1738	1.1738	Cellulose * mucA up vs E * IDC	0.927272	0.969517	-1.03144	E * IDC down vs E * mucB	0.0131653	0.0417569	2.58966
14712	205257_s_at	amphiphysin	AMPH	Hs.592182	273	Hs.173034	0.844791	89.8723	0.961483	95.9263	#N/A	0	#N/A	#N/A	#N/A	#N/A	0.808918	0.35921	0.224279	1.32916	1.32916	0.106717	1.4229	1.4229	0.146339	1.32302	1.32302	0.0831305	1.32916	1.32916	0.106717	1.37296	1.37296	0.0745132	0.938412	1.00426	1.00426	Cellulose * mucA up vs E * mucB	0.377684	0.93709	-1.06713	Cellulose * mucA down vs E * IDC	0.35921	1.07168	1.07168	E * IDC up vs E * mucB	2.49665	9.44018	0.0753108
23949	214643_x_at	bridging integrator 1	BIN1	Hs.193163	274	Hs.193163	0.661841	89.8723	0.701196	95.9263	#N/A	0	#N/A	1.19515	#N/A	#N/A	0.0450879	0.830405	0.605325	2.34708	2.34708	0.0826758	2.02393	2.02393	0.0839455	2.05178	2.05178	0.0181007	2.34708	2.34708	0.0826758	2.03786	2.03786	0.0359681	0.211816	1.22714	1.22714	Cellulose * mucA up vs E * mucB	0.194727	1.25106	1.25106	Cellulose * mucA up vs E * IDC	0.830405	0.980883	-1.01949	E * IDC down vs E * mucB	0.0744668	0.864562	13.9189
19614	210202_s_at	bridging integrator 1	BIN1	Hs.193163	274	Hs.193163	0.661841	89.8723	0.701196	95.9263	#N/A	0	#N/A	1.19515	#N/A	#N/A	0.0981948	0.0132848	0.0533442	3.2746	3.2746	0.0147059	3.20797	3.20797	0.0738491	2.80487	2.80487	0.0822623	3.2746	3.2746	0.0147059	3.00642	3.00642	0.124812	0.011401	1.38485	1.38485	Cellulose * mucA up vs E * mucB	0.0799682	1.04726	1.04726	Cellulose * mucA up vs E * IDC	0.0132848	1.32235	1.32235	E * IDC up vs E * mucB	2295.73	175.209	8.69258
19613	210201_x_at	bridging integrator 1	BIN1	Hs.193163	274	Hs.193163	0.661841	89.8723	0.701196	95.9263	#N/A	0	#N/A	1.19515	#N/A	#N/A	0.126348	0.128638	0.109316	2.60151	2.60151	0.250189	2.17624	2.17624	0	1.98514	1.98514	0.039149	2.60151	2.60151	0.250189	2.08069	2.08069	0.057435	0.0403805	1.53302	1.53302	Cellulose * mucA up vs E * mucB	0.0584398	1.34283	1.34283	Cellulose * mucA up vs E * IDC	0.128638	1.14164	1.14164	E * IDC up vs E * mucB	23.828	41.3408	6.40244
12388	202931_x_at	bridging integrator 1	BIN1	Hs.193163	274	Hs.193163	0.661841	89.8723	0.701196	95.9263	#N/A	0	#N/A	1.19515	#N/A	#N/A	0.47333	0.0531312	0.193188	2.20911	2.20911	0.17008	2.66438	2.66438	0.0352257	2.02774	2.02774	0.088482	2.20911	2.20911	0.17008	2.34606	2.34606	0.187849	0.18182	1.13396	1.13396	Cellulose * mucA up vs E * mucB	0.0741342	0.729377	-1.37103	Cellulose * mucA down vs E * IDC	0.0531312	1.5547	1.5547	E * IDC up vs E * mucB	142.903	12.897	0.761668
23746	214439_x_at	bridging integrator 1	BIN1	Hs.193163	274	Hs.193163	0.661841	89.8723	0.701196	95.9263	#N/A	0	#N/A	1.19515	#N/A	#N/A	0.874205	0.759574	0.84354	2.85727	2.85727	0.0681903	2.93318	2.93318	0.208058	2.82521	2.82521	0.064097	2.85727	2.85727	0.0681903	2.8792	2.8792	0.0941847	0.925366	1.02247	1.02247	Cellulose * mucA up vs E * mucB	0.82683	0.948742	-1.05403	Cellulose * mucA down vs E * IDC	0.759574	1.07771	1.07771	E * IDC up vs E * mucB	0.157373	0.202681	0.029721
13749	204294_at	aminomethyltransferase	AMT	Hs.102	275	Hs.102	0.762366	89.8723	0.800946	95.9263	#N/A	0	#N/A	#N/A	#N/A	#N/A	0.178694	0.0345602	0.140925	4.13066	4.13066	0.18195	1.91101	1.91101	0.364493	4.25307	4.25307	0.491762	4.13066	4.13066	0.18195	3.08204	3.08204	0.720798	0.51239	0.918653	-1.08855	Cellulose * mucA down vs E * mucB	0.0364621	4.6578	4.6578	Cellulose * mucA up vs E * IDC	0.0345602	0.197229	-5.07025	E * IDC down vs E * mucB	338.651	24.6765	4.10589
17924	208498_s_at	amylase, alpha 1A (salivary) /// amylase, alpha 1B (salivary) /// amylase, alpha	AMY1A /// AMY1B /// AMY1C /// AMY2A /// AMY2B	Hs.654437	279	Hs.274376	1.44426	97.1987	1.16097	96.0407	#N/A	0	#N/A	#N/A	#N/A	#N/A	0.997966	0.37476	0.537948	5.34469	5.34469	0.689439	4.78204	4.78204	0.710665	5.91139	5.91139	0.0433259	5.34469	5.34469	0.689439	5.34672	5.34672	0.436775	0.589685	0.675161	-1.48113	Cellulose * mucA down vs E * mucB	0.591873	1.47698	1.47698	Cellulose * mucA up vs E * IDC	0.37476	0.457123	-2.1876	E * IDC down vs E * mucB	2.24348	1.22778	7.97831e-06
37285	228023_x_at	amylase, alpha 2B (pancreatic)	AMY2B	Hs.484588	280	Hs.278399	1.30994	97.1987	0.964264	95.9263	#N/A	0	#N/A	#N/A	#N/A	#N/A	0.223797	0.395566	0.72259	6.34734	6.34734	0.0830994	5.0395	5.0395	0.763187	6.13569	6.13569	0.0216322	6.34734	6.34734	0.0830994	5.5876	5.5876	0.444172	0.832303	1.15802	1.15802	Cellulose * mucA up vs E * mucB	0.344083	2.4757	2.4757	Cellulose * mucA up vs E * IDC	0.395566	0.467752	-2.13789	E * IDC down vs E * mucB	1.95087	0.457604	2.41277
14596	205141_at	angiogenin, ribonuclease, RNase A family, 5	ANG	Hs.283749	283	Hs.154730	#N/A	#N/A	#N/A	#N/A	#N/A	#N/A	#N/A	#N/A	#N/A	#N/A	0.307959	0.307231	0.230324	2.6033	2.6033	0.459012	1.94143	1.94143	0.027207	2.23822	2.23822	0.128288	2.6033	2.6033	0.459012	2.08982	2.08982	0.101029	0.256332	1.28796	1.28796	Cellulose * mucA up vs E * mucB	0.146897	1.58214	1.58214	Cellulose * mucA up vs E * IDC	0.307231	0.814059	-1.22841	E * IDC down vs E * mucB	3.64315	8.92523	1.80738
15063	205608_s_at	angiopoietin 1	ANGPT1	Hs.369675	284	Hs.2463	0.428589	89.8723	0.458184	66.4905	#N/A	0	#N/A	#N/A	#N/A	#N/A	0.288211	0.516657	0.174706	1.60871	1.60871	0.379434	1.09801	1.09801	0.13126	1.19245	1.19245	0.0317526	1.60871	1.60871	0.379434	1.14523	1.14523	0.0615037	0.149381	1.33447	1.33447	Cellulose * mucA up vs E * mucB	0.122509	1.42474	1.42474	Cellulose * mucA up vs E * IDC	0.516657	0.936641	-1.06765	E * IDC down vs E * mucB	0.90059	15.8816	2.03299
15064	205609_at	angiopoietin 1	ANGPT1	Hs.369675	284	Hs.2463	0.428589	89.8723	0.458184	66.4905	#N/A	0	#N/A	#N/A	#N/A	#N/A	0.3929	0.361369	0.504255	1.03059	1.03059	0.0413458	1.04979	1.04979	0.0153579	1.15328	1.15328	0.0813458	1.03059	1.03059	0.0413458	1.10154	1.10154	0.045107	0.314144	0.918472	-1.08876	Cellulose * mucA down vs E * mucB	0.819711	0.986777	-1.0134	Cellulose * mucA down vs E * IDC	0.361369	0.93078	-1.07437	E * IDC down vs E * mucB	2.45952	1.46639	1.08959
495	1552939_at	angiopoietin 1	ANGPT1	Hs.369675	284	Hs.2463	0.428589	89.8723	0.458184	66.4905	#N/A	0	#N/A	#N/A	#N/A	#N/A	0.99928	0.721531	0.909043	1.02127	1.02127	0.0739238	1.07602	1.07602	0.128678	0.966693	0.966693	0.10511	1.02127	1.02127	0.0739238	1.02136	1.02136	0.0748134	0.854011	1.03855	1.03855	Cellulose * mucA up vs E * mucB	0.85354	0.962758	-1.03868	Cellulose * mucA down vs E * IDC	0.721531	1.07872	1.07872	E * IDC up vs E * mucB	0.218679	0.105064	9.90447e-07
20519	211148_s_at	angiopoietin 2	ANGPT2	Hs.583870	285	Hs.115181	0.992634	89.8723	0.946714	95.9263	#N/A	0	#N/A	#N/A	#N/A	#N/A	0.251715	0.614051	0.880302	3.89169	3.89169	0.282216	3.04022	3.04022	0.311974	3.65631	3.65631	0.576603	3.89169	3.89169	0.282216	3.34826	3.34826	0.321347	0.835149	1.17722	1.17722	Cellulose * mucA up vs E * mucB	0.513573	1.80434	1.80434	Cellulose * mucA up vs E * IDC	0.614051	0.652435	-1.53272	E * IDC down vs E * mucB	0.480731	0.145218	2.07619
15027	205572_at	angiopoietin 2	ANGPT2	Hs.583870	285	Hs.115181	0.992634	89.8723	0.946714	95.9263	#N/A	0	#N/A	#N/A	#N/A	#N/A	0.279018	0.39507	0.590288	2.32698	2.32698	0.150562	1.38418	1.38418	0.0764475	2.09382	2.09382	0.583682	2.32698	2.32698	0.150562	1.739	1.739	0.315786	0.725697	1.17541	1.17541	Cellulose * mucA up vs E * mucB	0.314228	1.92226	1.92226	Cellulose * mucA up vs E * IDC	0.39507	0.611472	-1.6354	E * IDC down vs E * mucB	1.95731	0.934966	1.90158
45291	236034_at	angiopoietin 2	ANGPT2	Hs.583870	285	Hs.68301	0.992634	89.8723	0.946714	95.9263	#N/A	0	#N/A	#N/A	#N/A	#N/A	0.504723	0.883284	0.644473	1.29054	1.29054	0.0549908	1.48136	1.48136	0.0222294	1.42819	1.42819	0.309006	1.29054	1.29054	0.0549908	1.45477	1.45477	0.127405	0.715101	0.908997	-1.10011	Cellulose * mucA down vs E * mucB	0.626217	0.876104	-1.14142	Cellulose * mucA down vs E * IDC	0.883284	1.03755	1.03755	E * IDC up vs E * mucB	0.0343805	0.703817	0.593606
46518	237261_at	angiopoietin 2	ANGPT2	Hs.583870	285	Hs.71832	0.992634	89.8723	0.946714	95.9263	#N/A	0	#N/A	#N/A	#N/A	#N/A	0.893422	0.537162	0.42183	1.75425	1.75425	0.294228	1.50313	1.50313	0.172509	1.8545	1.8545	0.567488	1.75425	1.75425	0.294228	1.67882	1.67882	0.26253	0.84177	0.932875	-1.07195	Cellulose * mucA down vs E * mucB	0.639474	1.19013	1.19013	Cellulose * mucA up vs E * IDC	0.537162	0.783843	-1.27577	E * IDC down vs E * mucB	0.791341	2.30993	0.0224717
16541	207087_x_at	ankyrin 1, erythrocytic	ANK1	Hs.654438	286	Hs.183805	0.534938	89.8723	0.706835	95.9263	#N/A	0	#N/A	#N/A	#N/A	#N/A	0.0737586	0.966962	0.65539	1.46989	1.46989	0.0734071	1.17424	1.17424	0.00837332	1.18149	1.18149	0.131131	1.46989	1.46989	0.0734071	1.17787	1.17787	0.0536839	0.286821	1.22129	1.22129	Cellulose * mucA up vs E * mucB	0.280676	1.22744	1.22744	Cellulose * mucA up vs E * IDC	0.966962	0.99499	-1.00504	E * IDC down vs E * mucB	0.00269796	0.664046	8.33006
14846	205391_x_at	ankyrin 1, erythrocytic	ANK1	Hs.654438	286	Hs.183805	0.534938	89.8723	0.706835	95.9263	#N/A	0	#N/A	#N/A	#N/A	#N/A	0.236371	0.302358	0.175887	1.41558	1.41558	0.0339425	1.2975	1.2975	0.0841362	1.24556	1.24556	0.057428	1.41558	1.41558	0.0339425	1.27153	1.27153	0.0442075	0.099195	1.12507	1.12507	Cellulose * mucA up vs E * mucB	0.141614	1.08529	1.08529	Cellulose * mucA up vs E * IDC	0.302358	1.03666	1.03666	E * IDC up vs E * mucB	3.78212	15.6622	2.76388
17784	208353_x_at	ankyrin 1, erythrocytic	ANK1	Hs.654438	286	Hs.183805	0.534938	89.8723	0.706835	95.9263	#N/A	0	#N/A	#N/A	#N/A	#N/A	0.300464	0.998918	0.435227	1.49793	1.49793	0.00231308	1.34759	1.34759	0.139939	1.34775	1.34775	0.0487233	1.49793	1.49793	0.00231308	1.34767	1.34767	0.0604936	0.34748	1.10971	1.10971	Cellulose * mucA up vs E * mucB	0.347188	1.10983	1.10983	Cellulose * mucA up vs E * IDC	0.998918	0.999893	-1.00011	E * IDC down vs E * mucB	2.88648e-06	2.1396	1.7974
14844	205389_s_at	ankyrin 1, erythrocytic	ANK1	Hs.654438	286	Hs.183805	0.534938	89.8723	0.706835	95.9263	#N/A	0	#N/A	#N/A	#N/A	#N/A	0.354376	0.4818	0.658817	1.08416	1.08416	0.0417426	1.32832	1.32832	0.191643	1.13462	1.13462	0.00872064	1.08416	1.08416	0.0417426	1.23147	1.23147	0.0962299	0.828636	0.965626	-1.0356	Cellulose * mucA down vs E * mucB	0.409342	0.84431	-1.1844	Cellulose * mucA down vs E * IDC	0.4818	1.14369	1.14369	E * IDC up vs E * mucB	1.12122	0.651969	1.25203
14845	205390_s_at	ankyrin 1, erythrocytic	ANK1	Hs.654438	286	Hs.183805	0.534938	89.8723	0.706835	95.9263	#N/A	0	#N/A	#N/A	#N/A	#N/A	0.380327	0.239448	0.287716	1.49394	1.49394	0.179146	1.23252	1.23252	0.0237371	1.42651	1.42651	0.0528761	1.49394	1.49394	0.179146	1.32951	1.32951	0.0607948	0.540552	1.04785	1.04785	Cellulose * mucA up vs E * mucB	0.18149	1.19866	1.19866	Cellulose * mucA up vs E * IDC	0.239448	0.874183	-1.14393	E * IDC down vs E * mucB	6.41162	5.54006	1.21956
49620	240363_at	ankyrin 1, erythrocytic	ANK1	Hs.654438	286	Hs.270852	0.534938	89.8723	0.706835	95.9263	#N/A	0	#N/A	#N/A	#N/A	#N/A	0.602277	0.439349	0.350195	2.17112	2.17112	0.153657	1.89645	1.89645	0.12102	2.10991	2.10991	0.297239	2.17112	2.17112	0.153657	2.00318	2.00318	0.144786	0.787139	1.04335	1.04335	Cellulose * mucA up vs E * mucB	0.363137	1.20972	1.20972	Cellulose * mucA up vs E * IDC	0.439349	0.862468	-1.15946	E * IDC down vs E * mucB	1.46728	3.5771	0.368032
17783	208352_x_at	ankyrin 1, erythrocytic	ANK1	Hs.654438	286	Hs.183805	0.534938	89.8723	0.706835	95.9263	#N/A	0	#N/A	#N/A	#N/A	#N/A	0.646672	0.986368	0.883881	1.75864	1.75864	0.0561334	1.65171	1.65171	0.11787	1.66184	1.66184	0.355376	1.75864	1.75864	0.0561334	1.65677	1.65677	0.152882	0.871552	1.0694	1.0694	Cellulose * mucA up vs E * mucB	0.858522	1.07694	1.07694	Cellulose * mucA up vs E * IDC	0.986368	0.993	-1.00705	E * IDC down vs E * mucB	0.000458646	0.140003	0.262275
12377	202920_at	ankyrin 2, neuronal	ANK2	Hs.620557	287	Hs.117970	0.954842	89.8723	1.07475	96.0407	#N/A	0	#N/A	#N/A	#N/A	#N/A	0.387038	0.710326	0.525729	1.57229	1.57229	0.0433282	1.38882	1.38882	0.302318	1.27489	1.27489	0.0694526	1.57229	1.57229	0.0433282	1.33185	1.33185	0.130837	0.4229	1.22893	1.22893	Cellulose * mucA up vs E * mucB	0.57518	1.13561	1.13561	Cellulose * mucA up vs E * IDC	0.710326	1.08217	1.08217	E * IDC up vs E * mucB	0.239375	1.30903	1.11511
12378	202921_s_at	ankyrin 2, neuronal	ANK2	Hs.620557	287	Hs.117970	0.954842	89.8723	1.07475	96.0407	#N/A	0	#N/A	#N/A	#N/A	#N/A	0.781238	0.755404	0.812955	1.33282	1.33282	0.00158298	1.32698	1.32698	0.0169227	1.37517	1.37517	0.102277	1.33282	1.33282	0.00158298	1.35108	1.35108	0.0445502	0.782667	0.971071	-1.02979	Cellulose * mucA down vs E * mucB	0.968826	1.00406	1.00406	Cellulose * mucA up vs E * IDC	0.755404	0.967147	-1.03397	E * IDC down vs E * mucB	0.163462	0.256549	0.0922035
25495	216195_at	Ankyrin 2, neuronal	ANK2	Hs.620557	287	Hs.308951	0.954842	89.8723	1.07475	96.0407	#N/A	0	#N/A	#N/A	#N/A	#N/A	0.783994	0.0579734	0.0566058	1.29989	1.29989	0.148541	1.19353	1.19353	0.0202166	1.328	1.328	0.0324961	1.29989	1.29989	0.148541	1.26076	1.26076	0.0418447	0.262227	0.980707	-1.01967	Cellulose * mucA down vs E * mucB	0.0731718	1.07651	1.07651	Cellulose * mucA up vs E * IDC	0.0579734	0.911004	-1.09769	E * IDC down vs E * mucB	119.922	155.544	0.0978441
41868	232606_at	Ankyrin 2, neuronal	ANK2	Hs.620557	287	Hs.146014	0.954842	89.8723	1.07475	96.0407	#N/A	0	#N/A	#N/A	#N/A	#N/A	0.789467	0.266967	0.362339	1.15188	1.15188	0.216452	1.35485	1.35485	0.12699	1.06638	1.06638	0.00160778	1.15188	1.15188	0.216452	1.21062	1.21062	0.0980951	0.62648	1.06105	1.06105	Cellulose * mucA up vs E * mucB	0.359522	0.868758	-1.15107	Cellulose * mucA down vs E * IDC	0.266967	1.22134	1.22134	E * IDC up vs E * mucB	5.03189	3.30839	0.091153
18863	209442_x_at	ankyrin 3, node of Ranvier (ankyrin G)	ANK3	Hs.499725	288	Hs.75893	0.776218	89.8723	0.658444	66.4905	#N/A	0.744771	0.834296	0.576403	#N/A	#N/A	0.0206396	0.396834	0.838568	5.81348	5.81348	0.0233464	4.89064	4.89064	0.0583947	5.34404	5.34404	0.267589	5.81348	5.81348	0.0233464	5.11734	5.11734	0.172144	0.386406	1.38457	1.38457	Cellulose * mucA up vs E * mucB	0.216169	1.89584	1.89584	Cellulose * mucA up vs E * IDC	0.396834	0.730319	-1.36927	E * IDC down vs E * mucB	1.93453	0.211039	20.3565
17391	207950_s_at	ankyrin 3, node of Ranvier (ankyrin G)	ANK3	Hs.499725	288	Hs.75893	0.776218	89.8723	0.658444	66.4905	#N/A	0.744771	0.834296	0.576403	#N/A	#N/A	0.190777	0.0094867	0.00657283	6.41278	6.41278	0.311557	4.76027	4.76027	0.57741	5.3021	5.3021	0.569335	6.41278	6.41278	0.311557	5.03119	5.03119	0.366136	0.00462823	2.15947	2.15947	Cellulose * mucA up vs E * mucB	0.00311074	3.14379	3.14379	Cellulose * mucA up vs E * IDC	0.0094867	0.686899	-1.45582	E * IDC down vs E * mucB	4502.62	11573	3.79437
15839	206385_s_at	ankyrin 3, node of Ranvier (ankyrin G)	ANK3	Hs.499725	288	Hs.75893	0.776218	89.8723	0.658444	66.4905	#N/A	0.744771	0.834296	0.576403	#N/A	#N/A	0.292337	0.67451	0.633736	6.34993	6.34992	1.0259	4.54066	4.54066	1.16645	5.33122	5.33122	0.242656	6.34993	6.34992	1.0259	4.93594	4.93594	0.537273	0.601503	2.02609	2.02609	Cellulose * mucA up vs E * mucB	0.421249	3.50463	3.50463	Cellulose * mucA up vs E * IDC	0.67451	0.578119	-1.72975	E * IDC down vs E * mucB	0.314765	0.744954	1.73619
48983	239726_at	Ankyrin 3, node of Ranvier (ankyrin G)	ANK3	Hs.499725	288	Hs.271945	0.776218	89.8723	0.658444	66.4905	#N/A	0.744771	0.834296	0.576403	#N/A	#N/A	0.735825	0.232755	0.0697064	1.7246	1.7246	0.579583	1.45725	1.45725	0.0806109	1.61218	1.61218	0.139922	1.7246	1.7246	0.579583	1.53471	1.53471	0.0796641	0.309069	1.08104	1.08104	Cellulose * mucA up vs E * mucB	0.138983	1.20359	1.20359	Cellulose * mucA up vs E * IDC	0.232755	0.898175	-1.11337	E * IDC down vs E * mucB	6.82347	102.402	0.149951
43715	234458_at	Alanyl (membrane) aminopeptidase (aminopeptidase N, aminopeptidase M, microsomal	ANPEP	Hs.1239	290	Hs.287790	0.628071	89.8723	0.648794	95.9263	#N/A	0	#N/A	#N/A	#N/A	#N/A	0.510444	0.425006	0.700634	1.83871	1.83871	0.248408	1.88801	1.88801	0.145544	1.44439	1.44439	0.204187	1.83871	1.83871	0.248408	1.6662	1.6662	0.163949	0.461894	1.31432	1.31432	Cellulose * mucA up vs E * mucB	0.910843	0.966404	-1.03476	Cellulose * mucA down vs E * IDC	0.425006	1.36001	1.36001	E * IDC up vs E * mucB	1.60901	0.518562	0.567101
43833	234576_at	Alanyl (membrane) aminopeptidase (aminopeptidase N, aminopeptidase M, microsomal	ANPEP	Hs.1239	290	Hs.287790	0.628071	89.8723	0.648794	95.9263	#N/A	0	#N/A	#N/A	#N/A	#N/A	0.605374	0.37723	0.67101	1.53587	1.53587	0.228175	1.64396	1.64396	0.0851415	1.16399	1.16399	0.238	1.53587	1.53587	0.228175	1.40398	1.40398	0.17276	0.455433	1.29403	1.29403	Cellulose * mucA up vs E * mucB	0.794499	0.927815	-1.0778	Cellulose * mucA down vs E * IDC	0.37723	1.39471	1.39471	E * IDC up vs E * mucB	2.20616	0.610482	0.339762
12344	202888_s_at	alanyl (membrane) aminopeptidase (aminopeptidase N, aminopeptidase M, microsomal	ANPEP	Hs.1239	290	Hs.1239	0.628071	89.8723	0.648794	95.9263	#N/A	0	#N/A	#N/A	#N/A	#N/A	0.811307	0.192833	0.929476	1.51783	1.51783	0.0217895	1.32167	1.32167	0.0407742	1.69114	1.69114	0.0746911	1.51783	1.51783	0.0217895	1.5064	1.5064	0.112172	0.374143	0.886805	-1.12764	Cellulose * mucA down vs E * mucB	0.338695	1.14564	1.14564	Cellulose * mucA up vs E * IDC	0.192833	0.774068	-1.29188	E * IDC down vs E * mucB	10.2389	0.0787534	0.0720601
3783	1557631_at	Solute carrier family 25 (mitochondrial carrier; adenine nucleotide translocator	SLC25A4	Hs.246506	291	Hs.246506	0.92445	89.8723	0.810284	95.9263	#N/A	0	0.922299	#N/A	#N/A	#N/A	0.120366	0.827001	0.955834	1.17493	1.17493	0.022829	1.01076	1.01076	0.0909669	1.05236	1.05236	0.0583305	1.17493	1.17493	0.022829	1.03156	1.03156	0.0457215	0.562404	1.08867	1.08867	Cellulose * mucA up vs E * mucB	0.469831	1.12052	1.12052	Cellulose * mucA up vs E * IDC	0.827001	0.971577	-1.02925	E * IDC down vs E * mucB	0.0776401	0.0472742	8.02861
12281	202825_at	solute carrier family 25 (mitochondrial carrier; adenine nucleotide translocator	SLC25A4	Hs.246506	291	Hs.2043	0.92445	89.8723	0.810284	95.9263	#N/A	0	0.922299	#N/A	#N/A	#N/A	0.450316	0.87362	0.459131	5.56492	5.56492	0.420978	6.07638	6.07638	0.534496	5.98675	5.98675	0.088963	5.56492	5.56492	0.420978	6.03157	6.03157	0.222717	0.517391	0.746476	-1.33963	Cellulose * mucA down vs E * mucB	0.456213	0.701513	-1.42549	Cellulose * mucA down vs E * IDC	0.87362	1.06409	1.06409	E * IDC up vs E * mucB	0.0404682	1.87191	0.824041
48499	239242_at	CDNA FLJ34775 fis, clone NT2NE2003315	---	Hs.632282	292	Hs.129353	1.11306	97.1987	1.22592	96.0407	#N/A	0	1.04196	1.07373	#N/A	#N/A	0.0579039	0.0447128	0.48014	1.28303	1.28303	0.102854	2.15887	2.15887	0.0393821	1.02713	1.02713	0.0402368	1.28303	1.28303	0.102854	1.593	1.593	0.327514	0.19203	1.19408	1.19408	Cellulose * mucA up vs E * mucB	0.0577133	0.544934	-1.83509	Cellulose * mucA down vs E * IDC	0.0447128	2.19124	2.19124	E * IDC up vs E * mucB	202.053	1.66887	12.6742
48382	239125_at	CDNA FLJ34775 fis, clone NT2NE2003315	---	Hs.632282	292	Hs.166575	1.11306	97.1987	1.22592	96.0407	#N/A	0	1.04196	1.07373	#N/A	#N/A	0.113418	0.49743	0.67116	2.84825	2.84825	0.16265	2.5251	2.5251	0.254204	2.2345	2.2345	0.0340583	2.84825	2.84825	0.16265	2.3798	2.3798	0.134166	0.279537	1.53023	1.53023	Cellulose * mucA up vs E * mucB	0.463716	1.25106	1.25106	Cellulose * mucA up vs E * IDC	0.49743	1.22315	1.22315	E * IDC up vs E * mucB	1.01628	0.609987	5.38959
22139	212826_s_at	solute carrier family 25 (mitochondrial carrier; adenine nucleotide translocator	SLC25A6	Hs.350927	293	Hs.164280	0.993092	89.8723	1.23971	96.0407	#N/A	0	#N/A	#N/A	#N/A	#N/A	0.34989	0.207472	0.779227	7.07074	7.07074	0.290601	8.16996	8.16996	0.211396	6.60998	6.60998	0.315794	7.07074	7.07074	0.290601	7.38997	7.38997	0.476302	0.542743	1.37626	1.37626	Cellulose * mucA up vs E * mucB	0.284695	0.466769	-2.14239	Cellulose * mucA down vs E * IDC	0.207472	2.94849	2.94849	E * IDC up vs E * mucB	8.75596	0.323458	1.22644
21399	212085_at	solute carrier family 25 (mitochondrial carrier; adenine nucleotide translocator	SLC25A6	Hs.350927	293	Hs.164280	0.993092	89.8723	1.23971	96.0407	#N/A	0	#N/A	#N/A	#N/A	#N/A	0.508516	0.369212	0.47824	4.90753	4.90753	0.380631	4.8782	4.8782	0.264746	4.39667	4.39667	0.0507052	4.90753	4.90753	0.380631	4.63744	4.63744	0.177292	0.352167	1.4249	1.4249	Cellulose * mucA up vs E * mucB	0.940975	1.02054	1.02054	Cellulose * mucA up vs E * IDC	0.369212	1.39622	1.39622	E * IDC up vs E * mucB	2.3301	1.68614	0.607165
42272	233011_at	Annexin A1	ANXA1	Hs.494173	301	Hs.287558	0.454739	89.8723	0.524818	66.4905	#N/A	0	0.644543	#N/A	#N/A	#N/A	0.0755221	0.308609	0.25035	1.07648	1.07648	0.0310901	1.35227	1.35227	0.0426701	1.29051	1.29051	0.0752014	1.07648	1.07648	0.0310901	1.32139	1.32139	0.0395465	0.09603	0.862129	-1.15992	Cellulose * mucA down vs E * mucB	0.0747479	0.825997	-1.21066	Cellulose * mucA down vs E * IDC	0.308609	1.04374	1.04374	E * IDC up vs E * mucB	3.60503	7.47763	11.1823
10468	201012_at	annexin A1	ANXA1	Hs.494173	301	Hs.78225	0.454739	89.8723	0.524818	66.4905	#N/A	0	0.644543	#N/A	#N/A	#N/A	0.154224	0.0537093	0.362846	2.27496	2.27496	0.310251	1.70765	1.70765	0.0591683	4.24318	4.24318	0.273591	2.27496	2.27496	0.310251	2.97542	2.97542	0.74081	0.0690822	0.255568	-3.91286	Cellulose * mucA down vs E * mucB	0.230055	1.48175	1.48175	Cellulose * mucA up vs E * IDC	0.0537093	0.172477	-5.79788	E * IDC down vs E * mucB	139.829	3.29774	4.67675
11046	201590_x_at	annexin A2	ANXA2	Hs.511605	302	Hs.217493	0.993245	89.8723	0.985929	95.9263	#N/A	0	0.919132	0.893939	#N/A	#N/A	0.144498	0.123873	0.179738	10.7739	10.7739	0.261063	10.0557	10.0557	0.0375071	10.4244	10.4244	0.11016	10.7739	10.7739	0.261063	10.24	10.24	0.116546	0.130476	1.27413	1.27413	Cellulose * mucA up vs E * mucB	0.0641843	1.6451	1.6451	Cellulose * mucA up vs E * IDC	0.123873	0.7745	-1.29116	E * IDC down vs E * mucB	25.7482	14.9771	5.3626
19833	210427_x_at	annexin A2	ANXA2	Hs.511605	302	Hs.217493	0.993245	89.8723	0.985929	95.9263	#N/A	0	0.919132	0.893939	#N/A	#N/A	0.180809	0.0571255	0.0945757	10.7729	10.7729	0.276739	10.0469	10.0469	0.0672865	10.4997	10.4997	0.108027	10.7729	10.7729	0.276739	10.2733	10.2733	0.14066	0.0942285	1.20851	1.20851	Cellulose * mucA up vs E * mucB	0.0356856	1.65409	1.65409	Cellulose * mucA up vs E * IDC	0.0571255	0.730622	-1.3687	E * IDC down vs E * mucB	123.528	55.3998	4.06311
22812	213503_x_at	annexin A2	ANXA2	Hs.511605	302	Hs.217493	0.993245	89.8723	0.985929	95.9263	#N/A	0	0.919132	0.893939	#N/A	#N/A	0.25629	0.120708	0.146171	10.7044	10.7044	0.340338	10.0345	10.0345	0.057941	10.4336	10.4336	0.134534	10.7044	10.7044	0.340338	10.2341	10.2341	0.129807	0.175513	1.20643	1.20643	Cellulose * mucA up vs E * mucB	0.0724791	1.59091	1.59091	Cellulose * mucA up vs E * IDC	0.120708	0.758329	-1.31869	E * IDC down vs E * mucB	27.1514	22.9016	2.45597
8728	1568126_at	annexin A2	ANXA2	Hs.511605	302	Hs.435459	0.993245	89.8723	0.985929	95.9263	#N/A	0	0.919132	0.893939	#N/A	#N/A	0.276644	0.924153	0.304751	2.94316	2.94316	0.869479	1.8162	1.8162	0.00636101	1.86574	1.86574	0.40749	2.94316	2.94316	0.869479	1.84097	1.84097	0.166991	0.233471	2.11026	2.11026	Cellulose * mucA up vs E * mucB	0.224051	2.18399	2.18399	Cellulose * mucA up vs E * IDC	0.924153	0.966244	-1.03494	E * IDC down vs E * mucB	0.0143297	4.8837	2.12419
20259	210876_at	annexin A2 pseudogene 1	ANXA2P1	Hs.546235	303	Hs.234757	#N/A	#N/A	#N/A	#N/A	#N/A	#N/A	#N/A	#N/A	#N/A	#N/A	0.0914502	0.813476	0.916354	2.88356	2.88356	0.0641162	3.06997	3.06997	0.106496	3.13268	3.13268	0.101369	2.88356	2.88356	0.0641162	3.10132	3.10132	0.0626938	0.442689	0.841412	-1.18848	Cellulose * mucA down vs E * mucB	0.534611	0.878791	-1.13793	Cellulose * mucA down vs E * IDC	0.813476	0.957466	-1.04442	E * IDC down vs E * mucB	0.0910068	0.0954468	7.46774
18239	208816_x_at	annexin A2 pseudogene 2	ANXA2P2	Hs.534301	304	Hs.217493	#N/A	#N/A	#N/A	#N/A	#N/A	#N/A	#N/A	#N/A	#N/A	#N/A	0.169971	0.120878	0.223382	6.87806	6.87806	0.235905	6.19024	6.19024	0.0485754	6.64485	6.64485	0.135947	6.87806	6.87806	0.235905	6.41755	6.41755	0.143862	0.228206	1.17545	1.17545	Cellulose * mucA up vs E * mucB	0.0804372	1.61085	1.61085	Cellulose * mucA up vs E * IDC	0.120878	0.729707	-1.37041	E * IDC down vs E * mucB	27.0731	9.52016	4.32042
20606	211241_at	annexin A2 pseudogene 3	ANXA2P3	Hs.591361	305	Hs.166072	#N/A	#N/A	#N/A	#N/A	#N/A	#N/A	#N/A	#N/A	#N/A	#N/A	0.225626	0.964622	0.438986	1.66977	1.66977	0.267288	1.28999	1.28999	0.0761423	1.3003	1.3003	0.109249	1.66977	1.66977	0.267288	1.29515	1.29515	0.0544461	0.296076	1.29187	1.29187	Cellulose * mucA up vs E * mucB	0.289109	1.30114	1.30114	Cellulose * mucA up vs E * IDC	0.964622	0.992877	-1.00717	E * IDC down vs E * mucB	0.00309459	2.09459	2.75944
18790	209369_at	annexin A3	ANXA3	Hs.480042	306	Hs.1378	1.15402	97.1987	0.625609	66.4905	#N/A	0	0.782889	0.528674	#N/A	#N/A	0.0424668	0.372997	0.218617	3.40054	3.40054	0.585529	1.30362	1.30362	0.0201252	1.01963	1.01963	0.168339	3.40054	3.40054	0.585529	1.16163	1.16163	0.10729	0.0502878	5.20864	5.20864	Cellulose * mucA up vs E * mucB	0.057064	4.27795	4.27795	Cellulose * mucA up vs E * IDC	0.372997	1.21756	1.21756	E * IDC up vs E * mucB	2.27059	9.96172	20.9873
10757	201301_s_at	annexin A4	ANXA4	Hs.422986	307	Hs.77840	0.964598	89.8723	1.07029	96.0407	#N/A	0	#N/A	0.758693	#N/A	#N/A	0.624227	0.857795	0.499241	7.60946	7.60946	0.248335	7.26382	7.26382	0.638845	7.37616	7.37616	0.14431	7.60946	7.60946	0.248335	7.31999	7.31999	0.269338	0.719379	1.17552	1.17552	Cellulose * mucA up vs E * mucB	0.611661	1.27072	1.27072	Cellulose * mucA up vs E * IDC	0.857795	0.925085	-1.08098	E * IDC down vs E * mucB	0.0516044	1.50609	0.315086
10758	201302_at	annexin A4	ANXA4	Hs.422986	307	Hs.77840	0.964598	89.8723	1.07029	96.0407	#N/A	0	#N/A	0.758693	#N/A	#N/A	0.705926	0.625886	0.778153	6.49269	6.49269	0.64804	6.639	6.639	1.01959	5.71246	5.71246	0.371262	6.49269	6.49269	0.64804	6.17573	6.17573	0.517469	0.674543	1.7174	1.7174	Cellulose * mucA up vs E * mucB	0.933274	0.903556	-1.10674	Cellulose * mucA down vs E * IDC	0.625886	1.90072	1.90072	E * IDC up vs E * mucB	0.443779	0.325733	0.172825
10238	200782_at	annexin A5	ANXA5	Hs.480653	308	Hs.300711	0.981006	89.8723	0.998845	95.9263	#N/A	0	#N/A	1.06825	ANXA5	#N/A	0.127743	0.470198	0.66522	2.21204	2.21204	0.158559	4.58284	4.58284	1.18721	3.34378	3.34378	0.0590413	2.21204	2.21204	0.158559	3.96331	3.96331	0.602854	0.498995	0.456366	-2.19123	Cellulose * mucA down vs E * mucB	0.282754	0.193338	-5.17229	Cellulose * mucA down vs E * IDC	0.470198	2.36046	2.36046	E * IDC up vs E * mucB	1.20626	0.629898	4.78808
53508	244250_at	annexin A6	ANXA6	Hs.412117	309	Hs.213427	1.22264	97.1987	1.58008	96.0407	#N/A	0	#N/A	#N/A	#N/A	#N/A	0.388057	0.199495	0.523348	1.85962	1.85962	0.0350711	1.96206	1.96206	0.000890017	1.83949	1.83949	0.0406077	1.85962	1.85962	0.0350711	1.90077	1.90077	0.0390755	0.701348	1.01405	1.01405	Cellulose * mucA up vs E * mucB	0.235473	0.931458	-1.07359	Cellulose * mucA down vs E * IDC	0.199495	1.08867	1.08867	E * IDC up vs E * mucB	9.52345	1.32553	1.11021
10438	200982_s_at	annexin A6	ANXA6	Hs.412117	309	Hs.118796	1.22264	97.1987	1.58008	96.0407	#N/A	0	#N/A	#N/A	#N/A	#N/A	0.920399	0.196346	0.0350812	3.25031	3.25031	0.626574	3.46298	3.46298	0.795905	3.26819	3.26819	0.733848	3.25031	3.25031	0.626574	3.36558	3.36558	0.445527	0.821409	0.987683	-1.01247	Cellulose * mucA down vs E * mucB	0.180747	0.862939	-1.15883	Cellulose * mucA down vs E * IDC	0.196346	1.14456	1.14456	E * IDC up vs E * mucB	9.85256	405.776	0.0127515
19274	209860_s_at	annexin A7	ANXA7	Hs.631827	310	Hs.78637	1.03562	97.1987	0.900366	95.9263	#N/A	0	0.921222	0.856058	ANXA7	#N/A	0.209493	0.194667	0.133213	7.88468	7.88468	0.553644	8.87849	8.87849	0.021059	8.54402	8.54402	0.0845261	7.88468	7.88468	0.553644	8.71125	8.71125	0.102893	0.101088	0.633166	-1.57936	Cellulose * mucA down vs E * mucB	0.0673835	0.50215	-1.99144	Cellulose * mucA down vs E * IDC	0.194667	1.26091	1.26091	E * IDC up vs E * mucB	10.0345	27.6758	3.30669
10822	201366_at	annexin A7	ANXA7	Hs.631827	310	Hs.78637	1.03562	97.1987	0.900366	95.9263	#N/A	0	0.921222	0.856058	ANXA7	#N/A	0.400982	0.174991	0.0172316	4.49168	4.49168	1.07541	5.40181	5.40181	0.205368	5.49767	5.49767	0.178336	4.49168	4.49168	1.07541	5.44974	5.44974	0.114436	0.0171026	0.497928	-2.00832	Cellulose * mucA down vs E * mucB	0.0189028	0.532135	-1.87922	Cellulose * mucA down vs E * IDC	0.174991	0.935718	-1.0687	E * IDC down vs E * mucB	12.5736	1683.4	1.11918
24087	214783_s_at	annexin A11	ANXA11	Hs.530291	311	Hs.75510	0.910459	89.8723	0.933968	95.9263	#N/A	0	#N/A	0.77306	#N/A	#N/A	0.753979	0.846084	0.373805	3.58051	3.58051	1.19952	3.24043	3.24043	1.07297	3.02878	3.02878	0.21465	3.58051	3.58051	1.19952	3.1346	3.1346	0.450876	0.636298	1.46584	1.46584	Cellulose * mucA up vs E * mucB	0.759844	1.26582	1.26582	Cellulose * mucA up vs E * IDC	0.846084	1.15802	1.15802	E * IDC up vs E * mucB	0.0608089	3.07833	0.126379
37989	228727_at	annexin A11	ANXA11	Hs.530291	311	Hs.23575	0.910459	89.8723	0.933968	95.9263	#N/A	0	#N/A	0.77306	#N/A	#N/A	0.824816	0.441137	0.525683	1.34206	1.34206	0.24902	1.26184	1.26184	0.0741284	1.52969	1.52969	0.148265	1.34206	1.34206	0.24902	1.39577	1.39577	0.102754	0.553838	0.878043	-1.1389	Cellulose * mucA down vs E * mucB	0.77962	1.05718	1.05718	Cellulose * mucA up vs E * IDC	0.441137	0.830555	-1.20401	E * IDC down vs E * mucB	1.45059	1.30935	0.060995
15654	206200_s_at	annexin A11	ANXA11	Hs.530291	311	Hs.75510	0.910459	89.8723	0.933968	95.9263	#N/A	0	#N/A	0.77306	#N/A	#N/A	0.975863	0.110491	0.12209	5.11616	5.11616	0.756013	5.66555	5.66555	0.73658	4.50128	4.50128	0.532458	5.11616	5.11616	0.756013	5.08342	5.08342	0.500636	0.204052	1.53143	1.53143	Cellulose * mucA up vs E * mucB	0.22647	0.68331	-1.46346	Cellulose * mucA down vs E * IDC	0.110491	2.24119	2.24119	E * IDC up vs E * mucB	32.533	33.0434	0.00116386
17755	208323_s_at	annexin A13	ANXA13	Hs.181107	312	Hs.181107	0.755411	44.164	0.76755	66.4905	#N/A	#N/A	#N/A	#N/A	#N/A	#N/A	0.652803	0.776374	0.804163	1.28629	1.28629	0.175639	1.12508	1.12508	0.129155	1.25942	1.25942	0.237423	1.28629	1.28629	0.175639	1.19225	1.19225	0.116957	0.953415	1.0188	1.0188	Cellulose * mucA up vs E * mucB	0.736236	1.11823	1.11823	Cellulose * mucA up vs E * IDC	0.776374	0.911087	-1.09759	E * IDC down vs E * mucB	0.134299	0.273182	0.247928
15094	205639_at	acyloxyacyl hydrolase (neutrophil)	AOAH	Hs.488007	313	Hs.82542	#N/A	#N/A	#N/A	#N/A	#N/A	#N/A	#N/A	#N/A	#N/A	#N/A	0.21464	0.716644	0.546541	2.66473	2.66473	0.20702	2.39504	2.39504	0.156783	2.29772	2.29772	0.0472294	2.66473	2.66473	0.20702	2.34638	2.34638	0.0725108	0.322985	1.28968	1.28968	Cellulose * mucA up vs E * mucB	0.41229	1.20555	1.20555	Cellulose * mucA up vs E * IDC	0.716644	1.06978	1.06978	E * IDC up vs E * mucB	0.227547	1.17388	2.81206
16518	207064_s_at	amine oxidase, copper containing 2 (retina-specific)	AOC2	Hs.143102	314	Hs.143102	1.21728	97.1987	1.26605	96.0407	#N/A	0	#N/A	#N/A	#N/A	#N/A	0.365244	0.372737	0.546936	1.16674	1.16674	0.168452	1.23145	1.23145	0.0153578	1.58045	1.58045	0.246763	1.16674	1.16674	0.168452	1.40595	1.40595	0.142612	0.32467	0.750692	-1.3321	Cellulose * mucA down vs E * mucB	0.826423	0.956141	-1.04587	Cellulose * mucA down vs E * IDC	0.372737	0.785127	-1.27368	E * IDC down vs E * mucB	2.27463	1.17146	1.23631
14538	205083_at	aldehyde oxidase 1	AOX1	Hs.406238	316	Hs.174151	0.383421	44.164	0.427106	66.4905	#N/A	0	#N/A	0.388331	#N/A	#N/A	0.014437	0.0521726	0.408556	1.23146	1.23146	0.097817	2.50631	2.50631	0.100165	1.51284	1.51284	0.0185645	1.23146	1.23146	0.097817	2.00958	2.00958	0.28979	0.179688	0.822801	-1.21536	Cellulose * mucA down vs E * mucB	0.0406929	0.413266	-2.41975	Cellulose * mucA down vs E * IDC	0.0521726	1.99097	1.99097	E * IDC up vs E * mucB	148.227	2.49549	52.0497
14537	205082_s_at	aldehyde oxidase 1	AOX1	Hs.406238	316	Hs.174151	0.383421	44.164	0.427106	66.4905	#N/A	0	#N/A	0.388331	#N/A	#N/A	0.808157	0.677664	0.251427	2.85204	2.85204	0.91621	3.18766	3.18766	0.507042	2.97956	2.97956	0.131768	2.85204	2.85204	0.91621	3.08361	3.08361	0.222152	0.79147	0.915405	-1.09241	Cellulose * mucA down vs E * mucB	0.535471	0.792442	-1.26192	Cellulose * mucA down vs E * IDC	0.677664	1.15517	1.15517	E * IDC up vs E * mucB	0.307518	7.40946	0.0758068
27902	218609_s_at	nudix (nucleoside diphosphate linked moiety X)-type motif 2	NUDT2	Hs.493767	318	Hs.14142	1.16743	97.1987	1.43065	96.0407	#N/A	0	#N/A	#N/A	#N/A	#N/A	0.254977	0.62715	0.475787	4.01421	4.01421	0.304892	5.22557	5.22557	0.213452	4.82431	4.82431	0.818384	4.01421	4.01421	0.304892	5.02494	5.02494	0.364192	0.408336	0.570343	-1.75333	Cellulose * mucA down vs E * mucB	0.294855	0.431864	-2.31554	Cellulose * mucA down vs E * IDC	0.62715	1.32066	1.32066	E * IDC up vs E * mucB	0.439973	1.70874	2.28352
16715	207262_at	apolipoprotein F	APOF	Hs.534302	319	Hs.2388	#N/A	#N/A	#N/A	#N/A	#N/A	#N/A	#N/A	#N/A	#N/A	#N/A	0.342519	0.85407	0.547917	1.19173	1.19173	0.159314	1.35339	1.35339	0.0253634	1.39204	1.39204	0.140301	1.19173	1.19173	0.159314	1.37271	1.37271	0.059266	0.439907	0.870361	-1.14895	Cellulose * mucA down vs E * mucB	0.507789	0.893996	-1.11857	Cellulose * mucA down vs E * IDC	0.85407	0.973563	-1.02716	E * IDC down vs E * mucB	0.0544414	1.16548	1.38731
37363	228101_at	Transcribed locus	---	Hs.171939	320	Hs.171939	#N/A	#N/A	#N/A	#N/A	#N/A	#N/A	#N/A	#N/A	#N/A	#N/A	0.108709	0.696023	0.246056	1.74266	1.74266	0.0963803	1.40877	1.40877	0.0490066	1.43533	1.43533	0.100335	1.74266	1.74266	0.0963803	1.42205	1.42205	0.0462267	0.10535	1.23742	1.23742	Cellulose * mucA up vs E * mucB	0.0971054	1.26041	1.26041	Cellulose * mucA up vs E * IDC	0.696023	0.98176	-1.01858	E * IDC down vs E * mucB	0.267723	7.7585	7.42374
19284	209870_s_at	amyloid beta (A4) precursor protein-binding, family A, member 2 (X11-like)	APBA2	Hs.618112	321	Hs.26468	0.58547	89.8723	0.574615	66.4905	#N/A	0	#N/A	#N/A	#N/A	#N/A	0.341702	0.917216	0.363739	2.89219	2.89219	0.419389	2.45578	2.45578	0.0111644	2.42338	2.42338	0.236602	2.89219	2.89219	0.419389	2.43958	2.43958	0.0971511	0.309521	1.38396	1.38396	Cellulose * mucA up vs E * mucB	0.328731	1.35322	1.35322	Cellulose * mucA up vs E * IDC	0.917216	1.02271	1.02271	E * IDC up vs E * mucB	0.0171019	3.27911	1.4704
19285	209871_s_at	amyloid beta (A4) precursor protein-binding, family A, member 2 (X11-like)	APBA2	Hs.618112	321	Hs.26468	0.58547	89.8723	0.574615	66.4905	#N/A	0	#N/A	#N/A	#N/A	#N/A	0.879741	0.7592	0.570931	1.13133	1.13133	0.188725	1.26741	1.26741	0.0526422	1.11115	1.11115	0.445875	1.13133	1.13133	0.188725	1.18928	1.18928	0.188761	0.967358	1.01409	1.01409	Cellulose * mucA up vs E * mucB	0.787902	0.909986	-1.09892	Cellulose * mucA down vs E * IDC	0.7592	1.1144	1.1144	E * IDC up vs E * mucB	0.157912	1.03392	0.0281103
12108	202652_at	amyloid beta (A4) precursor protein-binding, family B, member 1 (Fe65)	APBB1	Hs.372840	322	Hs.3763	1.24675	97.1987	1.70981	95.9263	#N/A	0	#N/A	#N/A	#N/A	#N/A	0.757127	0.859513	0.498046	2.16872	2.16872	0.090225	2.0635	2.0635	0.292116	2.11309	2.11309	0.0710388	2.16872	2.16872	0.090225	2.0883	2.0883	0.123564	0.843069	1.03931	1.03931	Cellulose * mucA up vs E * mucB	0.717197	1.07566	1.07566	Cellulose * mucA up vs E * IDC	0.859513	0.966208	-1.03497	E * IDC down vs E * mucB	0.050324	1.51573	0.120991
54354	40148_at	amyloid beta (A4) precursor protein-binding, family B, member 2 (Fe65-like)	APBB2	Hs.479602	323	Hs.15740	0.791869	89.8723	0.735433	95.9263	#N/A	0	0.922074	0.904374	#N/A	APBB2	0.00756442	0.954352	0.319563	5.92615	5.92615	0.0614805	7.61073	7.61073	0.0845551	7.60404	7.60404	0.17775	5.92615	5.92615	0.0614805	7.60739	7.60739	0.0803813	0.0353232	0.312538	-3.19961	Cellulose * mucA down vs E * mucB	0.0351831	0.311092	-3.21449	Cellulose * mucA down vs E * IDC	0.954352	1.00465	1.00465	E * IDC up vs E * mucB	0.00515906	4.39618	107.974
22728	213419_at	amyloid beta (A4) precursor protein-binding, family B, member 2 (Fe65-like)	APBB2	Hs.479602	323	Hs.324125	0.791869	89.8723	0.735433	95.9263	#N/A	0	0.922074	0.904374	#N/A	APBB2	0.0167431	0.754798	0.294196	5.29959	5.29959	0.221192	6.98726	6.98726	0.0615745	6.93763	6.93763	0.183989	5.29959	5.29959	0.221192	6.96244	6.96244	0.0804931	0.047488	0.321294	-3.11241	Cellulose * mucA down vs E * mucB	0.0460965	0.31043	-3.22134	Cellulose * mucA down vs E * IDC	0.754798	1.035	1.035	E * IDC up vs E * mucB	0.164358	5.27692	51.2367
26048	216750_at	amyloid beta (A4) precursor protein-binding, family B, member 2 (Fe65-like)	APBB2	Hs.479602	323	Hs.306712	0.791869	89.8723	0.735433	95.9263	#N/A	0	0.922074	0.904374	#N/A	APBB2	0.313039	0.309623	0.581968	1.81041	1.81041	0.0248528	1.87047	1.87047	0.0871674	2.70507	2.70507	0.528437	1.81041	1.81041	0.0248528	2.28777	2.28777	0.325353	0.291706	0.537872	-1.85918	Cellulose * mucA down vs E * mucB	0.913883	0.959226	-1.04251	Cellulose * mucA down vs E * IDC	0.309623	0.560736	-1.78337	E * IDC down vs E * mucB	3.57731	0.976291	1.59396
26045	216747_at	amyloid beta (A4) precursor protein-binding, family B, member 2 (Fe65-like)	APBB2	Hs.479602	323	Hs.306712	0.791869	89.8723	0.735433	95.9263	#N/A	0	0.922074	0.904374	#N/A	APBB2	0.961443	0.38849	0.382873	5.1455	5.1455	0.673424	4.89253	4.89253	0.153436	5.45948	5.45948	0.243018	5.1455	5.1455	0.673424	5.17601	5.17601	0.201377	0.573575	0.804419	-1.24313	Cellulose * mucA down vs E * mucB	0.638431	1.19166	1.19166	Cellulose * mucA up vs E * IDC	0.38849	0.675042	-1.48139	E * IDC down vs E * mucB	2.04506	2.91084	0.00292531
12980	203525_s_at	adenomatous polyposis coli	APC	Hs.158932	324	Hs.75081	1.01701	97.1987	0.911596	95.9263	0.879547	0	0.815236	#N/A	APC	#N/A	0.149781	0.75292	0.904264	1.01265	1.01265	0.0663484	1.37493	1.37493	0.248837	1.22881	1.22881	0.108568	1.01265	1.01265	0.0663484	1.30187	1.30187	0.118591	0.653708	0.860851	-1.16164	Cellulose * mucA down vs E * mucB	0.495679	0.777929	-1.28546	Cellulose * mucA down vs E * IDC	0.75292	1.10659	1.10659	E * IDC up vs E * mucB	0.167158	0.111476	4.15395
24612	215310_at	adenomatous polyposis coli	APC	Hs.158932	324	Hs.167825	1.01701	97.1987	0.911596	95.9263	0.879547	0	0.815236	#N/A	APC	#N/A	0.432106	0.0841329	0.176321	1.31512	1.31512	0.0695122	1.28717	1.28717	0.139622	1.62895	1.62895	0.0941887	1.31512	1.31512	0.0695122	1.45806	1.45806	0.120259	0.0915275	0.804503	-1.243	Cellulose * mucA down vs E * mucB	0.648882	1.01956	1.01956	Cellulose * mucA up vs E * IDC	0.0841329	0.789066	-1.26732	E * IDC down vs E * mucB	56.5915	15.5828	0.945222
12982	203527_s_at	adenomatous polyposis coli	APC	Hs.158932	324	Hs.75081	1.01701	97.1987	0.911596	95.9263	0.879547	0	0.815236	#N/A	APC	#N/A	0.622574	0.0311763	0.0417555	2.30588	2.30588	0.153579	2.33266	2.33266	0.099213	2.08857	2.08857	0.0872499	2.30588	2.30588	0.153579	2.21061	2.21061	0.0887376	0.0350107	1.16257	1.16257	Cellulose * mucA up vs E * mucB	0.267468	0.98161	-1.01874	Cellulose * mucA down vs E * IDC	0.0311763	1.18435	1.18435	E * IDC up vs E * mucB	416.311	286.276	0.332134
26231	216933_x_at	adenomatous polyposis coli	APC	Hs.158932	324	Hs.75081	1.01701	97.1987	0.911596	95.9263	0.879547	0	0.815236	#N/A	APC	#N/A	0.761143	0.743851	0.85525	4.6391	4.6391	0.0397046	3.92071	3.92071	0.389456	4.76046	4.76046	1.58375	4.6391	4.6391	0.0397046	4.34058	4.34058	0.70858	0.960895	0.919321	-1.08776	Cellulose * mucA down vs E * mucB	0.77772	1.64534	1.64534	Cellulose * mucA up vs E * IDC	0.743851	0.558741	-1.78974	E * IDC down vs E * mucB	0.181115	0.183572	0.111256
12981	203526_s_at	adenomatous polyposis coli	APC	Hs.158932	324	Hs.75081	1.01701	97.1987	0.911596	95.9263	0.879547	0	0.815236	#N/A	APC	#N/A	0.923937	0.869587	0.831902	2.93345	2.93345	0.13802	3.09069	3.09069	0.837815	2.8783	2.8783	0.184446	2.93345	2.93345	0.13802	2.9845	2.9845	0.355553	0.965687	1.03897	1.03897	Cellulose * mucA up vs E * mucB	0.902839	0.896739	-1.11515	Cellulose * mucA down vs E * IDC	0.869587	1.15861	1.15861	E * IDC up vs E * mucB	0.0431669	0.22248	0.010763
15804	206350_at	amyloid P component, serum	APCS	Hs.507080	325	Hs.1957	#N/A	#N/A	#N/A	#N/A	#N/A	#N/A	#N/A	#N/A	#N/A	#N/A	0.0276686	0.0135208	0.0909785	2.21537	2.21537	0.0797565	1.4934	1.4934	0.0267885	2.05436	2.05436	0.038704	2.21537	2.21537	0.0797565	1.77388	1.77388	0.16307	0.0470267	1.11807	1.11807	Cellulose * mucA up vs E * mucB	0.010506	1.64943	1.64943	Cellulose * mucA up vs E * IDC	0.0135208	0.677853	-1.47525	E * IDC down vs E * mucB	2216.29	59.9077	34.3017
17527	208090_s_at	autoimmune regulator	AIRE	Hs.129829	326	Hs.129829	#N/A	#N/A	#N/A	#N/A	#N/A	#N/A	#N/A	#N/A	#N/A	#N/A	0.0921906	0.5	0.57996	2.45719	2.45719	0.0454862	2.22356	2.22356	0.0201252	2.09486	2.09486	0.148831	2.45719	2.45719	0.0454862	2.15921	2.15921	0.0716918	0.217284	1.28551	1.28551	Cellulose * mucA up vs E * mucB	0.320557	1.17579	1.17579	Cellulose * mucA up vs E * IDC	0.5	1.09331	1.09331	E * IDC up vs E * mucB	1	0.986531	7.23365
51272	242015_x_at	N-acylaminoacyl-peptide hydrolase	APEH	Hs.517969	327	Hs.221589	0.881209	89.8723	1.10829	96.0407	#N/A	0	#N/A	#N/A	#N/A	#N/A	0.297853	0.17513	0.0607348	3.71093	3.71093	1.44979	2.27229	2.27229	0.178148	1.82749	1.82749	0.0526041	3.71093	3.71093	1.44979	2.04989	2.04989	0.149123	0.0423723	3.68953	3.68953	Cellulose * mucA up vs E * mucB	0.0554146	2.71065	2.71065	Cellulose * mucA up vs E * IDC	0.17513	1.36112	1.36112	E * IDC up vs E * mucB	12.5526	135.048	1.94254
10740	201284_s_at	N-acylaminoacyl-peptide hydrolase	APEH	Hs.517969	327	Hs.78223	0.881209	89.8723	1.10829	96.0407	#N/A	0	#N/A	#N/A	#N/A	#N/A	0.917908	0.772889	0.758787	4.93765	4.93765	1.26692	5.19766	5.19766	1.252	4.40315	4.40315	0.879819	4.93765	4.93765	1.26692	4.80041	4.80041	0.665483	0.843609	1.44844	1.44844	Cellulose * mucA up vs E * mucB	0.922734	0.835079	-1.19749	Cellulose * mucA down vs E * IDC	0.772889	1.73449	1.73449	E * IDC up vs E * mucB	0.138899	0.368421	0.0125989
19440	210027_s_at	APEX nuclease (multifunctional DNA repair enzyme) 1	APEX1	Hs.73722	328	Hs.73722	1.0274	97.1987	1.24891	96.0407	#N/A	0	0.884684	#N/A	APEX1	#N/A	0.107568	0.611115	0.998859	7.81931	7.81931	0.00371599	8.07237	8.07237	0.0617375	7.98382	7.98382	0.0647268	7.81931	7.81931	0.00371599	8.0281	8.0281	0.0445751	0.41722	0.892228	-1.12079	Cellulose * mucA down vs E * mucB	0.29503	0.839112	-1.19174	Cellulose * mucA down vs E * IDC	0.611115	1.0633	1.0633	E * IDC up vs E * mucB	0.490277	0.00114277	32.4126
11532	202076_at	baculoviral IAP repeat-containing 2	BIRC2	Hs.696238	329	Hs.289107	0.820078	89.8723	0.634489	66.4905	#N/A	#N/A	#N/A	#N/A	#N/A	#N/A	0.834148	0.305621	0.750816	6.16874	6.16874	0.216161	6.64094	6.64094	0.0861859	5.54374	5.54374	0.485121	6.16874	6.16874	0.216161	6.09234	6.09234	0.375209	0.471447	1.54221	1.54221	Cellulose * mucA up vs E * mucB	0.560283	0.720866	-1.38722	Cellulose * mucA down vs E * IDC	0.305621	2.13938	2.13938	E * IDC up vs E * mucB	3.68833	0.386958	0.0523972
19934	210538_s_at	baculoviral IAP repeat-containing 3	BIRC3	Hs.127799	330	Hs.127799	0.573819	89.8723	0.502084	66.4905	#N/A	0	#N/A	1.90864	#N/A	#N/A	0.248514	0.575604	0.517439	1.9291	1.9291	0.344188	2.86619	2.86619	0.567588	2.48135	2.48135	0.0784627	1.9291	1.9291	0.344188	2.67377	2.67377	0.258961	0.46146	0.681958	-1.46637	Cellulose * mucA down vs E * mucB	0.306254	0.522286	-1.91466	Cellulose * mucA down vs E * IDC	0.575604	1.30572	1.30572	E * IDC up vs E * mucB	0.619052	1.36746	2.32955
37625	228363_at	X-linked inhibitor of apoptosis	XIAP	Hs.356076	331	Hs.5367	0.891929	89.8723	0.728163	95.9263	#N/A	0	#N/A	#N/A	#N/A	#N/A	0.270247	0.136222	0.048397	5.48117	5.48117	0.306479	5.15027	5.15027	0.0315778	5.05317	5.05317	0.010478	5.48117	5.48117	0.306479	5.10172	5.10172	0.0311475	0.0313589	1.34537	1.34537	Cellulose * mucA up vs E * mucB	0.0405387	1.2578	1.2578	Cellulose * mucA up vs E * IDC	0.136222	1.06962	1.06962	E * IDC up vs E * mucB	21.1772	212.969	2.27657
35123	225858_s_at	X-linked inhibitor of apoptosis	XIAP	Hs.356076	331	Hs.321435	0.891929	89.8723	0.728163	95.9263	#N/A	0	#N/A	#N/A	#N/A	#N/A	0.36149	0.37387	0.338471	3.92113	3.92113	0.315352	3.49512	3.49512	0.109523	3.7381	3.7381	0.0522146	3.92113	3.92113	0.315352	3.61661	3.61661	0.0858715	0.460736	1.13526	1.13526	Cellulose * mucA up vs E * mucB	0.230991	1.34352	1.34352	Cellulose * mucA up vs E * IDC	0.37387	0.844993	-1.18344	E * IDC down vs E * mucB	2.25712	3.86442	1.33291
52283	243026_x_at	X-linked inhibitor of apoptosis	XIAP	Hs.356076	331	Hs.201262	0.891929	89.8723	0.728163	95.9263	#N/A	0	#N/A	#N/A	#N/A	#N/A	0.576151	0.0867551	0.0334242	3.69727	3.69727	0.610674	3.47164	3.47164	0.0542433	3.26012	3.26012	0.0252392	3.69727	3.69727	0.610674	3.36588	3.36588	0.0657635	0.0421768	1.35393	1.35393	Cellulose * mucA up vs E * mucB	0.0813884	1.16929	1.16929	Cellulose * mucA up vs E * IDC	0.0867551	1.1579	1.1579	E * IDC up vs E * mucB	53.1827	447.058	0.437894
44479	235222_x_at	X-linked inhibitor of apoptosis	XIAP	Hs.356076	331	Hs.201262	0.891929	89.8723	0.728163	95.9263	#N/A	0	#N/A	#N/A	#N/A	#N/A	0.766353	0.622987	0.235511	6.8702	6.8702	0.481099	6.79007	6.79007	0.0146184	6.67685	6.67685	0.153663	6.8702	6.8702	0.481099	6.73346	6.73346	0.0709865	0.455938	1.14342	1.14342	Cellulose * mucA up vs E * mucB	0.717063	1.05712	1.05712	Cellulose * mucA up vs E * IDC	0.622987	1.08163	1.08163	E * IDC up vs E * mucB	0.452608	8.51466	0.114641
35124	225859_at	X-linked inhibitor of apoptosis	XIAP	Hs.356076	331	Hs.321435	0.891929	89.8723	0.728163	95.9263	#N/A	0	#N/A	#N/A	#N/A	#N/A	0.769937	0.987402	0.397306	4.03161	4.03161	0.130933	4.09464	4.09464	0.196147	4.09193	4.09193	0.0594878	4.03161	4.03161	0.130933	4.09328	4.09328	0.083682	0.735391	0.959054	-1.04269	Cellulose * mucA down vs E * mucB	0.724924	0.957258	-1.04465	Cellulose * mucA down vs E * IDC	0.987402	1.00188	1.00188	E * IDC up vs E * mucB	0.000391683	2.66752	0.109381
15991	206537_at	X-linked inhibitor of apoptosis	XIAP	Hs.356076	331	Hs.172777	0.891929	89.8723	0.728163	95.9263	#N/A	0	#N/A	#N/A	#N/A	#N/A	0.881284	0.0884125	0.135359	2.25856	2.25856	0.313282	2.54839	2.54839	0.0757452	2.06534	2.06534	0.143264	2.25856	2.25856	0.313282	2.30686	2.30686	0.154342	0.214021	1.14331	1.14331	Cellulose * mucA up vs E * mucB	0.145709	0.817999	-1.2225	Cellulose * mucA down vs E * IDC	0.0884125	1.39769	1.39769	E * IDC up vs E * mucB	51.1827	26.7895	0.0285277
15990	206536_s_at	X-linked inhibitor of apoptosis	XIAP	Hs.356076	331	Hs.172777	0.891929	89.8723	0.728163	95.9263	#N/A	0	#N/A	#N/A	#N/A	#N/A	0.98376	0.77591	0.987997	3.87654	3.87654	0.063897	3.76437	3.76437	0.301435	3.97994	3.97994	0.285472	3.87654	3.87654	0.063897	3.87215	3.87215	0.180551	0.888978	0.930835	-1.0743	Cellulose * mucA down vs E * mucB	0.879782	1.08085	1.08085	Cellulose * mucA up vs E * IDC	0.77591	0.861206	-1.16116	E * IDC down vs E * mucB	0.134907	0.0122228	0.00060936
18883	209462_at	amyloid beta (A4) precursor-like protein 1	APLP1	Hs.74565	333	Hs.74565	1.11793	97.1987	1.12376	96.0407	#N/A	0	#N/A	#N/A	#N/A	#N/A	0.652873	0.239249	0.630836	1.51142	1.51142	0.0192029	1.3535	1.3535	0.0198154	1.80871	1.80871	0.199423	1.51142	1.51142	0.0192029	1.5811	1.5811	0.154794	0.345986	0.813783	-1.22883	Cellulose * mucA down vs E * mucB	0.540846	1.11568	1.11568	Cellulose * mucA up vs E * IDC	0.239249	0.729406	-1.37098	E * IDC down vs E * mucB	6.42343	0.756427	0.256146
28757	219465_at	apolipoprotein A-II	APOA2	Hs.237658	336	Hs.237658	1.02669	97.1987	1.11432	96.0407	#N/A	0	#N/A	#N/A	#N/A	#N/A	0.0544765	0.958403	0.94677	1.78224	1.78224	0.0530798	1.46157	1.46157	0.107957	1.44709	1.44709	0.113399	1.78224	1.78224	0.0530798	1.45433	1.45433	0.0640557	0.371591	1.26151	1.26151	Cellulose * mucA up vs E * mucB	0.384633	1.24891	1.24891	Cellulose * mucA up vs E * IDC	0.958403	1.01009	1.01009	E * IDC up vs E * mucB	0.0042815	0.0578037	18.0069
28758	219466_s_at	apolipoprotein A-II	APOA2	Hs.237658	336	Hs.237658	1.02669	97.1987	1.11432	96.0407	#N/A	0	#N/A	#N/A	#N/A	#N/A	0.919247	0.699708	0.195569	1.39126	1.39126	0.100003	1.38692	1.38692	0.149177	1.35837	1.35837	0.0932137	1.39126	1.39126	0.100003	1.37264	1.37264	0.0722843	0.661764	1.02306	1.02306	Cellulose * mucA up vs E * mucB	0.950722	1.00301	1.00301	Cellulose * mucA up vs E * IDC	0.699708	1.01998	1.01998	E * IDC up vs E * mucB	0.260205	12.5729	0.0130689
14563	205108_s_at	apolipoprotein B (including Ag(x) antigen)	APOB	Hs.120759	338	Hs.585	0.614435	89.8723	0.739922	95.9263	#N/A	0	#N/A	#N/A	#N/A	#N/A	0.172134	0.61108	0.803786	1.2323	1.2323	0.0805433	1.13925	1.13925	0.101227	1.02517	1.02517	0.0616805	1.2323	1.2323	0.0805433	1.08221	1.08221	0.0585356	0.424269	1.15439	1.15439	Cellulose * mucA up vs E * mucB	0.669605	1.06663	1.06663	Cellulose * mucA up vs E * IDC	0.61108	1.08229	1.08229	E * IDC up vs E * mucB	0.490394	0.273908	3.19206
32863	223579_s_at	apolipoprotein B (including Ag(x) antigen)	APOB	Hs.120759	338	Hs.6975	0.614435	89.8723	0.739922	95.9263	#N/A	0	#N/A	#N/A	#N/A	#N/A	0.220693	0.252161	0.194143	1.38521	1.38521	0.101171	1.15694	1.15694	0.0749388	1.24343	1.24343	0.0387693	1.38521	1.38521	0.101171	1.20018	1.20018	0.0425423	0.15901	1.10327	1.10327	Cellulose * mucA up vs E * mucB	0.100039	1.17143	1.17143	Cellulose * mucA up vs E * IDC	0.252161	0.941812	-1.06178	E * IDC down vs E * mucB	5.71795	12.7656	3.04524
16612	207158_at	apolipoprotein B mRNA editing enzyme, catalytic polypeptide 1	APOBEC1	Hs.560	339	Hs.560	#N/A	#N/A	#N/A	#N/A	#N/A	#N/A	#N/A	#N/A	#N/A	#N/A	0.977101	0.0269546	0.0297757	1.407	1.407	0.015262	1.31773	1.31773	0.123648	1.48725	1.48725	0.116466	1.407	1.407	0.015262	1.40249	1.40249	0.0848733	0.0568208	0.945895	-1.0572	Cellulose * mucA down vs E * mucB	0.0511067	1.06383	1.06383	Cellulose * mucA up vs E * IDC	0.0269546	0.889142	-1.12468	E * IDC down vs E * mucB	557.154	563.457	0.00104913
22862	213553_x_at	apolipoprotein C-I	APOC1	Hs.110675	341	Hs.268571	0.453812	89.8723	0.577543	66.4905	#N/A	0	#N/A	1.08168	APOC1	#N/A	0.106352	0.0489638	0.0832728	1.97568	1.97568	0.0663497	1.85281	1.85281	0.02729	1.7296	1.7296	0.0367846	1.97568	1.97568	0.0663497	1.7912	1.7912	0.040182	0.0245507	1.18598	1.18598	Cellulose * mucA up vs E * mucB	0.0490936	1.0889	1.0889	Cellulose * mucA up vs E * IDC	0.0489638	1.08915	1.08915	E * IDC up vs E * mucB	168.382	71.6047	7.89461
13871	204416_x_at	apolipoprotein C-I	APOC1	Hs.110675	341	Hs.268571	0.453812	89.8723	0.577543	66.4905	#N/A	0	#N/A	1.08168	APOC1	#N/A	0.184528	0.18597	0.235605	2.36552	2.36552	0.224905	1.85398	1.85398	0.00523424	2.1206	2.1206	0.0854127	2.36552	2.36552	0.224905	1.98729	1.98729	0.0845237	0.201406	1.18503	1.18503	Cellulose * mucA up vs E * mucB	0.0989779	1.42557	1.42557	Cellulose * mucA up vs E * IDC	0.18597	0.831266	-1.20299	E * IDC down vs E * mucB	11.0577	8.50743	3.86686
16238	206784_at	aquaporin 8	AQP8	Hs.176658	343	Hs.176658	1.1065	97.1987	1.03311	96.0407	#N/A	0	#N/A	1.28458	#N/A	#N/A	0.134388	0.175789	0.21415	2.46167	2.46167	0.230829	1.96293	1.96293	0.129958	1.5825	1.5825	0.237759	2.46167	2.46167	0.230829	1.77271	1.77271	0.155875	0.0776722	1.83932	1.83932	Cellulose * mucA up vs E * mucB	0.135517	1.41298	1.41298	Cellulose * mucA up vs E * IDC	0.175789	1.30173	1.30173	E * IDC up vs E * mucB	12.4538	10.4026	5.81972
40824	231562_at	Apolipoprotein C-II	APOC2	Hs.75615	344	Hs.75615	0.678877	89.8723	0.793028	95.9263	#N/A	0	#N/A	#N/A	#N/A	#N/A	0.0239232	0.0955437	0.183594	1.72188	1.72188	0.0836039	1.2998	1.2998	0.0255904	1.12513	1.12513	0.0520034	1.72188	1.72188	0.0836039	1.21247	1.21247	0.0556986	0.0281594	1.5123	1.5123	Cellulose * mucA up vs E * mucB	0.0397868	1.33986	1.33986	Cellulose * mucA up vs E * IDC	0.0955437	1.12871	1.12871	E * IDC up vs E * mucB	43.7321	14.3339	38.5888
40823	231561_s_at	Apolipoprotein C-II	APOC2	Hs.75615	344	Hs.75615	0.678877	89.8723	0.793028	95.9263	#N/A	0	#N/A	#N/A	#N/A	#N/A	0.100985	0.347607	0.795049	3.69155	3.69155	0.0193338	3.67666	3.67666	0.016675	3.6174	3.61741	0.0193337	3.69155	3.69155	0.0193338	3.64703	3.64703	0.0200321	0.287834	1.05273	1.05273	Cellulose * mucA up vs E * mucB	0.750523	1.01037	1.01037	Cellulose * mucA up vs E * IDC	0.347607	1.04193	1.04193	E * IDC up vs E * mucB	2.70835	0.29101	5.50932
40849	231587_at	Apolipoprotein C-III	APOC3	Hs.73849	345	Hs.73849	0.600263	89.8723	0.705638	95.9263	#N/A	0	1.26379	1.26421	#N/A	#N/A	0.360981	0.752969	0.650862	3.01181	3.01181	0.281447	2.80429	2.80429	0.197027	2.66371	2.66371	0.146899	3.01181	3.01181	0.281447	2.734	2.734	0.108229	0.496157	1.27289	1.27289	Cellulose * mucA up vs E * mucB	0.654375	1.1547	1.1547	Cellulose * mucA up vs E * IDC	0.752969	1.10235	1.10235	E * IDC up vs E * mucB	0.167085	0.680299	1.21537
15275	205820_s_at	apolipoprotein C-III	APOC3	Hs.73849	345	Hs.73849	0.600263	89.8723	0.705638	95.9263	#N/A	0	1.26379	1.26421	#N/A	#N/A	0.789108	0.65882	0.703307	1.87892	1.87892	0.156939	1.91643	1.91643	0.036332	1.70479	1.70479	0.320023	1.87892	1.87892	0.156939	1.81061	1.81061	0.144989	0.710637	1.12829	1.12829	Cellulose * mucA up vs E * mucB	0.933243	0.974338	-1.02634	Cellulose * mucA down vs E * IDC	0.65882	1.158	1.158	E * IDC up vs E * mucB	0.35272	0.510834	0.0866974
16192	206738_at	apolipoprotein C-IV	APOC4	Hs.655423	346	Hs.110675	1.04754	97.1987	1.03886	96.0407	#N/A	0	#N/A	#N/A	#N/A	#N/A	0.186085	0.87019	0.91412	3.53484	3.53484	0.0927811	3.11133	3.11133	0.357983	3.2197	3.2197	0.166106	3.53484	3.53484	0.0927811	3.16551	3.16551	0.164121	0.65534	1.24414	1.24414	Cellulose * mucA up vs E * mucB	0.567315	1.34119	1.34119	Cellulose * mucA up vs E * IDC	0.87019	0.927635	-1.07801	E * IDC down vs E * mucB	0.0427573	0.0983613	3.33506
14016	204561_x_at	apolipoprotein C-II /// apolipoprotein C-IV	APOC2 /// APOC4	Hs.655423	346	Hs.75615	1.04754	97.1987	1.03886	96.0407	#N/A	0	#N/A	#N/A	#N/A	#N/A	0.287599	0.722424	0.862689	3.00227	3.00227	0.195397	2.78495	2.78495	0.19249	2.49137	2.49137	0.437622	3.00227	3.00227	0.195397	2.63816	2.63816	0.212784	0.566273	1.42494	1.42494	Cellulose * mucA up vs E * mucB	0.788571	1.16257	1.16257	Cellulose * mucA up vs E * IDC	0.722424	1.22568	1.22568	E * IDC up vs E * mucB	0.217084	0.171833	1.68736
10981	201525_at	apolipoprotein D	APOD	Hs.522555	347	Hs.75736	1.4847	97.1987	1.4406	96.0407	#N/A	0	#N/A	#N/A	#N/A	#N/A	0.0480058	0.00132426	0.00228732	10.6959	10.6959	0.0831928	10.2218	10.2218	0.103332	9.9598	9.9598	0.103877	10.6959	10.6959	0.0831928	10.0908	10.0908	0.096431	0.000471396	1.66562	1.66562	Cellulose * mucA up vs E * mucB	0.000731946	1.389	1.389	Cellulose * mucA up vs E * IDC	0.00132426	1.19915	1.19915	E * IDC up vs E * mucB	231108	95568.5	19.343
22197	212884_x_at	apolipoprotein E	APOE	Hs.654439	348	Hs.169401	0.887133	89.8723	1.07153	96.0407	#N/A	0	#N/A	#N/A	#N/A	#N/A	0.128212	0.506524	0.728369	4.34065	4.34065	0.0170155	3.93505	3.93505	0.014972	3.45054	3.45054	0.479571	4.34065	4.34065	0.0170155	3.69279	3.69279	0.240689	0.32285	1.85332	1.85332	Cellulose * mucA up vs E * mucB	0.562701	1.32464	1.32464	Cellulose * mucA up vs E * IDC	0.506524	1.39911	1.39911	E * IDC up vs E * mucB	0.959832	0.442468	4.53623
12836	203381_s_at	apolipoprotein E	APOE	Hs.654439	348	Hs.169401	0.887133	89.8723	1.07153	96.0407	#N/A	0	#N/A	#N/A	#N/A	#N/A	0.709196	0.418633	0.15204	3.87158	3.87158	0.128118	3.82312	3.82312	0.160206	3.75829	3.75829	0.110143	3.87158	3.87158	0.128118	3.79071	3.79071	0.0815463	0.264904	1.08169	1.08169	Cellulose * mucA up vs E * mucB	0.510366	1.03416	1.03416	Cellulose * mucA up vs E * IDC	0.418633	1.04596	1.04596	E * IDC up vs E * mucB	1.67683	21.13	0.184162
12837	203382_s_at	apolipoprotein E	APOE	Hs.654439	348	Hs.169401	0.887133	89.8723	1.07153	96.0407	#N/A	0	#N/A	#N/A	#N/A	#N/A	0.750522	0.183993	0.0244015	2.51255	2.51255	0.103647	2.34902	2.34902	0.324813	2.40242	2.40242	0.308935	2.51255	2.51255	0.103647	2.37572	2.37572	0.183653	0.0911504	1.07933	1.07933	Cellulose * mucA up vs E * mucB	0.0616169	1.12003	1.12003	Cellulose * mucA up vs E * IDC	0.183993	0.963664	-1.03771	E * IDC down vs E * mucB	11.3107	839.225	0.132729
14671	205216_s_at	apolipoprotein H (beta-2-glycoprotein I)	APOH	Hs.445358	350	Hs.1252	0.332479	44.164	0.35824	66.4905	#N/A	0	#N/A	#N/A	#N/A	#N/A	0.391519	0.132023	0.204119	1.57508	1.57508	0.18283	1.54055	1.54055	0	1.27856	1.27856	0.0551237	1.57508	1.57508	0.18283	1.40956	1.40956	0.0789063	0.117013	1.22818	1.22818	Cellulose * mucA up vs E * mucB	0.643716	1.02423	1.02423	Cellulose * mucA up vs E * IDC	0.132023	1.19913	1.19913	E * IDC up vs E * mucB	22.5883	11.5006	1.16341
40621	231359_at	Apolipoprotein H (beta-2-glycoprotein I)	APOH	Hs.445358	350	Hs.1252	0.332479	44.164	0.35824	66.4905	#N/A	0	#N/A	#N/A	#N/A	#N/A	0.489674	0.163718	0.552196	1.15025	1.15025	0.0538031	1.30306	1.30306	0.00758982	1.08348	1.08348	0.0501567	1.15025	1.15025	0.0538031	1.19327	1.19327	0.0666834	0.453955	1.04737	1.04737	Cellulose * mucA up vs E * mucB	0.230019	0.899498	-1.11173	Cellulose * mucA down vs E * IDC	0.163718	1.16439	1.16439	E * IDC up vs E * mucB	14.4583	1.13977	0.658216
23199	213892_s_at	adenine phosphoribosyltransferase	APRT	Hs.28914	353	Hs.28914	0.974454	89.8723	1.10752	96.0407	#N/A	0	#N/A	#N/A	#N/A	#N/A	0.073463	0.225581	0.711964	4.55893	4.55893	0.0951397	4.72843	4.72843	0.371432	5.77273	5.77273	0.0149169	4.55893	4.55893	0.0951397	5.25058	5.25058	0.337508	0.196178	0.431131	-2.31948	Cellulose * mucA down vs E * mucB	0.736803	0.889153	-1.12467	Cellulose * mucA down vs E * IDC	0.225581	0.484878	-2.06237	E * IDC down vs E * mucB	7.30629	0.486402	7.86281
12675	203219_s_at	adenine phosphoribosyltransferase	APRT	Hs.28914	353	Hs.28914	0.974454	89.8723	1.10752	96.0407	#N/A	0	#N/A	#N/A	#N/A	#N/A	0.302994	0.913709	0.176078	5.21692	5.21692	0.197281	5.75092	5.75092	0.251091	5.76761	5.76761	0.373444	5.21692	5.21692	0.197281	5.75926	5.75926	0.183778	0.139185	0.682697	-1.46478	Cellulose * mucA down vs E * mucB	0.143391	0.690639	-1.44793	Cellulose * mucA down vs E * IDC	0.913709	0.9885	-1.01163	E * IDC down vs E * mucB	0.0186001	15.6273	1.87096
14037	204582_s_at	kallikrein-related peptidase 3	KLK3	Hs.171995	354	Hs.171995	1.07128	97.1987	0.983502	95.9263	#N/A	0	#N/A	#N/A	#N/A	#N/A	0.115961	0.350813	0.655598	2.49449	2.49449	0.0762827	2.35853	2.35853	0.152004	2.1018	2.1018	0.00576925	2.49449	2.49449	0.0762827	2.23016	2.23016	0.096689	0.243214	1.31284	1.31284	Cellulose * mucA up vs E * mucB	0.547191	1.09882	1.09882	Cellulose * mucA up vs E * IDC	0.350813	1.19476	1.19476	E * IDC up vs E * mucB	2.64772	0.663309	5.34068
14038	204583_x_at	kallikrein-related peptidase 3	KLK3	Hs.171995	354	Hs.171995	1.07128	97.1987	0.983502	95.9263	#N/A	0	#N/A	#N/A	#N/A	#N/A	0.408061	0.5027	0.793871	1.76123	1.76123	0.143098	1.42191	1.42191	0.0882246	1.75737	1.75737	0.250095	1.76123	1.76123	0.143098	1.58964	1.58964	0.145258	0.992737	1.00268	1.00268	Cellulose * mucA up vs E * mucB	0.499058	1.26516	1.26516	Cellulose * mucA up vs E * IDC	0.5027	0.79253	-1.26178	E * IDC down vs E * mucB	0.983177	0.293359	0.922309
40891	231629_x_at	Kallikrein-related peptidase 3	KLK3	Hs.171995	354	Hs.171995	1.07128	97.1987	0.983502	95.9263	#N/A	0	#N/A	#N/A	#N/A	#N/A	0.886088	0.997222	0.419977	1.8106	1.8106	0.119558	1.83924	1.83924	0.0562098	1.83985	1.83985	0.197178	1.8106	1.8106	0.119558	1.83954	1.83954	0.0837048	0.869728	0.979926	-1.02049	Cellulose * mucA down vs E * mucB	0.872393	0.980343	-1.02005	Cellulose * mucA down vs E * IDC	0.997222	0.999574	-1.00043	E * IDC down vs E * mucB	1.90367e-05	2.33477	0.0257161
14236	204781_s_at	Fas (TNF receptor superfamily, member 6)	FAS	Hs.244139	355	Hs.82359	0.501041	89.8723	0.481446	66.4905	#N/A	0	#N/A	#N/A	#N/A	#N/A	0.0532193	0.908561	0.170546	1.3332	1.3332	0.0515679	1.06521	1.06521	0.0335466	1.06237	1.06237	0.0531558	1.3332	1.3332	0.0515679	1.06379	1.06379	0.025674	0.0460151	1.2065	1.2065	Cellulose * mucA up vs E * mucB	0.0465003	1.20413	1.20413	Cellulose * mucA up vs E * IDC	0.908561	1.00197	1.00197	E * IDC up vs E * mucB	0.0209172	16.6905	16.8371
14235	204780_s_at	Fas (TNF receptor superfamily, member 6)	FAS	Hs.244139	355	Hs.82359	0.501041	89.8723	0.481446	66.4905	#N/A	0	#N/A	#N/A	#N/A	#N/A	0.228428	0.222203	0.235587	1.38455	1.38455	0.145864	1.11927	1.11927	0.224073	0.848823	0.848823	0.125648	1.38455	1.38455	0.145864	0.984046	0.984046	0.130746	0.115672	1.44967	1.44967	Cellulose * mucA up vs E * mucB	0.22618	1.20187	1.20187	Cellulose * mucA up vs E * IDC	0.222203	1.20618	1.20618	E * IDC up vs E * mucB	7.55004	8.50878	2.87663
25552	216252_x_at	Fas (TNF receptor superfamily, member 6)	FAS	Hs.244139	355	Hs.82359	0.501041	89.8723	0.481446	66.4905	#N/A	0	#N/A	#N/A	#N/A	#N/A	0.417359	0.5	0.595116	0.978449	0.978449	0.0541554	1.23042	1.23042	0.221199	1.0373	1.0373	0.0280831	0.978449	0.978449	0.0541554	1.13386	1.13386	0.106743	0.811681	0.960027	-1.04164	Cellulose * mucA down vs E * mucB	0.416307	0.83975	-1.19083	Cellulose * mucA down vs E * IDC	0.5	1.14323	1.14323	E * IDC up vs E * mucB	1	0.911778	0.93698
46779	237522_at	Fas (TNF receptor superfamily, member 6)	FAS	Hs.244139	355	Hs.33654	0.501041	89.8723	0.481446	66.4905	#N/A	0	#N/A	#N/A	#N/A	#N/A	0.668144	0.0596349	0.105752	1.31666	1.31666	0.00660163	1.25191	1.25191	0.128476	1.51501	1.51501	0.103759	1.31666	1.31666	0.00660163	1.38346	1.38346	0.101556	0.0789274	0.871548	-1.14738	Cellulose * mucA down vs E * mucB	0.232159	1.0459	1.0459	Cellulose * mucA up vs E * IDC	0.0596349	0.833297	-1.20005	E * IDC down vs E * mucB	113.296	44.2088	0.247108
25020	215719_x_at	Fas (TNF receptor superfamily, member 6)	FAS	Hs.244139	355	Hs.82359	0.501041	89.8723	0.481446	66.4905	#N/A	0	#N/A	#N/A	#N/A	#N/A	0.69081	0.370735	0.309106	1.09215	1.09215	0.0790322	1.19532	1.19532	0.0507678	1.09622	1.09622	0.116026	1.09215	1.09215	0.0790322	1.14577	1.14577	0.0590893	0.96034	0.997182	-1.00283	Cellulose * mucA down vs E * mucB	0.359058	0.930987	-1.07413	Cellulose * mucA down vs E * IDC	0.370735	1.0711	1.0711	E * IDC up vs E * mucB	2.30594	4.73306	0.208448
20248	210865_at	Fas ligand (TNF superfamily, member 6)	FASLG	Hs.2007	356	Hs.2007	1.58118	97.1987	1.18687	96.0407	#N/A	0	#N/A	#N/A	#N/A	#N/A	0.803784	0.78796	0.37494	1.26873	1.26873	0.0034712	1.29902	1.29902	0.0904132	1.281	1.281	0.0383128	1.26873	1.26873	0.0034712	1.29001	1.29001	0.0404245	0.852836	0.991536	-1.00854	Cellulose * mucA down vs E * mucB	0.664768	0.979225	-1.02122	Cellulose * mucA down vs E * IDC	0.78796	1.01257	1.01257	E * IDC up vs E * mucB	0.119689	3.05669	0.0786148
20680	211333_s_at	Fas ligand (TNF superfamily, member 6)	FASLG	Hs.2007	356	Hs.2007	1.58118	97.1987	1.18687	96.0407	#N/A	0	#N/A	#N/A	#N/A	#N/A	0.957896	0.405844	0.999125	1.38256	1.38256	0.0022009	1.52881	1.52881	0.101209	1.24438	1.24438	0.109459	1.38256	1.38256	0.0022009	1.38659	1.38659	0.102205	0.630418	1.10052	1.10052	Cellulose * mucA up vs E * mucB	0.613682	0.903598	-1.10669	Cellulose * mucA down vs E * IDC	0.405844	1.21793	1.21793	E * IDC up vs E * mucB	1.82289	0.000875903	0.00436321
14422	204967_at	shroom family member 2	SHROOM2	Hs.567236	357	Hs.2391	1.0629	97.1987	1.30285	96.0407	1.25545	0	1.25301	0.802873	#N/A	#N/A	0.190681	0.252177	0.52167	2.02923	2.02923	0.195133	2.43236	2.43236	0.194203	4.02742	4.02742	0.861297	2.02923	2.02923	0.195133	3.22989	3.22989	0.584758	0.205128	0.250314	-3.99498	Cellulose * mucA down vs E * mucB	0.653944	0.756215	-1.32238	Cellulose * mucA down vs E * IDC	0.252177	0.331009	-3.02107	E * IDC down vs E * mucB	5.71713	1.33729	3.32294
18469	209047_at	aquaporin 1 (Colton blood group)	AQP1	Hs.76152	358	Hs.74602	0.628458	89.8723	0.781689	95.9263	#N/A	0	#N/A	#N/A	#N/A	#N/A	0.191042	0.5	0.44899	1.32112	1.32112	0.0768846	1.05069	1.05069	0.0335465	1.15099	1.15099	0.133846	1.32112	1.32112	0.0768846	1.10084	1.10084	0.063338	0.339132	1.12516	1.12516	Cellulose * mucA up vs E * mucB	0.226106	1.20616	1.20616	Cellulose * mucA up vs E * IDC	0.5	0.932839	-1.072	E * IDC down vs E * mucB	1	1.98025	3.43656
16991	207542_s_at	aquaporin 1 (Colton blood group)	AQP1	Hs.76152	358	Hs.74602	0.628458	89.8723	0.781689	95.9263	#N/A	0	#N/A	#N/A	#N/A	#N/A	0.937389	0.0839954	0.0852798	1.88542	1.88542	0.0681903	1.97459	1.97459	0.171225	1.76255	1.76255	0.143085	1.88542	1.88542	0.0681903	1.86857	1.86857	0.109751	0.14333	1.0889	1.0889	Cellulose * mucA up vs E * mucB	0.194602	0.940062	-1.06376	Cellulose * mucA down vs E * IDC	0.0839954	1.15833	1.15833	E * IDC up vs E * mucB	56.7791	68.2509	0.00786449
16126	206672_at	aquaporin 2 (collecting duct)	AQP2	Hs.130730	359	Hs.37025	0.911722	89.8723	1.06339	96.0407	#N/A	0	#N/A	#N/A	#N/A	#N/A	0.0932645	0.322204	0.451268	2.23105	2.23105	0.05054	2.08312	2.08312	0.0794734	1.97266	1.97266	0.0182493	2.23105	2.23105	0.05054	2.02789	2.02789	0.046097	0.148109	1.19615	1.19615	Cellulose * mucA up vs E * mucB	0.249805	1.10798	1.10798	Cellulose * mucA up vs E * IDC	0.322204	1.07957	1.07957	E * IDC up vs E * mucB	3.25503	1.95528	7.94007
49542	240285_at	aquaporin 2 (collecting duct)	AQP2	Hs.130730	359	Hs.199751	0.911722	89.8723	1.06339	96.0407	#N/A	0	#N/A	#N/A	#N/A	#N/A	0.25116	0.768637	0.766593	1.71902	1.71902	0.145971	1.49309	1.49309	0.299224	1.35286	1.35286	0.0694941	1.71902	1.71902	0.145971	1.42298	1.42298	0.131781	0.502216	1.28892	1.28892	Cellulose * mucA up vs E * mucB	0.650026	1.16953	1.16953	Cellulose * mucA up vs E * IDC	0.768637	1.10208	1.10208	E * IDC up vs E * mucB	0.144642	0.350824	2.03222
45887	236630_at	aquaporin 2 (collecting duct)	AQP2	Hs.130730	359	Hs.130730	0.911722	89.8723	1.06339	96.0407	#N/A	0	#N/A	#N/A	#N/A	#N/A	0.287525	0.709103	0.26262	2.027	2.027	0.165024	1.83399	1.83399	0.0154934	1.80001	1.80001	0.0846097	2.027	2.027	0.165024	1.817	1.817	0.0364605	0.18817	1.17039	1.17039	Cellulose * mucA up vs E * mucB	0.21892	1.14314	1.14314	Cellulose * mucA up vs E * IDC	0.709103	1.02383	1.02383	E * IDC up vs E * mucB	0.241713	6.7496	2.01419
54333	39248_at	aquaporin 3 (Gill blood group)	AQP3	Hs.234642	360	Hs.234642	0.610897	89.8723	0.719411	95.9263	#N/A	0	#N/A	#N/A	#N/A	#N/A	0.151117	0.164589	0.54237	9.32353	9.32353	0.529147	7.04508	7.04508	0.560056	9.28168	9.28168	0.031424	9.32353	9.32353	0.529147	8.16338	8.16338	0.685061	0.955034	1.02943	1.02943	Cellulose * mucA up vs E * mucB	0.161696	4.85157	4.85157	Cellulose * mucA up vs E * IDC	0.164589	0.212185	-4.71287	E * IDC down vs E * mucB	14.2988	1.19972	4.35626
13202	203747_at	aquaporin 3 (Gill blood group)	AQP3	Hs.234642	360	Hs.234642	0.610897	89.8723	0.719411	95.9263	#N/A	0	#N/A	#N/A	#N/A	#N/A	0.32391	0.0236497	0.0073973	1.79533	1.79533	0.0399363	1.72702	1.72702	0.0283732	1.74304	1.74304	0.0289686	1.79533	1.79533	0.0399363	1.73503	1.73503	0.0171878	0.00724848	1.03691	1.03691	Cellulose * mucA up vs E * mucB	0.00554869	1.04849	1.04849	Cellulose * mucA up vs E * IDC	0.0236497	0.988957	-1.01117	E * IDC down vs E * mucB	723.949	9136.92	1.68388
54334	39249_at	aquaporin 3 (Gill blood group)	AQP3	Hs.234642	360	Hs.234642	0.610897	89.8723	0.719411	95.9263	#N/A	0	#N/A	#N/A	#N/A	#N/A	0.605161	0.537359	0.44809	3.60523	3.60523	0.113746	3.12269	3.12269	0.200277	3.49452	3.49452	0.618527	3.60523	3.60523	0.113746	3.30861	3.30861	0.286303	0.835268	1.07976	1.07976	Cellulose * mucA up vs E * mucB	0.45464	1.3972	1.3972	Cellulose * mucA up vs E * IDC	0.537359	0.7728	-1.294	E * IDC down vs E * mucB	0.790355	1.99023	0.356678
35492	226228_at	aquaporin 4	AQP4	Hs.315369	361	Hs.315369	0.894508	89.8723	0.901042	95.9263	#N/A	0	#N/A	#N/A	#N/A	#N/A	0.315354	0.454631	0.966533	0.970134	0.970134	0.00983372	1.17238	1.17238	0.0717946	0.949882	0.949882	0.121057	0.970134	0.970134	0.00983372	1.06113	1.06113	0.0861809	0.93339	1.01414	1.01414	Cellulose * mucA up vs E * mucB	0.484859	0.869194	-1.15049	Cellulose * mucA down vs E * IDC	0.454631	1.16676	1.16676	E * IDC up vs E * mucB	1.33113	0.0352254	2.08443
19479	210066_s_at	aquaporin 4	AQP4	Hs.315369	361	Hs.288650	0.894508	89.8723	0.901042	95.9263	#N/A	0	#N/A	#N/A	#N/A	#N/A	0.523552	0.826946	0.175891	0.829216	0.829216	0.00662586	1.10435	1.10435	0.241483	1.07506	1.07506	0.346567	0.829216	0.829216	0.00662586	1.08971	1.08971	0.172652	0.257152	0.84332	-1.18579	Cellulose * mucA down vs E * mucB	0.232261	0.826371	-1.21011	Cellulose * mucA down vs E * IDC	0.826946	1.02051	1.02051	E * IDC up vs E * mucB	0.0776915	15.6615	0.583877
19480	210067_at	aquaporin 4	AQP4	Hs.315369	361	Hs.288650	0.894508	89.8723	0.901042	95.9263	#N/A	0	#N/A	#N/A	#N/A	#N/A	0.744981	0.342765	0.583586	1.07195	1.07195	0.0776948	1.21227	1.21227	0.00381809	1.00754	1.00754	0.126098	1.07195	1.07195	0.0776948	1.10991	1.10991	0.0783924	0.691379	1.04565	1.04565	Cellulose * mucA up vs E * mucB	0.456324	0.907315	-1.10215	Cellulose * mucA down vs E * IDC	0.342765	1.15247	1.15247	E * IDC up vs E * mucB	2.80318	0.968114	0.132239
20281	210906_x_at	aquaporin 4	AQP4	Hs.315369	361	Hs.288650	0.894508	89.8723	0.901042	95.9263	#N/A	0	#N/A	#N/A	#N/A	#N/A	0.933442	0.346198	0.062047	1.46916	1.46916	0.229479	1.40246	1.40246	0.289514	1.46723	1.46723	0.250355	1.46916	1.46916	0.229479	1.43485	1.43485	0.157371	0.968594	1.00134	1.00134	Cellulose * mucA up vs E * mucB	0.337964	1.04732	1.04732	Cellulose * mucA up vs E * IDC	0.346198	0.9561	-1.04592	E * IDC down vs E * mucB	2.73552	129.376	0.00889545
19481	210068_s_at	aquaporin 4	AQP4	Hs.315369	361	Hs.288650	0.894508	89.8723	0.901042	95.9263	#N/A	0	#N/A	#N/A	#N/A	#N/A	0.946763	0.48646	0.965839	1.74012	1.74012	0.0951437	1.46568	1.46568	0.249594	1.98905	1.98905	0.251974	1.74012	1.74012	0.0951437	1.72737	1.72737	0.209263	0.706712	0.841517	-1.18833	Cellulose * mucA down vs E * mucB	0.681273	1.20952	1.20952	Cellulose * mucA up vs E * IDC	0.48646	0.695745	-1.43731	E * IDC down vs E * mucB	1.08883	0.0359945	0.00602031
22919	213611_at	aquaporin 5	AQP5	Hs.298023	362	Hs.298023	1.35363	97.1987	0.889562	95.9263	#N/A	0	#N/A	#N/A	#N/A	#N/A	0.32584	0.0647719	0.215321	1.88608	1.88608	0.131808	1.94876	1.94876	0.013432	1.54499	1.54499	0.0277908	1.88608	1.88608	0.131808	1.74688	1.74688	0.117236	0.07657	1.26671	1.26671	Cellulose * mucA up vs E * mucB	0.370333	0.957481	-1.04441	Cellulose * mucA down vs E * IDC	0.0647719	1.32296	1.32296	E * IDC up vs E * mucB	95.9362	10.2844	1.64308
25519	216219_at	aquaporin 6, kidney specific	AQP6	Hs.54505	363	Hs.54505	0.974229	89.8723	1.17229	96.0407	#N/A	0	#N/A	#N/A	#N/A	#N/A	0.388997	0.493311	0.24867	1.82919	1.82919	0.172706	1.5076	1.5076	0.215358	1.3387	1.3387	0.380747	1.82919	1.82919	0.172706	1.42315	1.42315	0.185118	0.207038	1.40493	1.40493	Cellulose * mucA up vs E * mucB	0.302397	1.24971	1.24971	Cellulose * mucA up vs E * IDC	0.493311	1.1242	1.1242	E * IDC up vs E * mucB	1.04293	7.58583	1.17254
17862	208435_s_at	aquaporin 6, kidney specific	AQP6	Hs.54505	363	Hs.54505	0.974229	89.8723	1.17229	96.0407	#N/A	0	#N/A	#N/A	#N/A	#N/A	0.448201	0.808979	0.737807	3.2804	3.2804	0.194642	2.88481	2.88481	0.0631757	3.06423	3.06423	0.516733	3.2804	3.2804	0.194642	2.97452	2.97452	0.218746	0.77285	1.16164	1.16164	Cellulose * mucA up vs E * mucB	0.618887	1.31548	1.31548	Cellulose * mucA up vs E * IDC	0.808979	0.883057	-1.13243	E * IDC down vs E * mucB	0.0957261	0.41851	0.767824
16409	206955_at	aquaporin 7	AQP7	Hs.455323	364	Hs.25475	#N/A	#N/A	#N/A	#N/A	#N/A	#N/A	#N/A	#N/A	#N/A	#N/A	0.288598	0.54134	0.0692608	1.80851	1.80851	0.103395	1.65041	1.65041	0.0741285	1.63831	1.63831	0.0603367	1.80851	1.80851	0.103395	1.64436	1.64436	0.0391766	0.0514722	1.12522	1.12522	Cellulose * mucA up vs E * mucB	0.0553949	1.11582	1.11582	Cellulose * mucA up vs E * IDC	0.54134	1.00843	1.00843	E * IDC up vs E * mucB	0.770682	103.731	2.04609
15023	205568_at	aquaporin 9	AQP9	Hs.104624	366	Hs.104624	1.12152	97.1987	0.847724	95.9263	#N/A	0	#N/A	#N/A	#N/A	#N/A	0.569805	0.777019	0.606392	1.16563	1.16563	0.0280244	1.21374	1.21374	0.159285	1.26478	1.26478	0.0195767	1.16563	1.16563	0.0280244	1.23926	1.23926	0.0671531	0.607078	0.933583	-1.07114	Cellulose * mucA down vs E * mucB	0.788864	0.967202	-1.03391	Cellulose * mucA down vs E * IDC	0.777019	0.965242	-1.03601	E * IDC down vs E * mucB	0.133459	0.859761	0.423091
20954	211621_at	androgen receptor (dihydrotestosterone receptor; testicular feminization; spinal	AR	Hs.496240	367	Hs.900362	1.1261	97.1987	1.06844	96.0407	0.919578	0	#N/A	#N/A	#N/A	#N/A	0.0788752	0.0427872	0.375985	3.76694	3.76694	0.0165135	4.00091	4.00091	0.0306884	3.7117	3.7117	0.0112213	3.76694	3.76694	0.0165135	3.8563	3.8563	0.0845467	0.215673	1.03904	1.03904	Cellulose * mucA up vs E * mucB	0.0528489	0.850296	-1.17606	Cellulose * mucA down vs E * IDC	0.0427872	1.22197	1.22197	E * IDC up vs E * mucB	220.71	3.03694	9.99533
20482	211110_s_at	androgen receptor (dihydrotestosterone receptor; testicular feminization; spinal	AR	Hs.496240	367	Hs.99915	1.1261	97.1987	1.06844	96.0407	0.919578	0	#N/A	#N/A	#N/A	#N/A	0.678398	0.376003	0.0727842	6.76974	6.76974	0.435767	6.96244	6.96244	0.334487	7.05651	7.05651	0.271417	6.76974	6.76974	0.435767	7.00948	7.00948	0.177939	0.137818	0.819734	-1.21991	Cellulose * mucA down vs E * mucB	0.201365	0.874965	-1.1429	Cellulose * mucA down vs E * IDC	0.376003	0.936876	-1.06738	E * IDC down vs E * mucB	2.22461	93.8835	0.230541
24860	215559_at	ATP-binding cassette, sub-family C (CFTR/MRP), member 6	ABCC6	Hs.442182	368	Hs.274260	0.818658	89.8723	0.655954	66.4905	#N/A	0.590654	#N/A	#N/A	#N/A	#N/A	0.0235128	0.189667	0.764505	1.30993	1.30993	0.0197623	1.26474	1.26474	0.0090242	1.08857	1.08857	0.0450712	1.30993	1.30993	0.0197623	1.17665	1.17665	0.0542071	0.152584	1.16583	1.16583	Cellulose * mucA up vs E * mucB	0.556924	1.03182	1.03182	Cellulose * mucA up vs E * IDC	0.189667	1.12988	1.12988	E * IDC up vs E * mucB	10.6056	0.355478	18.9501
17906	208480_s_at	ATP-binding cassette, sub-family C (CFTR/MRP), member 6	ABCC6	Hs.442182	368	Hs.274260	0.818658	89.8723	0.655954	66.4905	#N/A	0.590654	#N/A	#N/A	#N/A	#N/A	0.15972	0.424531	0.648486	2.00453	2.00453	0.00924176	1.53263	1.53263	0.0196524	1.82218	1.82218	0.247571	2.00453	2.00453	0.00924176	1.67741	1.67741	0.131401	0.570427	1.13473	1.13473	Cellulose * mucA up vs E * mucB	0.286441	1.38693	1.38693	Cellulose * mucA up vs E * IDC	0.424531	0.818156	-1.22226	E * IDC down vs E * mucB	1.61396	0.688964	3.79619
23340	214033_at	ATP-binding cassette, sub-family C (CFTR/MRP), member 6	ABCC6	Hs.442182	368	Hs.274260	0.818658	89.8723	0.655954	66.4905	#N/A	0.590654	#N/A	#N/A	#N/A	#N/A	0.623565	0.0304812	0.0182533	1.39652	1.39652	0.102997	1.32933	1.32933	0.222026	1.14813	1.14813	0.230709	1.39652	1.39652	0.102997	1.23873	1.23873	0.140795	0.0222445	1.18788	1.18788	Cellulose * mucA up vs E * mucB	0.0818199	1.04767	1.04767	Cellulose * mucA up vs E * IDC	0.0304812	1.13383	1.13383	E * IDC up vs E * mucB	435.544	1500.18	0.330179
39914	230652_at	v-raf murine sarcoma 3611 viral oncogene homolog	ARAF	Hs.446641	369	Hs.77183	0.938438	89.8723	1.29954	96.0407	#N/A	0	0.917445	#N/A	#N/A	#N/A	0.370062	0.509146	0.433236	1.00718	1.00718	0.187988	1.18771	1.18771	0.263542	1.38389	1.38389	0.06164	1.00718	1.00718	0.187988	1.2858	1.2858	0.124162	0.313217	0.770191	-1.29838	Cellulose * mucA down vs E * mucB	0.535542	0.882379	-1.1333	Cellulose * mucA down vs E * IDC	0.509146	0.872857	-1.14566	E * IDC down vs E * mucB	0.944147	2.16392	1.24797
11351	201895_at	v-raf murine sarcoma 3611 viral oncogene homolog	ARAF	Hs.446641	369	Hs.77183	0.938438	89.8723	1.29954	96.0407	#N/A	0	0.917445	#N/A	#N/A	#N/A	0.5298	0.471281	0.690055	3.90903	3.90903	0.181718	3.94907	3.94907	0.591687	3.28779	3.28779	0.0124722	3.90903	3.90903	0.181718	3.61843	3.61843	0.307923	0.491127	1.5382	1.5382	Cellulose * mucA up vs E * mucB	0.957864	0.972624	-1.02815	Cellulose * mucA down vs E * IDC	0.471281	1.58149	1.58149	E * IDC up vs E * mucB	1.19805	0.550032	0.514095
10632	201176_s_at	archain 1	ARCN1	Hs.33642	372	Hs.33642	0.834606	89.8723	0.973217	95.9263	#N/A	0	#N/A	#N/A	#N/A	#N/A	0.265561	0.0796967	0.147842	4.25187	4.25187	0.525352	5.35642	5.35642	0.0122273	4.46782	4.46782	0.0995991	4.25187	4.25187	0.525352	4.91212	4.91212	0.259768	0.304182	0.860977	-1.16147	Cellulose * mucA down vs E * mucB	0.0642333	0.465046	-2.15032	Cellulose * mucA down vs E * IDC	0.0796967	1.85138	1.85138	E * IDC up vs E * mucB	63.143	22.3757	2.32396
14187	204732_s_at	tripartite motif-containing 23	TRIM23	Hs.792	373	Hs.792	1.54685	97.1987	1.56591	96.0407	#N/A	0	#N/A	#N/A	#N/A	#N/A	0.119278	0.434089	0.879101	1.81933	1.81933	0.279711	2.06026	2.06026	0.373228	2.9598	2.9598	0.356976	1.81933	1.81933	0.279711	2.51003	2.51003	0.334494	0.362555	0.45361	-2.20454	Cellulose * mucA down vs E * mucB	0.797105	0.846197	-1.18176	Cellulose * mucA down vs E * IDC	0.434089	0.536057	-1.86547	E * IDC down vs E * mucB	1.51758	0.146982	4.93454
20370	210995_s_at	tripartite motif-containing 23	TRIM23	Hs.792	373	Hs.792	1.54685	97.1987	1.56591	96.0407	#N/A	0	#N/A	#N/A	#N/A	#N/A	0.282669	0.410355	0.867812	4.73712	4.73712	0.115673	4.71238	4.71238	0.14442	5.09252	5.09252	0.141331	4.73712	4.73712	0.115673	4.90245	4.90245	0.137287	0.431115	0.781654	-1.27934	Cellulose * mucA down vs E * mucB	0.945009	1.0173	1.0173	Cellulose * mucA up vs E * IDC	0.410355	0.768362	-1.30147	E * IDC down vs E * mucB	1.76978	0.163925	1.73787
20369	210994_x_at	tripartite motif-containing 23	TRIM23	Hs.792	373	Hs.792	1.54685	97.1987	1.56591	96.0407	#N/A	0	#N/A	#N/A	#N/A	#N/A	0.569592	0.528489	0.512199	4.94812	4.94812	0.0465062	5.0996	5.0996	0.175862	4.97614	4.97614	0.0408192	4.94812	4.94812	0.0465062	5.03787	5.03787	0.0818696	0.869775	0.980768	-1.01961	Cellulose * mucA down vs E * mucB	0.463513	0.900325	-1.11071	Cellulose * mucA down vs E * IDC	0.528489	1.08935	1.08935	E * IDC up vs E * mucB	0.835904	1.40586	0.432785
24865	215564_at	Amphiregulin (schwannoma-derived growth factor)	AREG	Hs.270833	374	Hs.282344	2.47856	0	3.09013	0	1.422	2.24419	#N/A	1.67208	#N/A	#N/A	0.0200257	0.37372	0.883162	1.66102	1.66102	0.121406	3.02895	3.02895	0.261277	4.61794	4.61794	0.795839	1.66102	1.66102	0.121406	3.82345	3.82345	0.572141	0.218581	0.128789	-7.76464	Cellulose * mucA down vs E * mucB	0.418848	0.387447	-2.581	Cellulose * mucA down vs E * IDC	0.37372	0.332404	-3.00839	E * IDC down vs E * mucB	2.25942	0.141046	23.5924
10014	200065_s_at	ADP-ribosylation factor 1	ARF1	Hs.286221	375	Hs.74571	1.01717	97.1987	1.12671	96.0407	#N/A	0	#N/A	#N/A	#N/A	#N/A	0.0103478	0.43723	0.884698	6.85745	6.85745	0.0170941	7.71026	7.71026	0.199073	7.39056	7.39056	0.0630746	6.85745	6.85745	0.0170941	7.55041	7.55041	0.125641	0.290947	0.691067	-1.44704	Cellulose * mucA down vs E * mucB	0.189857	0.553707	-1.80601	Cellulose * mucA down vs E * IDC	0.43723	1.24807	1.24807	E * IDC up vs E * mucB	1.48732	0.138822	39.728
41437	232175_at	ADP-ribosylation factor 1	ARF1	Hs.286221	375	Hs.286221	1.01717	97.1987	1.12671	96.0407	#N/A	0	#N/A	#N/A	#N/A	#N/A	0.0268234	0.316315	0.759253	3.40495	3.40495	0.083727	2.929	2.929	0.054364	3.19496	3.19496	0.0898461	3.40495	3.40495	0.083727	3.06198	3.06198	0.0879328	0.383103	1.15668	1.15668	Cellulose * mucA up vs E * mucB	0.187297	1.39083	1.39083	Cellulose * mucA up vs E * IDC	0.316315	0.83165	-1.20243	E * IDC down vs E * mucB	3.40108	0.367354	17.2316
18173	208750_s_at	ADP-ribosylation factor 1	ARF1	Hs.286221	375	Hs.74571	1.01717	97.1987	1.12671	96.0407	#N/A	0	#N/A	#N/A	#N/A	#N/A	0.0526755	0.202114	0.430963	7.69223	7.69223	0.168762	8.58916	8.58916	0.162194	8.15358	8.15358	0.0190639	7.69223	7.69223	0.168762	8.37137	8.37137	0.142324	0.191513	0.726307	-1.37683	Cellulose * mucA down vs E * mucB	0.100741	0.537028	-1.8621	Cellulose * mucA down vs E * IDC	0.202114	1.35246	1.35246	E * IDC up vs E * mucB	9.26145	2.19209	14.5748
53762	244504_x_at	ADP-ribosylation factor 1	ARF1	Hs.286221	375	Hs.282187	1.01717	97.1987	1.12671	96.0407	#N/A	0	#N/A	#N/A	#N/A	#N/A	0.0985435	0.551142	0.414242	3.90913	3.90913	0.217947	3.43315	3.43315	0.0170308	3.30563	3.30563	0.132823	3.90913	3.90913	0.217947	3.36939	3.36939	0.0659078	0.154944	1.5194	1.5194	Cellulose * mucA up vs E * mucB	0.194175	1.39086	1.39086	Cellulose * mucA up vs E * IDC	0.551142	1.09242	1.09242	E * IDC up vs E * mucB	0.724172	2.41382	7.66464
7926	1565651_at	ADP-ribosylation factor 1	ARF1	Hs.286221	375	Hs.282450	1.01717	97.1987	1.12671	96.0407	#N/A	0	#N/A	#N/A	#N/A	#N/A	0.204182	0.429568	0.816094	2.89922	2.89922	0.147889	1.85777	1.85777	0.12817	2.7652	2.7652	0.597807	2.89922	2.89922	0.147889	2.31148	2.31148	0.361828	0.883781	1.09735	1.09735	Cellulose * mucA up vs E * mucB	0.387551	2.0583	2.0583	Cellulose * mucA up vs E * IDC	0.429568	0.533134	-1.8757	E * IDC down vs E * mucB	1.56236	0.25074	2.61653
9960	200011_s_at	ADP-ribosylation factor 3	ARF3	Hs.119177	377	Hs.119177	0.877078	89.8723	1.05914	96.0407	#N/A	0	#N/A	1.13464	#N/A	#N/A	0.0491545	0.726309	0.660778	6.12476	6.12476	0.21635	6.93392	6.93392	0.222915	6.7969	6.7969	0.075917	6.12476	6.12476	0.21635	6.86541	6.86541	0.103956	0.26633	0.627573	-1.59344	Cellulose * mucA down vs E * mucB	0.225219	0.570713	-1.7522	Cellulose * mucA down vs E * IDC	0.726309	1.09963	1.09963	E * IDC up vs E * mucB	0.210237	0.64514	11.9646
20955	211622_s_at	ADP-ribosylation factor 3	ARF3	Hs.119177	377	Hs.900363	0.877078	89.8723	1.05914	96.0407	#N/A	0	#N/A	1.13464	#N/A	#N/A	0.286685	0.527236	0.800808	7.8482	7.8482	0.262386	7.14436	7.14436	0.451786	7.71571	7.71571	0.17067	7.8482	7.8482	0.262386	7.43004	7.43004	0.257054	0.866494	1.09618	1.09618	Cellulose * mucA up vs E * mucB	0.460987	1.62883	1.62883	Cellulose * mucA up vs E * IDC	0.527236	0.672986	-1.48591	E * IDC down vs E * mucB	0.842539	0.279673	1.67284
10190	200734_s_at	ADP-ribosylation factor 3	ARF3	Hs.119177	377	Hs.119177	0.877078	89.8723	1.05914	96.0407	#N/A	0	#N/A	1.13464	#N/A	#N/A	0.304624	0.038509	0.0556127	5.97952	5.97952	0.42261	6.37041	6.37041	0.478083	7.45933	7.45933	0.544032	5.97952	5.97952	0.42261	6.91487	6.91487	0.431549	0.0283527	0.358535	-2.78913	Cellulose * mucA down vs E * mucB	0.106404	0.762657	-1.31121	Cellulose * mucA down vs E * IDC	0.038509	0.470113	-2.12715	E * IDC down vs E * mucB	272.631	161.167	1.87074
13041	203586_s_at	ADP-ribosylation factor-like 4D	ARL4D	Hs.183153	379	Hs.183153	0.920953	89.8723	1.0104	96.0407	#N/A	0	#N/A	0.818424	#N/A	#N/A	0.00520829	0.572553	0.812801	2.67625	2.67625	0.0507632	2.19545	2.19545	0.0349306	2.08006	2.08006	0.110288	2.67625	2.67625	0.0507632	2.13775	2.13775	0.057794	0.152105	1.51172	1.51172	Cellulose * mucA up vs E * mucB	0.186735	1.39552	1.39552	Cellulose * mucA up vs E * IDC	0.572553	1.08327	1.08327	E * IDC up vs E * mucB	0.631369	0.256836	54.0173
13042	203587_at	ADP-ribosylation factor-like 4D	ARL4D	Hs.183153	379	Hs.183153	0.920953	89.8723	1.0104	96.0407	#N/A	0	#N/A	0.818424	#N/A	#N/A	0.881952	0.5157	0.506447	2.29583	2.29583	0.420634	2.18703	2.18703	0.124232	2.52488	2.52488	0.230709	2.29583	2.29583	0.420634	2.35595	2.35595	0.14476	0.635162	0.853194	-1.17207	Cellulose * mucA down vs E * mucB	0.810649	1.07833	1.07833	Cellulose * mucA up vs E * IDC	0.5157	0.791218	-1.26387	E * IDC down vs E * mucB	0.906029	1.44941	0.0273411
10982	201526_at	ADP-ribosylation factor 5	ARF5	Hs.653202	381	Hs.77541	1.08389	97.1987	1.1659	96.0407	#N/A	0	#N/A	#N/A	#N/A	#N/A	0.523412	0.0658065	0.0588555	4.1102	4.1102	1.03185	3.87005	3.87005	0.248285	3.00901	3.00901	0.158962	4.1102	4.1102	1.03185	3.43953	3.43953	0.276165	0.0515261	2.14531	2.14531	Cellulose * mucA up vs E * mucB	0.226686	1.18112	1.18112	Cellulose * mucA up vs E * IDC	0.0658065	1.81634	1.81634	E * IDC up vs E * mucB	92.9225	143.843	0.587393
12767	203312_x_at	ADP-ribosylation factor 6	ARF6	Hs.525330	382	Hs.89474	0.978063	89.8723	0.970634	95.9263	#N/A	0	1.40696	1.33378	#N/A	ARF6	0.668608	0.839889	0.834478	8.88702	8.88702	0.0644794	8.8378	8.8378	0.0648689	8.87346	8.87346	0.0738974	8.88702	8.88702	0.0644794	8.85563	8.85563	0.0414416	0.937975	1.00945	1.00945	Cellulose * mucA up vs E * mucB	0.783015	1.0347	1.0347	Cellulose * mucA up vs E * IDC	0.839889	0.975589	-1.02502	E * IDC down vs E * mucB	0.0660197	0.218027	0.22376
12766	203311_s_at	ADP-ribosylation factor 6	ARF6	Hs.525330	382	Hs.89474	0.978063	89.8723	0.970634	95.9263	#N/A	0	1.40696	1.33378	#N/A	ARF6	0.715622	0.225732	0.126047	5.20903	5.20903	0.309929	5.26458	5.26458	0.375125	5.5338	5.5338	0.275453	5.20903	5.20903	0.309929	5.39919	5.39919	0.205278	0.189569	0.798424	-1.25247	Cellulose * mucA down vs E * mucB	0.676299	0.962226	-1.03926	Cellulose * mucA down vs E * IDC	0.225732	0.829768	-1.20516	E * IDC down vs E * mucB	7.29567	30.9708	0.175585
34054	224788_at	ADP-ribosylation factor 6	ARF6	Hs.525330	382	Hs.180777	0.978063	89.8723	0.970634	95.9263	#N/A	0	1.40696	1.33378	#N/A	ARF6	0.764768	0.134313	0.0738627	6.88275	6.88275	0.329041	7.05556	7.05556	0.00216413	6.8943	6.8943	0.0323734	6.88275	6.88275	0.329041	6.97493	6.97493	0.0484013	0.794606	0.992029	-1.00804	Cellulose * mucA down vs E * mucB	0.125578	0.887112	-1.12725	Cellulose * mucA down vs E * IDC	0.134313	1.11827	1.11827	E * IDC up vs E * mucB	21.8023	91.1473	0.117068
40927	231665_at	Arginase, liver	ARG1	Hs.440934	383	Hs.332405	0.595566	89.8723	0.663576	95.9263	#N/A	0	#N/A	#N/A	#N/A	#N/A	0.267177	0.230456	0.316687	1.62934	1.62934	0.359026	0.958046	0.958046	0.0611387	1.40769	1.40769	0.109137	1.62934	1.62934	0.359026	1.18287	1.18287	0.139487	0.417033	1.16606	1.16606	Cellulose * mucA up vs E * mucB	0.158146	1.5925	1.5925	Cellulose * mucA up vs E * IDC	0.230456	0.732222	-1.36571	E * IDC down vs E * mucB	6.97331	4.48552	2.23673
15631	206177_s_at	arginase, liver	ARG1	Hs.440934	383	Hs.289057	0.595566	89.8723	0.663576	95.9263	#N/A	0	#N/A	#N/A	#N/A	#N/A	0.525992	0.551565	0.86763	1.99735	1.99735	0.327707	1.90499	1.90499	0.4954	2.62466	2.62466	0.351435	1.99735	1.99735	0.327707	2.26483	2.26483	0.323495	0.59411	0.64738	-1.54469	Cellulose * mucA down vs E * mucB	0.930842	1.06611	1.06611	Cellulose * mucA up vs E * IDC	0.551565	0.607235	-1.64681	E * IDC down vs E * mucB	0.722225	0.164203	0.517448
40924	231662_at	Arginase, liver	ARG1	Hs.440934	383	Hs.289057	0.595566	89.8723	0.663576	95.9263	#N/A	0	#N/A	#N/A	#N/A	#N/A	0.528357	0.992751	0.582447	1.70013	1.70013	0.160511	1.4572	1.4572	0.0529366	1.45273	1.45273	0.445142	1.70013	1.70013	0.160511	1.45497	1.45497	0.183014	0.641748	1.18706	1.18706	Cellulose * mucA up vs E * mucB	0.646961	1.18339	1.18339	Cellulose * mucA up vs E * IDC	0.992751	1.0031	1.0031	E * IDC up vs E * mucB	0.000129678	0.973865	0.533359
40925	231663_s_at	Arginase, liver	ARG1	Hs.440934	383	Hs.289057	0.595566	89.8723	0.663576	95.9263	#N/A	0	#N/A	#N/A	#N/A	#N/A	0.803134	0.333723	0.272087	2.39831	2.39831	0.07924	2.28581	2.28581	0.0866199	2.42022	2.42022	0.16433	2.39831	2.39831	0.07924	2.35301	2.35301	0.0851864	0.825023	0.984925	-1.01531	Cellulose * mucA down vs E * mucB	0.384849	1.0811	1.0811	Cellulose * mucA up vs E * IDC	0.333723	0.911043	-1.09764	E * IDC down vs E * mucB	2.99153	6.25391	0.0798734
41621	232359_at	Vesicle transport through interaction with t-SNAREs homolog 1B (yeast)	RDH11	Hs.226007	384	Hs.202596	0.958378	89.8723	0.696245	66.4905	#N/A	1.7675	#N/A	2.27429	#N/A	#N/A	0.118425	0.505837	0.593129	1.46745	1.46745	0.0961969	1.22036	1.22036	0.0430662	1.31934	1.31934	0.057739	1.46745	1.46745	0.0961969	1.26985	1.26985	0.0410007	0.380426	1.10812	1.10812	Cellulose * mucA up vs E * mucB	0.246599	1.18681	1.18681	Cellulose * mucA up vs E * IDC	0.505837	0.933697	-1.07101	E * IDC down vs E * mucB	0.96399	0.921255	5.50906
27069	217776_at	retinol dehydrogenase 11 (all-trans/9-cis/11-cis)	RDH11	Hs.226007	384	Hs.179817	0.958378	89.8723	0.696245	66.4905	#N/A	1.7675	#N/A	2.27429	#N/A	#N/A	0.136629	0.610299	0.816354	3.81442	3.81442	0.0821764	4.96237	4.96237	0.714113	4.37039	4.37039	0.129035	3.81442	3.81442	0.0821764	4.66638	4.66638	0.342011	0.628879	0.680199	-1.47016	Cellulose * mucA down vs E * mucB	0.403294	0.451265	-2.21599	Cellulose * mucA down vs E * IDC	0.610299	1.50732	1.50732	E * IDC up vs E * mucB	0.492958	0.250262	4.08123
26340	217042_at	retinol dehydrogenase 11 (all-trans/9-cis/11-cis)	RDH11	Hs.226007	384	Hs.226007	0.958378	89.8723	0.696245	66.4905	#N/A	1.7675	#N/A	2.27429	#N/A	#N/A	0.56593	0.436172	0.438789	1.37431	1.37431	0.149438	1.34622	1.34622	0.163916	1.17669	1.17669	0.0253752	1.37431	1.37431	0.149438	1.26145	1.26145	0.0835494	0.389243	1.14681	1.14681	Cellulose * mucA up vs E * mucB	0.872648	1.01966	1.01966	Cellulose * mucA up vs E * IDC	0.436172	1.12469	1.12469	E * IDC up vs E * mucB	1.49744	2.09692	0.44798
27068	217775_s_at	retinol dehydrogenase 11 (all-trans/9-cis/11-cis)	RDH11	Hs.226007	384	Hs.179817	0.958378	89.8723	0.696245	66.4905	#N/A	1.7675	#N/A	2.27429	#N/A	#N/A	0.753413	0.961558	0.248586	5.97301	5.97301	0.765797	5.73685	5.73685	0.0717728	5.75379	5.75379	0.208373	5.97301	5.97301	0.765797	5.74532	5.74532	0.0901055	0.57729	1.1641	1.1641	Cellulose * mucA up vs E * mucB	0.554109	1.17785	1.17785	Cellulose * mucA up vs E * IDC	0.961558	0.988329	-1.01181	E * IDC down vs E * mucB	0.00365526	7.59127	0.12841
2599	1555814_a_at	ras homolog gene family, member A	RHOA	Hs.247077	387	Hs.77273	1.06848	97.1987	1.20664	96.0407	#N/A	0	#N/A	1.07016	#N/A	#N/A	0.185777	0.665938	0.575025	9.3205	9.3205	0.1266	9.64506	9.64506	0.170627	9.54504	9.54504	0.0021596	9.3205	9.3205	0.1266	9.59505	9.59505	0.0754106	0.417542	0.855868	-1.1684	Cellulose * mucA down vs E * mucB	0.311438	0.798541	-1.25228	Cellulose * mucA down vs E * IDC	0.665938	1.07179	1.07179	E * IDC up vs E * mucB	0.335099	1.01216	3.3304
49594	240337_at	Ras homolog gene family, member A	RHOA	Hs.247077	387	Hs.201173	1.06848	97.1987	1.20664	96.0407	#N/A	0	#N/A	1.07016	#N/A	#N/A	0.325635	0.926233	0.273353	1.78569	1.78569	0.517024	1.2109	1.2109	0.201678	1.23587	1.23587	0.0129188	1.78569	1.78569	0.517024	1.22339	1.22339	0.0828179	0.236899	1.4639	1.4639	Cellulose * mucA up vs E * mucB	0.227475	1.48947	1.48947	Cellulose * mucA up vs E * IDC	0.926233	0.982836	-1.01746	E * IDC down vs E * mucB	0.0135477	6.19149	1.6305
10008	200059_s_at	ras homolog gene family, member A	RHOA	Hs.247077	387	Hs.77273	1.06848	97.1987	1.20664	96.0407	#N/A	0	#N/A	1.07016	#N/A	#N/A	0.945922	0.793258	0.336324	9.68549	9.68549	0.235086	9.67758	9.67758	0.102537	9.73895	9.73895	0.284847	9.68549	9.68549	0.235086	9.70827	9.70827	0.124857	0.818396	0.96362	-1.03775	Cellulose * mucA down vs E * mucB	0.972383	1.0055	1.0055	Cellulose * mucA up vs E * IDC	0.793258	0.958348	-1.04346	E * IDC down vs E * mucB	0.113346	3.92032	0.00578698
21413	212099_at	ras homolog gene family, member B	RHOB	Hs.502876	388	Hs.204354	1.24775	97.1987	1.27044	96.0407	#N/A	0	#N/A	0.865916	#N/A	RHOB	0.0678496	0.0645895	0.20672	10.3257	10.3257	0.0462146	9.80453	9.80453	0.0947371	10.1519	10.1519	0.0593696	10.3257	10.3257	0.0462146	9.97823	9.97823	0.110184	0.127797	1.12803	1.12803	Cellulose * mucA up vs E * mucB	0.0431327	1.43516	1.43516	Cellulose * mucA up vs E * IDC	0.0645895	0.786	-1.27227	E * IDC down vs E * mucB	96.4827	11.2005	12.7868
35681	226417_at	Ras homolog gene family, member B	RHOB	Hs.502876	388	Hs.204354	1.24775	97.1987	1.27044	96.0407	#N/A	0	#N/A	0.865916	#N/A	RHOB	0.231057	0.301736	0.39329	4.20084	4.20084	0.18007	3.03657	3.03657	0.219919	3.73529	3.73529	0.578338	4.20084	4.20084	0.18007	3.38593	3.38593	0.32325	0.417687	1.38085	1.38085	Cellulose * mucA up vs E * mucB	0.190121	2.2412	2.2412	Cellulose * mucA up vs E * IDC	0.301736	0.616119	-1.62306	E * IDC down vs E * mucB	3.80036	2.73254	2.71356
1239	1553962_s_at	ras homolog gene family, member B	RHOB	Hs.502876	388	Hs.406064	1.24775	97.1987	1.27044	96.0407	#N/A	0	#N/A	0.865916	#N/A	RHOB	0.255213	0.454819	0.56313	5.20819	5.20819	0.532457	3.00105	3.00105	0.183282	4.33846	4.33846	1.34316	5.20819	5.20819	0.532457	3.66976	3.66976	0.674785	0.590399	1.82732	1.82732	Cellulose * mucA up vs E * mucB	0.308028	4.61758	4.61758	Cellulose * mucA up vs E * IDC	0.454819	0.39573	-2.52697	E * IDC down vs E * mucB	1.32954	1.07671	2.19594
1240	1553963_at	ras homolog gene family, member B	RHOB	Hs.502876	388	Hs.406064	1.24775	97.1987	1.27044	96.0407	#N/A	0	#N/A	0.865916	#N/A	RHOB	0.395332	0.0167341	0.00719893	1.14352	1.14352	0.00339502	1.42555	1.42555	0.187663	1.32351	1.32351	0.18498	1.14352	1.14352	0.00339502	1.37453	1.37453	0.111536	0.00948894	0.882712	-1.13287	Cellulose * mucA down vs E * mucB	0.00605593	0.822433	-1.2159	Cellulose * mucA down vs E * IDC	0.0167341	1.07329	1.07329	E * IDC up vs E * mucB	1446.61	9647.43	1.15268
1241	1553965_x_at	ras homolog gene family, member B	RHOB	Hs.502876	388	Hs.406064	1.24775	97.1987	1.27044	96.0407	#N/A	0	#N/A	0.865916	#N/A	RHOB	0.614772	0.16344	0.12365	1.5714	1.5714	0.127244	1.30591	1.30591	0.182534	1.52377	1.52377	0.239729	1.5714	1.5714	0.127244	1.41484	1.41484	0.138155	0.557945	1.03356	1.03356	Cellulose * mucA up vs E * mucB	0.135082	1.20205	1.20205	Cellulose * mucA up vs E * IDC	0.16344	0.859836	-1.16301	E * IDC down vs E * mucB	14.5098	32.2028	0.347667
10341	200885_at	ras homolog gene family, member C	RHOC	Hs.502659	389	Hs.179735	1.02843	97.1987	1.25527	96.0407	#N/A	0	#N/A	0.852789	#N/A	#N/A	0.319883	0.497669	0.0684996	5.6677	5.6677	0.727587	6.49154	6.49154	0.112072	6.41959	6.41959	0.0406489	5.6677	5.6677	0.727587	6.45556	6.45556	0.0529164	0.060293	0.593826	-1.684	Cellulose * mucA down vs E * mucB	0.0550548	0.564937	-1.77011	Cellulose * mucA down vs E * IDC	0.497669	1.05114	1.05114	E * IDC up vs E * mucB	1.01476	106.06	1.71889
44999	235742_at	Ras homolog gene family, member C	RHOC	Hs.658289	389	Hs.153699	1.02843	97.1987	1.25527	96.0407	#N/A	0	#N/A	0.852789	#N/A	#N/A	0.959935	0.444218	0.317576	5.08472	5.08472	0.0758111	5.39482	5.39482	0.440969	4.86257	4.86257	0.887256	5.08472	5.08472	0.0758111	5.12869	5.12869	0.43269	0.705962	1.16647	1.16647	Cellulose * mucA up vs E * mucB	0.613413	0.806589	-1.23979	Cellulose * mucA down vs E * IDC	0.444218	1.44618	1.44618	E * IDC up vs E * mucB	1.42233	4.45764	0.00317729
22037	212724_at	Rho family GTPase 3	RND3	Hs.6838	390	Hs.6838	0.843621	89.8723	0.388998	3.14212	0.45366	0.483016	0.139754	0.533388	#N/A	#N/A	0.125106	0.202067	0.165063	3.96914	3.96914	0.655851	1.71322	1.71322	0.352629	2.38035	2.38035	0.571789	3.96914	3.96914	0.655851	2.04679	2.04679	0.335116	0.0872653	3.00796	3.00796	Cellulose * mucA up vs E * mucB	0.0616533	4.77636	4.77636	Cellulose * mucA up vs E * IDC	0.202067	0.62976	-1.58791	E * IDC down vs E * mucB	9.26609	17.8514	6.41999
12631	203175_at	ras homolog gene family, member G (rho G)	RHOG	Hs.501728	391	Hs.75082	0.942131	89.8723	1.01396	96.0407	#N/A	0	#N/A	#N/A	#N/A	#N/A	0.607792	0.404729	0.451168	4.08483	4.08483	0.824207	4.07188	4.07188	0.0763252	3.20681	3.20681	0.562059	4.08483	4.08483	0.824207	3.63935	3.63935	0.340566	0.40022	1.83785	1.83785	Cellulose * mucA up vs E * mucB	0.987087	1.00902	1.00902	Cellulose * mucA up vs E * IDC	0.404729	1.82143	1.82143	E * IDC up vs E * mucB	1.83629	1.95636	0.350952
26448	217153_at	Rho GTPase activating protein 1	ARHGAP1	Hs.138860	392	Hs.138860	0.883587	89.8723	0.828873	95.9263	#N/A	0	#N/A	#N/A	#N/A	#N/A	0.173323	0.844793	0.820173	5.21591	5.21591	0.345165	3.9252	3.9252	1.01676	4.24439	4.24439	0.266458	5.21591	5.21591	0.345165	4.08479	4.08479	0.43889	0.587456	1.96089	1.96089	Cellulose * mucA up vs E * mucB	0.498147	2.44648	2.44648	Cellulose * mucA up vs E * IDC	0.844793	0.801516	-1.24764	E * IDC down vs E * mucB	0.0618752	0.243292	3.16452
11573	202117_at	Rho GTPase activating protein 1	ARHGAP1	Hs.138860	392	Hs.138860	0.883587	89.8723	0.828873	95.9263	#N/A	0	#N/A	#N/A	#N/A	#N/A	0.317301	0.0899288	0.0812288	4.44196	4.44196	0.85841	5.77732	5.77732	0.139143	5.04797	5.04797	0.242863	4.44196	4.44196	0.85841	5.41264	5.41264	0.239556	0.107913	0.657011	-1.52204	Cellulose * mucA down vs E * mucB	0.049348	0.396292	-2.52339	Cellulose * mucA down vs E * IDC	0.0899288	1.6579	1.6579	E * IDC up vs E * mucB	49.4491	75.2791	1.74235
50676	241419_at	Rho GTPase activating protein 1	ARHGAP1	Hs.138860	392	Hs.191514	0.883587	89.8723	0.828873	95.9263	#N/A	0	#N/A	#N/A	#N/A	#N/A	0.471092	0.54234	0.581748	1.81008	1.81008	0.112197	1.7295	1.7295	0.317568	1.48542	1.48542	0.0386545	1.81008	1.81008	0.112197	1.60746	1.60746	0.148398	0.451835	1.25237	1.25237	Cellulose * mucA up vs E * mucB	0.820936	1.05745	1.05745	Cellulose * mucA up vs E * IDC	0.54234	1.18434	1.18434	E * IDC up vs E * mucB	0.765811	0.977409	0.71813
25987	216689_x_at	Rho GTPase activating protein 1	ARHGAP1	Hs.138860	392	Hs.138860	0.883587	89.8723	0.828873	95.9263	#N/A	0	#N/A	#N/A	#N/A	#N/A	0.686563	0.870419	0.999881	5.14023	5.14023	0.00474739	5.18612	5.18612	0.450279	5.36953	5.36953	0.43834	5.14023	5.14023	0.00474739	5.27782	5.27782	0.261952	0.839232	0.853048	-1.17227	Cellulose * mucA down vs E * mucB	0.967154	0.968693	-1.03232	Cellulose * mucA down vs E * IDC	0.870419	0.880617	-1.13557	E * IDC down vs E * mucB	0.0426022	0.000118794	0.287436
13880	204425_at	Rho GTPase activating protein 4	ARHGAP4	Hs.701324	393	Hs.3109	0.84012	89.8723	0.895232	95.9263	#N/A	0	#N/A	#N/A	#N/A	#N/A	0.14785	0.585564	0.713724	3.09722	3.09722	0.320677	2.68762	2.68762	0.254432	2.3339	2.3339	0.209905	3.09722	3.09722	0.320677	2.51076	2.51076	0.168994	0.347918	1.69739	1.69739	Cellulose * mucA up vs E * mucB	0.539821	1.32832	1.32832	Cellulose * mucA up vs E * IDC	0.585564	1.27785	1.27785	E * IDC up vs E * mucB	0.580302	0.481544	3.94493
27229	217936_at	Rho GTPase activating protein 5	ARHGAP5	Hs.592313	394	Hs.267831	1.02456	97.1987	0.922742	95.9263	#N/A	0	#N/A	#N/A	#N/A	#N/A	0.0341613	0.104961	0.274443	1.5818	1.5818	0.249132	3.16062	3.16062	0.0506533	2.44827	2.44827	0.169175	1.5818	1.5818	0.249132	2.80444	2.80444	0.217908	0.0865445	0.548488	-1.82319	Cellulose * mucA down vs E * mucB	0.0477018	0.334757	-2.98724	Cellulose * mucA down vs E * IDC	0.104961	1.63846	1.63846	E * IDC up vs E * mucB	36.1229	6.13843	25.4847
43130	233872_x_at	Rho GTPase activating protein 5	ARHGAP5	Hs.592313	394	Hs.267831	1.02456	97.1987	0.922742	95.9263	#N/A	0	#N/A	#N/A	#N/A	#N/A	0.135751	0.261505	0.774315	1.31703	1.31703	0.0179005	1.06795	1.06795	0.0976269	1.31926	1.31926	0.0118307	1.31703	1.31703	0.0179005	1.19361	1.19361	0.0829148	0.987047	0.998457	-1.00155	Cellulose * mucA down vs E * mucB	0.263586	1.18845	1.18845	Cellulose * mucA up vs E * IDC	0.261505	0.840134	-1.19029	E * IDC down vs E * mucB	5.2714	0.33394	4.15592
43107	233849_s_at	Rho GTPase activating protein 5	ARHGAP5	Hs.592313	394	Hs.267831	1.02456	97.1987	0.922742	95.9263	#N/A	0	#N/A	#N/A	#N/A	#N/A	0.220864	0.0977497	0.36867	2.19224	2.19224	0.00371146	2.13321	2.13321	0.149166	2.68075	2.68075	0.0644279	2.19224	2.19224	0.00371146	2.40698	2.40698	0.171415	0.109343	0.712764	-1.40299	Cellulose * mucA down vs E * mucB	0.612639	1.04177	1.04177	Cellulose * mucA up vs E * IDC	0.0977497	0.684188	-1.46159	E * IDC down vs E * mucB	41.7509	3.17871	2.91568
44892	235635_at	Rho GTPase activating protein 5	ARHGAP5	Hs.592313	394	Hs.47026	1.02456	97.1987	0.922742	95.9263	#N/A	0	#N/A	#N/A	#N/A	#N/A	0.29116	0.57133	0.821667	2.0988	2.0988	0.398605	3.09733	3.09733	0.668235	2.32386	2.32386	0.301362	2.0988	2.0988	0.398605	2.7106	2.7106	0.373382	0.854798	0.855557	-1.16883	Cellulose * mucA down vs E * mucB	0.49064	0.500507	-1.99797	Cellulose * mucA down vs E * IDC	0.57133	1.70938	1.70938	E * IDC up vs E * mucB	0.636368	0.240591	1.63355
270	1552627_a_at	Rho GTPase activating protein 5	ARHGAP5	Hs.592313	394	Hs.267831	1.02456	97.1987	0.922742	95.9263	#N/A	0	#N/A	#N/A	#N/A	#N/A	0.794295	0.309801	0.222172	5.49286	5.49285	0.850424	5.02559	5.02559	0.0944767	5.54489	5.54489	0.180272	5.49286	5.49285	0.850424	5.28524	5.28524	0.171396	0.880847	0.964577	-1.03672	Cellulose * mucA down vs E * mucB	0.338389	1.38249	1.38249	Cellulose * mucA up vs E * IDC	0.309801	0.69771	-1.43326	E * IDC down vs E * mucB	3.57247	9.62954	0.0878103
17522	208085_s_at	Rho GTPase activating protein 6	ARHGAP6	Hs.435291	395	Hs.250830	0.492699	44.164	0.490541	66.4905	#N/A	0	#N/A	#N/A	#N/A	#N/A	0.75239	0.861129	0.80888	1.46091	1.46091	0.103368	1.52722	1.52722	0.156939	1.47599	1.47599	0.0741681	1.46091	1.46091	0.103368	1.5016	1.5016	0.0723914	0.958508	0.989599	-1.01051	Cellulose * mucA down vs E * mucB	0.822112	0.955076	-1.04704	Cellulose * mucA down vs E * IDC	0.861129	1.03615	1.03615	E * IDC up vs E * mucB	0.0491357	0.26419	0.119522
15621	206167_s_at	Rho GTPase activating protein 6	ARHGAP6	Hs.435291	395	Hs.250830	0.492699	44.164	0.490541	66.4905	#N/A	0	#N/A	#N/A	#N/A	#N/A	0.955737	0.57304	0.210241	1.11024	1.11024	0.203104	1.13448	1.13448	0.148147	1.0501	1.0501	0.25451	1.11024	1.11024	0.203104	1.09229	1.09229	0.122667	0.672388	1.04257	1.04257	Cellulose * mucA up vs E * mucB	0.857344	0.983338	-1.01694	Cellulose * mucA down vs E * IDC	0.57304	1.06023	1.06023	E * IDC up vs E * mucB	0.629388	10.8119	0.00390599
21045	211716_x_at	Rho GDP dissociation inhibitor (GDI) alpha	ARHGDIA	Hs.159161	396	Hs.900718	1.02863	97.1987	1.19407	96.0407	#N/A	0	#N/A	1.1578	#N/A	#N/A	0.107586	0.16008	0.207428	6.53208	6.53208	0.162641	5.85992	5.85992	0.318383	5.393	5.393	0.198434	6.53208	6.53208	0.162641	5.62646	5.62646	0.204024	0.0667918	2.20241	2.20241	Cellulose * mucA up vs E * mucB	0.112424	1.59345	1.59345	Cellulose * mucA up vs E * IDC	0.16008	1.38216	1.38216	E * IDC up vs E * mucB	15.1532	11.1208	7.60331
10624	201168_x_at	Rho GDP dissociation inhibitor (GDI) alpha	ARHGDIA	Hs.159161	396	Hs.159161	1.02863	97.1987	1.19407	96.0407	#N/A	0	#N/A	1.1578	#N/A	#N/A	0.13967	0.585162	0.879658	4.19359	4.19359	0.195531	3.92751	3.92751	0.321711	3.51279	3.51279	0.221978	4.19359	4.19359	0.195531	3.72015	3.72015	0.199485	0.429015	1.60302	1.60302	Cellulose * mucA up vs E * mucB	0.710257	1.20253	1.20253	Cellulose * mucA up vs E * IDC	0.585162	1.33303	1.33303	E * IDC up vs E * mucB	0.581824	0.146164	4.19448
10623	201167_x_at	Rho GDP dissociation inhibitor (GDI) alpha	ARHGDIA	Hs.159161	396	Hs.159161	1.02863	97.1987	1.19407	96.0407	#N/A	0	#N/A	1.1578	#N/A	#N/A	0.284607	0.195437	0.572189	5.98412	5.98412	0.250073	6.68775	6.68775	0.0843511	5.88721	5.88721	0.16943	5.98412	5.98412	0.250073	6.28748	6.28748	0.243671	0.767771	1.06948	1.06948	Cellulose * mucA up vs E * mucB	0.220369	0.614027	-1.62859	Cellulose * mucA down vs E * IDC	0.195437	1.74175	1.74175	E * IDC up vs E * mucB	9.95051	1.02718	1.86019
22914	213606_s_at	Rho GDP dissociation inhibitor (GDI) alpha	ARHGDIA	Hs.159161	396	Hs.159161	1.02863	97.1987	1.19407	96.0407	#N/A	0	#N/A	1.1578	#N/A	#N/A	0.562881	0.182537	0.0764165	4.77017	4.77017	0.753396	5.13718	5.13718	0.487111	5.49453	5.49453	0.381744	4.77017	4.77017	0.753396	5.31585	5.31585	0.272903	0.0919589	0.605265	-1.65217	Cellulose * mucA down vs E * mucB	0.177985	0.77539	-1.28967	Cellulose * mucA down vs E * IDC	0.182537	0.780595	-1.28107	E * IDC down vs E * mucB	11.5024	85.1241	0.471928
2598	1555812_a_at	Rho GDP dissociation inhibitor (GDI) beta	ARHGDIB	Hs.504877	397	Hs.83656	0.788582	89.8723	0.714827	66.4905	#N/A	#N/A	0.87945	0.854043	#N/A	#N/A	0.140068	0.346813	0.844829	7.34664	7.34664	0.117015	7.29351	7.29351	0.379482	6.47875	6.47875	0.114209	7.34664	7.34664	0.117015	6.88613	6.88613	0.285472	0.329253	1.825	1.825	Cellulose * mucA up vs E * mucB	0.93174	1.03752	1.03752	Cellulose * mucA up vs E * IDC	0.346813	1.759	1.759	E * IDC up vs E * mucB	2.72362	0.200539	4.00931
10744	201288_at	Rho GDP dissociation inhibitor (GDI) beta	ARHGDIB	Hs.504877	397	Hs.83656	0.788582	89.8723	0.714827	66.4905	#N/A	#N/A	0.87945	0.854043	#N/A	#N/A	0.202348	0.513143	0.482622	8.07303	8.07303	0.124942	7.72061	7.72061	0.324722	7.48667	7.48667	0.0809126	8.07303	8.07303	0.124942	7.60364	7.60364	0.152401	0.250859	1.50146	1.50146	Cellulose * mucA up vs E * mucB	0.385287	1.2767	1.2767	Cellulose * mucA up vs E * IDC	0.513143	1.17605	1.17605	E * IDC up vs E * mucB	0.920718	1.64662	3.13831
2597	1555811_at	Rho GDP dissociation inhibitor (GDI) beta	ARHGDIB	Hs.504877	397	Hs.83656	0.788582	89.8723	0.714827	66.4905	#N/A	#N/A	0.87945	0.854043	#N/A	#N/A	0.228168	0.931475	0.374711	2.3896	2.3896	0.245969	2.03019	2.03019	0.114739	2.04582	2.04582	0.0299629	2.3896	2.3896	0.245969	2.038	2.038	0.0486228	0.253634	1.26908	1.26908	Cellulose * mucA up vs E * mucB	0.243666	1.2829	1.2829	Cellulose * mucA up vs E * IDC	0.931475	0.98922	-1.0109	E * IDC down vs E * mucB	0.0116762	3.06104	2.77958
16342	206888_s_at	Rho GDP dissociation inhibitor (GDI) gamma	ARHGDIG	Hs.647388	398	Hs.121516	#N/A	#N/A	#N/A	#N/A	#N/A	#N/A	#N/A	#N/A	#N/A	#N/A	0.0401192	0.332719	0.300206	3.01017	3.01017	0.0430877	2.63641	2.63641	0.0951753	2.5521	2.5521	0.0466067	3.01017	3.01017	0.0430877	2.59425	2.59425	0.0496399	0.0672486	1.3737	1.3737	Cellulose * mucA up vs E * mucB	0.0822652	1.29573	1.29573	Cellulose * mucA up vs E * IDC	0.332719	1.06018	1.06018	E * IDC up vs E * mucB	3.01341	5.04793	21.2644
14406	204951_at	ras homolog gene family, member H	RHOH	Hs.654594	399	Hs.109918	0.681444	89.8723	0.825496	95.9263	0.75799	0	0.699378	0.729003	#N/A	#N/A	0.508813	0.272611	0.177581	1.71327	1.71327	0.594316	2.94224	2.94224	1.00151	2.20447	2.20447	0.664751	1.71327	1.71327	0.594316	2.57335	2.57335	0.534957	0.382602	0.711433	-1.40561	Cellulose * mucA down vs E * mucB	0.170268	0.426624	-2.34399	Cellulose * mucA down vs E * IDC	0.272611	1.66759	1.66759	E * IDC up vs E * mucB	4.79939	15.3553	0.632039
11115	201659_s_at	ADP-ribosylation factor-like 1	ARL1	Hs.372616	400	Hs.242894	1.19141	97.1987	1.14109	96.0407	#N/A	0	#N/A	#N/A	#N/A	#N/A	0.448257	0.044703	0.0526258	6.30927	6.30927	0.568143	7.11153	7.11153	0.152614	6.45446	6.45446	0.19883	6.30927	6.30927	0.568143	6.78299	6.78299	0.215523	0.196196	0.904265	-1.10587	Cellulose * mucA down vs E * mucB	0.036633	0.57345	-1.74383	Cellulose * mucA down vs E * IDC	0.044703	1.57689	1.57689	E * IDC up vs E * mucB	202.143	180.04	0.874767
11114	201658_at	ADP-ribosylation factor-like 1	ARL1	Hs.372616	400	Hs.242894	1.19141	97.1987	1.14109	96.0407	#N/A	0	#N/A	#N/A	#N/A	#N/A	0.44985	0.634072	0.403121	5.9391	5.9391	1.03584	6.58191	6.58191	0.0150254	7.04294	7.04294	0.696708	5.9391	5.9391	1.03584	6.81243	6.81243	0.314087	0.364589	0.465275	-2.14927	Cellulose * mucA down vs E * mucB	0.532364	0.640463	-1.56137	Cellulose * mucA down vs E * IDC	0.634072	0.726467	-1.37653	E * IDC down vs E * mucB	0.419591	2.5768	0.835909
11113	201657_at	ADP-ribosylation factor-like 1	ARL1	Hs.372616	400	Hs.242894	1.19141	97.1987	1.14109	96.0407	#N/A	0	#N/A	#N/A	#N/A	#N/A	0.668223	0.525607	0.463239	6.64711	6.64711	0.0886183	6.91483	6.91483	0.374532	6.67256	6.67256	0.111945	6.64711	6.64711	0.0886183	6.79369	6.79369	0.174238	0.93849	0.982514	-1.0178	Cellulose * mucA down vs E * mucB	0.493838	0.830631	-1.2039	Cellulose * mucA down vs E * IDC	0.525607	1.18285	1.18285	E * IDC up vs E * mucB	0.851237	1.83002	0.239097
12097	202641_at	ADP-ribosylation factor-like 3	ARL3	Hs.182215	403	Hs.182215	1.25513	97.1987	1.37904	96.0407	1.08222	0	1.26095	1.86392	#N/A	#N/A	0.18623	0.445088	0.45299	5.03132	5.03132	1.07121	7.23971	7.23971	0.56058	6.30237	6.30237	0.227553	5.03132	5.03132	1.07121	6.77104	6.77104	0.366362	0.35335	0.414358	-2.41337	Cellulose * mucA down vs E * mucB	0.218228	0.216376	-4.62158	Cellulose * mucA down vs E * IDC	0.445088	1.91499	1.91499	E * IDC up vs E * mucB	1.41446	1.93665	3.54517
22742	213433_at	ADP-ribosylation factor-like 3	ARL3	Hs.182215	403	Hs.6220	1.25513	97.1987	1.37904	96.0407	1.08222	0	1.26095	1.86392	#N/A	#N/A	0.282088	0.456255	0.268845	2.29246	2.29246	0.106024	3.22645	3.22645	0.330641	2.92717	2.92717	0.591377	2.29246	2.29246	0.106024	3.07681	3.07681	0.28978	0.24814	0.64407	-1.55263	Cellulose * mucA down vs E * mucB	0.173309	0.52341	-1.91055	Cellulose * mucA down vs E * IDC	0.456255	1.23053	1.23053	E * IDC up vs E * mucB	1.31749	6.41778	2.07466
8750	1568590_at	ADP-ribosylation factor-like 3	ARL3	Hs.182215	403	Hs.382777	1.25513	97.1987	1.37904	96.0407	1.08222	0	1.26095	1.86392	#N/A	#N/A	0.284621	0.370507	0.754663	2.73848	2.73848	0.021693	2.7376	2.7376	0.361899	3.32714	3.32714	0.0260285	2.73848	2.73848	0.021693	3.03237	3.03237	0.22562	0.370945	0.664962	-1.50385	Cellulose * mucA down vs E * mucB	0.998553	1.00061	1.00061	Cellulose * mucA up vs E * IDC	0.370507	0.664555	-1.50477	E * IDC down vs E * mucB	2.30953	0.377938	1.71174
42983	233724_at	aryl hydrocarbon receptor nuclear translocator	ARNT	Hs.632446	405	Hs.306446	0.977536	89.8723	1.01224	96.0407	#N/A	0	#N/A	#N/A	#N/A	#N/A	0.141049	0.0641078	0.0981549	1.18711	1.18711	0.0306479	1.08364	1.08364	0.0488807	0.968808	0.968808	0.0604837	1.18711	1.18711	0.0306479	1.02622	1.02622	0.0459001	0.0338051	1.16336	1.16336	Cellulose * mucA up vs E * mucB	0.0710931	1.07435	1.07435	Cellulose * mucA up vs E * IDC	0.0641078	1.08285	1.08285	E * IDC up vs E * mucB	97.9479	51.3974	5.59747
20216	210828_s_at	aryl hydrocarbon receptor nuclear translocator	ARNT	Hs.632446	405	Hs.166172	0.977536	89.8723	1.01224	96.0407	#N/A	0	#N/A	#N/A	#N/A	#N/A	0.489913	0.312174	0.899668	4.69831	4.69831	0.227788	5.11405	5.11405	0.306775	3.84713	3.84713	0.369573	4.69831	4.69831	0.227788	4.48059	4.48059	0.414977	0.427453	1.80397	1.80397	Cellulose * mucA up vs E * mucB	0.649128	0.749634	-1.33398	Cellulose * mucA down vs E * IDC	0.312174	2.40647	2.40647	E * IDC up vs E * mucB	3.50879	0.117739	0.640325
39881	230619_at	aryl hydrocarbon receptor nuclear translocator	ARNT	Hs.632446	405	Hs.166172	0.977536	89.8723	1.01224	96.0407	#N/A	0	#N/A	#N/A	#N/A	#N/A	0.563506	0.713121	0.609749	3.38724	3.38724	0.0615326	4.07587	4.07587	0.131768	3.64537	3.64537	1.02153	3.38724	3.38724	0.0615326	3.86062	3.86062	0.438475	0.820241	0.836168	-1.19593	Cellulose * mucA down vs E * mucB	0.580689	0.620442	-1.61175	Cellulose * mucA down vs E * IDC	0.713121	1.3477	1.3477	E * IDC up vs E * mucB	0.234092	0.844831	0.437794
27514	218221_at	aryl hydrocarbon receptor nuclear translocator	ARNT	Hs.632446	405	Hs.166172	0.977536	89.8723	1.01224	96.0407	#N/A	0	#N/A	#N/A	#N/A	#N/A	0.660081	0.732923	0.700325	5.78374	5.78374	0.170709	5.58082	5.58082	0.0397081	5.74702	5.74702	0.33292	5.78374	5.78374	0.170709	5.66392	5.66392	0.145042	0.937466	1.02578	1.02578	Cellulose * mucA up vs E * mucB	0.682552	1.15102	1.15102	Cellulose * mucA up vs E * IDC	0.732923	0.891192	-1.12209	E * IDC down vs E * mucB	0.198917	0.519461	0.240646
27515	218222_x_at	aryl hydrocarbon receptor nuclear translocator	ARNT	Hs.632446	405	Hs.166172	0.977536	89.8723	1.01224	96.0407	#N/A	0	#N/A	#N/A	#N/A	#N/A	0.709106	0.280692	0.213786	4.55061	4.55061	0.935536	4.5259	4.5259	0.137756	3.85355	3.85355	0.455034	4.55061	4.55061	0.935536	4.18972	4.18972	0.274488	0.271925	1.6212	1.6212	Cellulose * mucA up vs E * mucB	0.950516	1.01728	1.01728	Cellulose * mucA up vs E * IDC	0.280692	1.59367	1.59367	E * IDC up vs E * mucB	4.49071	10.4398	0.183694
20346	210971_s_at	aryl hydrocarbon receptor nuclear translocator-like	ARNTL	Hs.65734	406	Hs.74515	1.22226	97.1987	0.858037	95.9263	0.888443	0	0.782023	0.786052	ARNTL	#N/A	0.0507958	0.307296	0.852147	2.32908	2.32908	0.144844	5.54158	5.54158	1.06029	3.00372	3.00372	0.26967	2.32908	2.32908	0.144844	4.27265	4.27265	0.858032	0.701144	0.626488	-1.5962	Cellulose * mucA down vs E * mucB	0.249881	0.10788	-9.26958	Cellulose * mucA down vs E * IDC	0.307296	5.80728	5.80728	E * IDC up vs E * mucB	3.64132	0.188558	10.2164
19238	209824_s_at	aryl hydrocarbon receptor nuclear translocator-like	ARNTL	Hs.65734	406	Hs.74515	1.22226	97.1987	0.858037	95.9263	0.888443	0	0.782023	0.786052	ARNTL	#N/A	0.590904	0.414187	0.565416	2.28535	2.28535	0.756721	3.29736	3.29736	0.718136	2.19397	2.19397	0.121716	2.28535	2.28535	0.756721	2.74566	2.74566	0.435749	0.931007	1.06539	1.06539	Cellulose * mucA up vs E * mucB	0.440986	0.495855	-2.01672	Cellulose * mucA down vs E * IDC	0.414187	2.14859	2.14859	E * IDC up vs E * mucB	1.72604	1.06399	0.378986
16590	207136_at	arrestin 3, retinal (X-arrestin)	ARR3	Hs.308	407	Hs.308	0.976483	89.8723	1.14684	96.0407	#N/A	0	#N/A	#N/A	#N/A	#N/A	0.231834	0.117916	0.132724	2.54291	2.54291	0.297012	1.96679	1.96679	0.0201252	2.27504	2.27504	0.077883	2.54291	2.54291	0.297012	2.12091	2.12091	0.0948522	0.135196	1.20403	1.20403	Cellulose * mucA up vs E * mucB	0.0636096	1.49084	1.49084	Cellulose * mucA up vs E * IDC	0.117916	0.807618	-1.23821	E * IDC down vs E * mucB	28.484	27.8837	2.85893
54398	43511_s_at	MRNA; cDNA DKFZp762M127 (from clone DKFZp762M127)	---	Hs.568928	408	Hs.239333	0.941261	89.8723	1.39217	96.0407	#N/A	0	1.55845	0.793245	ARRB1	#N/A	0.184568	0.582018	0.651288	2.42151	2.42151	0.387744	3.72024	3.72024	0.735643	3.1296	3.1296	0.0308121	2.42151	2.42151	0.387744	3.42492	3.42492	0.345579	0.525183	0.612128	-1.63364	Cellulose * mucA down vs E * mucB	0.339413	0.406482	-2.46013	Cellulose * mucA down vs E * IDC	0.582018	1.50592	1.50592	E * IDC up vs E * mucB	0.593847	0.678757	3.19856
54457	49111_at	MRNA; cDNA DKFZp762M127 (from clone DKFZp762M127)	---	Hs.568928	408	Hs.22483	0.941261	89.8723	1.39217	96.0407	#N/A	0	1.55845	0.793245	ARRB1	#N/A	0.296679	0.796665	0.788411	1.71362	1.71362	0.310177	2.43152	2.43152	0.677655	2.14912	2.14912	0.17622	1.71362	1.71362	0.310177	2.29032	2.29032	0.297249	0.699747	0.739438	-1.35238	Cellulose * mucA down vs E * mucB	0.55494	0.607985	-1.64478	Cellulose * mucA down vs E * IDC	0.796665	1.21621	1.21621	E * IDC up vs E * mucB	0.109376	0.304386	1.59349
32043	222756_s_at	arrestin, beta 1	ARRB1	Hs.503284	408	Hs.112278	0.941261	89.8723	1.39217	96.0407	#N/A	0	1.55845	0.793245	ARRB1	#N/A	0.466924	0.652282	0.204139	3.8385	3.8385	1.60169	2.52234	2.52234	0.126675	2.81084	2.81084	0.347919	3.8385	3.8385	1.60169	2.66659	2.66659	0.172583	0.275427	2.03872	2.03872	Cellulose * mucA up vs E * mucB	0.22032	2.49002	2.49002	Cellulose * mucA up vs E * IDC	0.652282	0.818755	-1.22137	E * IDC down vs E * mucB	0.369519	11.4983	0.786876
31149	221861_at	MRNA; cDNA DKFZp762M127 (from clone DKFZp762M127)	---	Hs.568928	408	Hs.22483	0.941261	89.8723	1.39217	96.0407	#N/A	0	1.55845	0.793245	ARRB1	#N/A	0.671475	0.152027	0.299638	2.84834	2.84834	0.328193	3.79579	3.79579	0.612975	2.48231	2.48231	0.293211	2.84834	2.84834	0.328193	3.13905	3.13905	0.469808	0.457123	1.28879	1.28879	Cellulose * mucA up vs E * mucB	0.207216	0.518548	-1.92846	Cellulose * mucA down vs E * IDC	0.152027	2.48539	2.48539	E * IDC up vs E * mucB	16.8727	5.06899	0.238708
28124	218832_x_at	arrestin, beta 1	ARRB1	Hs.503284	408	Hs.112278	0.941261	89.8723	1.39217	96.0407	#N/A	0	1.55845	0.793245	ARRB1	#N/A	0.896973	0.268923	0.367952	3.42742	3.42742	0.485465	3.18203	3.18203	0.0942069	3.7911	3.7911	0.179562	3.42742	3.42742	0.485465	3.48656	3.48656	0.194339	0.410789	0.777176	-1.28671	Cellulose * mucA down vs E * mucB	0.534765	1.18541	1.18541	Cellulose * mucA up vs E * IDC	0.268923	0.655616	-1.52528	E * IDC down vs E * mucB	4.94966	3.19306	0.021102
32199	222912_at	arrestin, beta 1	ARRB1	Hs.503284	408	Hs.112278	0.941261	89.8723	1.39217	96.0407	#N/A	0	1.55845	0.793245	ARRB1	#N/A	0.980882	0.901148	0.603375	4.56184	4.56184	1.42156	4.71398	4.71398	0.69827	4.47539	4.47539	0.825904	4.56184	4.56184	1.42156	4.59469	4.59469	0.446871	0.96393	1.06175	1.06175	Cellulose * mucA up vs E * mucB	0.936664	0.899915	-1.11122	Cellulose * mucA down vs E * IDC	0.901148	1.17984	1.17984	E * IDC up vs E * mucB	0.0245039	0.873394	0.000697693
12843	203388_at	arrestin, beta 2	ARRB2	Hs.435811	409	Hs.18142	1.05848	97.1987	1.33361	96.0407	#N/A	0	#N/A	#N/A	#N/A	#N/A	0.121717	0.739879	0.95063	2.24728	2.24728	0.103647	2.68267	2.68267	0.368479	2.94449	2.94449	0.236249	2.24728	2.24728	0.103647	2.81358	2.81358	0.194021	0.454852	0.616762	-1.62137	Cellulose * mucA down vs E * mucB	0.602745	0.739494	-1.35228	Cellulose * mucA down vs E * IDC	0.739879	0.834032	-1.19899	E * IDC down vs E * mucB	0.187457	0.0532824	7.37835
45798	236541_at	Arylsulfatase A	ARSA	Hs.88251	410	Hs.157802	0.869646	89.8723	0.909618	95.9263	#N/A	0	#N/A	#N/A	#N/A	#N/A	0.0380138	0.744026	0.896048	2.78196	2.78196	0.090977	2.23406	2.23406	0.194069	2.36461	2.36461	0.112933	2.78196	2.78196	0.090977	2.29934	2.29934	0.0991116	0.403756	1.33547	1.33547	Cellulose * mucA up vs E * mucB	0.325142	1.46196	1.46196	Cellulose * mucA up vs E * IDC	0.744026	0.913481	-1.09471	E * IDC down vs E * mucB	0.180838	0.122741	14.9636
13898	204443_at	arylsulfatase A	ARSA	Hs.88251	410	Hs.88251	0.869646	89.8723	0.909618	95.9263	#N/A	0	#N/A	#N/A	#N/A	#N/A	0.0633163	0.759128	0.591541	2.08998	2.08998	0.0611082	1.64528	1.64528	0.0243857	1.57446	1.57446	0.202537	2.08998	2.08998	0.0611082	1.60987	1.60987	0.0857548	0.21182	1.42951	1.42951	Cellulose * mucA up vs E * mucB	0.24257	1.36103	1.36103	Cellulose * mucA up vs E * IDC	0.759128	1.05031	1.05031	E * IDC up vs E * mucB	0.158016	0.928896	10.3372
41459	232197_x_at	arylsulfatase B	ARSB	Hs.149103	411	Hs.141183	0.796824	89.8723	0.817902	95.9263	#N/A	0	#N/A	#N/A	#N/A	#N/A	0.167136	0.46265	0.993623	1.30017	1.30017	0.0176725	1.20067	1.20067	0.113414	0.934473	0.934473	0.123243	1.30017	1.30017	0.0176725	1.06757	1.06757	0.10286	0.36565	1.2885	1.2885	Cellulose * mucA up vs E * mucB	0.746613	1.07141	1.07141	Cellulose * mucA up vs E * IDC	0.46265	1.20263	1.20263	E * IDC up vs E * mucB	1.26518	0.00643888	11.0243
1289	1554032_at	arylsulfatase B	ARSB	Hs.149103	411	Hs.1256	0.796824	89.8723	0.817902	95.9263	#N/A	0	#N/A	#N/A	#N/A	#N/A	0.202366	0.304802	0.149048	2.08749	2.08749	0.38408	1.37916	1.37916	0.144325	1.54738	1.54738	0.0570089	2.08749	2.08749	0.38408	1.46327	1.46327	0.0798214	0.102036	1.45408	1.45408	Cellulose * mucA up vs E * mucB	0.0780828	1.63391	1.63391	Cellulose * mucA up vs E * IDC	0.304802	0.88994	-1.12367	E * IDC down vs E * mucB	3.71159	22.007	3.46381
1288	1554030_at	arylsulfatase B	ARSB	Hs.149103	411	Hs.1256	0.796824	89.8723	0.817902	95.9263	#N/A	0	#N/A	#N/A	#N/A	#N/A	0.396196	0.551515	0.175304	1.42643	1.42643	0.330943	1.09969	1.09969	0.0169227	1.17092	1.17092	0.0668877	1.42643	1.42643	0.330943	1.13531	1.13531	0.0348752	0.201779	1.19376	1.19376	Cellulose * mucA up vs E * mucB	0.159847	1.25418	1.25418	Cellulose * mucA up vs E * IDC	0.551515	0.951822	-1.05062	E * IDC down vs E * mucB	0.722456	15.77	1.13868
15583	206129_s_at	arylsulfatase B	ARSB	Hs.149103	411	Hs.1256	0.796824	89.8723	0.817902	95.9263	#N/A	0	#N/A	#N/A	#N/A	#N/A	0.909344	0.866248	0.770439	1.21259	1.21259	0.00732404	1.23816	1.23816	0.132667	1.20714	1.20714	0.0127694	1.21259	1.21259	0.00732404	1.22265	1.22265	0.0551428	0.976175	1.00378	1.00378	Cellulose * mucA up vs E * mucB	0.889213	0.982434	-1.01788	Cellulose * mucA down vs E * IDC	0.866248	1.02173	1.02173	E * IDC up vs E * mucB	0.0454729	0.342352	0.0153607
13222	203767_s_at	steroid sulfatase (microsomal), isozyme S	STS	Hs.522578	412	Hs.79876	1.00332	97.1987	0.930593	95.9263	#N/A	0	#N/A	0.658169	#N/A	#N/A	0.00872115	0.890028	0.920116	7.95184	7.95184	0.231926	5.58491	5.58491	0.363023	5.44855	5.44855	0.418495	7.95184	7.95184	0.231926	5.51673	5.51673	0.229572	0.192646	5.66976	5.66976	Cellulose * mucA up vs E * mucB	0.203026	5.15841	5.15841	Cellulose * mucA up vs E * IDC	0.890028	1.09913	1.09913	E * IDC up vs E * mucB	0.0304441	0.0905881	67.55
13225	203770_s_at	steroid sulfatase (microsomal), isozyme S	STS	Hs.522578	412	Hs.79876	1.00332	97.1987	0.930593	95.9263	#N/A	0	#N/A	0.658169	#N/A	#N/A	0.0155551	0.105777	0.0945682	9.3665	9.3665	0.146605	7.5875	7.5875	0.16955	7.796	7.796	0.134585	9.3665	9.3665	0.146605	7.69175	7.69175	0.106924	0.0141713	2.97007	2.97007	Cellulose * mucA up vs E * mucB	0.0125109	3.43187	3.43187	Cellulose * mucA up vs E * IDC	0.105777	0.865437	-1.15549	E * IDC down vs E * mucB	35.5574	55.4088	61.9659
13224	203769_s_at	steroid sulfatase (microsomal), isozyme S	STS	Hs.522578	412	Hs.79876	1.00332	97.1987	0.930593	95.9263	#N/A	0	#N/A	0.658169	#N/A	#N/A	0.0783879	0.810881	0.333722	7.81895	7.81895	0.596054	6.08871	6.08871	0.0472517	5.98619	5.98619	0.382159	7.81895	7.81895	0.596054	6.03745	6.03745	0.159966	0.115062	3.56219	3.56219	Cellulose * mucA up vs E * mucB	0.12172	3.31783	3.31783	Cellulose * mucA up vs E * IDC	0.810881	1.07365	1.07365	E * IDC up vs E * mucB	0.0937135	3.98952	10.3156
13223	203768_s_at	steroid sulfatase (microsomal), isozyme S	STS	Hs.522578	412	Hs.79876	1.00332	97.1987	0.930593	95.9263	#N/A	0	#N/A	0.658169	#N/A	#N/A	0.24152	0.471647	0.232335	5.32636	5.32636	0.155547	4.3236	4.3236	0.563217	4.56661	4.56661	0.34094	5.32636	5.32636	0.155547	4.44511	4.44511	0.277783	0.181198	1.69319	1.69319	Cellulose * mucA up vs E * mucB	0.138871	2.00383	2.00383	Cellulose * mucA up vs E * IDC	0.471647	0.844978	-1.18346	E * IDC down vs E * mucB	1.19528	8.76274	2.65283
34545	225280_x_at	arylsulfatase D	ARSD	Hs.528631	414	Hs.19978	0.96616	89.8723	0.901355	95.9263	#N/A	0	#N/A	1.16975	#N/A	#N/A	0.0334842	0.633104	0.961954	7.13538	7.13538	0.22893	4.16664	4.16664	0.550168	4.91901	4.91901	0.607474	7.13538	7.13538	0.22893	4.54283	4.54283	0.398903	0.30643	4.64722	4.64722	Cellulose * mucA up vs E * mucB	0.2367	7.82853	7.82853	Cellulose * mucA up vs E * IDC	0.633104	0.593626	-1.68456	E * IDC down vs E * mucB	0.422396	0.0403323	45.5031
16285	206831_s_at	arylsulfatase D	ARSD	Hs.528631	414	Hs.326525	0.96616	89.8723	0.901355	95.9263	#N/A	0	#N/A	1.16975	#N/A	#N/A	0.0420247	0.167006	0.202954	2.90406	2.90406	0.164151	2.09018	2.09018	0.0971106	1.8167	1.8167	0.170546	2.90406	2.90406	0.164151	1.95344	1.95344	0.112482	0.0429292	2.12486	2.12486	Cellulose * mucA up vs E * mucB	0.0572863	1.75794	1.75794	Cellulose * mucA up vs E * IDC	0.167006	1.20872	1.20872	E * IDC up vs E * mucB	13.869	11.6388	21.3671
39393	230131_x_at	arylsulfatase D	ARSD	Hs.528631	414	Hs.19978	0.96616	89.8723	0.901355	95.9263	#N/A	0	#N/A	1.16975	#N/A	#N/A	0.0451882	0.960213	0.803148	6.44868	6.44868	0.00592852	5.29253	5.29253	0.0855215	5.33397	5.33397	0.576657	6.44868	6.44868	0.00592852	5.31325	5.31325	0.238295	0.341245	2.16551	2.16551	Cellulose * mucA up vs E * mucB	0.331132	2.22861	2.22861	Cellulose * mucA up vs E * IDC	0.960213	0.971686	-1.02914	E * IDC down vs E * mucB	0.00391601	0.275137	11.0217
32979	223695_s_at	arylsulfatase D	ARSD	Hs.528631	414	Hs.19978	0.96616	89.8723	0.901355	95.9263	#N/A	0	#N/A	1.16975	#N/A	#N/A	0.104587	0.81416	0.593917	7.13664	7.13664	0.720367	5.17748	5.17748	0.134425	5.44048	5.44048	0.740763	7.13664	7.13664	0.720367	5.30898	5.30898	0.316592	0.303254	3.24038	3.24038	Cellulose * mucA up vs E * mucB	0.267456	3.88835	3.88835	Cellulose * mucA up vs E * IDC	0.81416	0.833356	-1.19997	E * IDC down vs E * mucB	0.0903008	0.917485	6.27495
41685	232423_at	arylsulfatase D	ARSD	Hs.528631	414	Hs.307755	0.96616	89.8723	0.901355	95.9263	#N/A	0	#N/A	1.16975	#N/A	#N/A	0.145339	0.890305	0.302241	2.82818	2.82818	0.0891593	2.1547	2.1547	0.319437	2.18215	2.18215	0.161724	2.82818	2.82818	0.0891593	2.16842	2.16842	0.146385	0.152432	1.56487	1.56487	Cellulose * mucA up vs E * mucB	0.146441	1.59492	1.59492	Cellulose * mucA up vs E * IDC	0.890305	0.981155	-1.01921	E * IDC down vs E * mucB	0.0302877	4.97349	5.14861
17233	207784_at	arylsulfatase D	ARSD	Hs.528631	414	Hs.326525	0.96616	89.8723	0.901355	95.9263	#N/A	0	#N/A	1.16975	#N/A	#N/A	0.235689	0.576889	0.197257	5.20186	5.20186	1.03794	3.64275	3.64275	0.0128857	3.87819	3.87819	0.287592	5.20186	5.20186	1.03794	3.76047	3.76047	0.135763	0.142106	2.50303	2.50303	Cellulose * mucA up vs E * mucB	0.121206	2.94672	2.94672	Cellulose * mucA up vs E * IDC	0.576889	0.849429	-1.17726	E * IDC down vs E * mucB	0.613928	12.3501	2.76686
34551	225286_at	arylsulfatase D	ARSD	Hs.528631	414	Hs.19978	0.96616	89.8723	0.901355	95.9263	#N/A	0	#N/A	1.16975	#N/A	#N/A	0.848783	0.498752	0.631479	4.76785	4.76785	0.981823	3.97562	3.97562	0.360633	5.17504	5.17504	0.834098	4.76785	4.76785	0.981823	4.57533	4.57533	0.507458	0.790886	0.75409	-1.3261	Cellulose * mucA down vs E * mucB	0.627238	1.73175	1.73175	Cellulose * mucA up vs E * IDC	0.498752	0.435449	-2.29648	E * IDC down vs E * mucB	1.00787	0.75387	0.0443184
32980	223696_at	arylsulfatase D	ARSD	Hs.528631	414	Hs.19978	0.96616	89.8723	0.901355	95.9263	#N/A	0	#N/A	1.16975	#N/A	#N/A	0.964254	0.240312	0.557228	2.70386	2.70386	0.421985	3.3078	3.3078	0.403457	2.14154	2.14154	0.0589583	2.70386	2.70386	0.421985	2.72467	2.72467	0.375573	0.438131	1.47664	1.47664	Cellulose * mucA up vs E * mucB	0.416001	0.657955	-1.51986	Cellulose * mucA down vs E * IDC	0.240312	2.24428	2.24428	E * IDC up vs E * mucB	6.36097	1.11029	0.00245929
15349	205894_at	arylsulfatase E (chondrodysplasia punctata 1)	ARSE	Hs.386975	415	Hs.74131	0.513998	89.8723	0.640232	95.9263	#N/A	0	#N/A	#N/A	#N/A	#N/A	0.119477	0.29385	0.396876	1.65643	1.65643	0.0730764	1.2484	1.2484	0.139697	1.43413	1.43413	0.0473113	1.65643	1.65643	0.0730764	1.34127	1.34127	0.080624	0.25075	1.16659	1.16659	Cellulose * mucA up vs E * mucB	0.141753	1.32687	1.32687	Cellulose * mucA up vs E * IDC	0.29385	0.879204	-1.13739	E * IDC down vs E * mucB	4.04165	2.6744	6.23572
23797	214490_at	arylsulfatase F	ARSF	Hs.101674	416	Hs.101674	#N/A	#N/A	#N/A	#N/A	#N/A	#N/A	#N/A	#N/A	#N/A	#N/A	0.180577	0.1657	0.174335	2.23909	2.23909	0.111835	1.98907	1.98907	0.154621	1.78904	1.78904	0.10135	2.23909	2.23909	0.111835	1.88906	1.88906	0.0950304	0.0750064	1.36609	1.36609	Cellulose * mucA up vs E * mucB	0.133644	1.18923	1.18923	Cellulose * mucA up vs E * IDC	0.1657	1.14872	1.14872	E * IDC up vs E * mucB	14.0989	15.9513	4.02849
9869	1570479_at	ADP-ribosyltransferase 1	ART1	Hs.382188	417	Hs.382188	#N/A	#N/A	#N/A	#N/A	#N/A	#N/A	#N/A	#N/A	#N/A	#N/A	0.160491	0.279447	0.881731	1.96164	1.96164	0.306897	1.72463	1.72463	0.344707	3.66231	3.66231	0.565041	1.96164	1.96164	0.306897	2.69347	2.69347	0.621208	0.31271	0.307644	-3.25051	Cellulose * mucA down vs E * mucB	0.83775	1.17855	1.17855	Cellulose * mucA up vs E * IDC	0.279447	0.261036	-3.83089	E * IDC down vs E * mucB	4.53651	0.143129	3.62011
9870	1570480_s_at	ADP-ribosyltransferase 1	ART1	Hs.382188	417	Hs.382188	#N/A	#N/A	#N/A	#N/A	#N/A	#N/A	#N/A	#N/A	#N/A	#N/A	0.208543	0.580055	0.241883	2.8704	2.8704	0.300098	2.26287	2.26287	0.223752	2.36513	2.36513	0.0919003	2.8704	2.8704	0.300098	2.314	2.314	0.103069	0.162503	1.41939	1.41939	Cellulose * mucA up vs E * mucB	0.136055	1.52365	1.52365	Cellulose * mucA up vs E * IDC	0.580055	0.931575	-1.07345	E * IDC down vs E * mucB	0.601465	8.04592	3.26908
17363	207919_at	ADP-ribosyltransferase 1	ART1	Hs.382188	417	Hs.73139	#N/A	#N/A	#N/A	#N/A	#N/A	#N/A	#N/A	#N/A	#N/A	#N/A	0.473968	0.389249	0.561923	1.77408	1.77408	0.0754409	1.76119	1.76119	0.062543	1.34277	1.34277	0.355877	1.77408	1.77408	0.0754409	1.55198	1.55198	0.190656	0.380213	1.34846	1.34846	Cellulose * mucA up vs E * mucB	0.972026	1.00898	1.00898	Cellulose * mucA up vs E * IDC	0.389249	1.33646	1.33646	E * IDC up vs E * mucB	2.0347	1.08349	0.711623
19559	210147_at	ADP-ribosyltransferase 3	ART3	Hs.24976	419	Hs.24976	0.676737	89.8723	0.658231	95.9263	#N/A	0	#N/A	#N/A	#N/A	#N/A	0.123995	0.5	0.71804	1.13766	1.13766	0.0165026	1.05192	1.05192	0.0956213	0.953343	0.953343	0.00295979	1.13766	1.13766	0.0165026	1.00263	1.00263	0.0483241	0.312666	1.13628	1.13628	Cellulose * mucA up vs E * mucB	0.544295	1.06123	1.06123	Cellulose * mucA up vs E * IDC	0.5	1.07072	1.07072	E * IDC up vs E * mucB	1	0.469778	4.73136
16673	207220_at	ADP-ribosyltransferase 4 (Dombrock blood group)	ART4	Hs.591158	420	Hs.13776	0.723133	44.164	0.824162	95.9263	#N/A	0	#N/A	#N/A	#N/A	#N/A	0.872099	0.238482	0.239192	1.38341	1.38341	0.00288481	1.18417	1.18417	0.179184	1.48211	1.48211	0.296327	1.38341	1.38341	0.00288481	1.33314	1.33314	0.16548	0.554276	0.933876	-1.07081	Cellulose * mucA down vs E * mucB	0.338361	1.1481	1.1481	Cellulose * mucA up vs E * IDC	0.238482	0.813411	-1.22939	E * IDC down vs E * mucB	6.46896	8.2393	0.033032
2323	1555419_a_at	N-acylsphingosine amidohydrolase (acid ceramidase) 1	ASAH1	Hs.527412	427	Hs.75811	1.10369	97.1987	1.08385	96.0407	#N/A	0	#N/A	0.817121	#N/A	#N/A	0.280484	0.923204	0.633281	7.72886	7.72886	0.348232	7.33547	7.33547	0.196513	7.28661	7.28661	0.20655	7.72886	7.72886	0.348232	7.31104	7.31104	0.117242	0.470511	1.35872	1.35872	Cellulose * mucA up vs E * mucB	0.507733	1.31347	1.31347	Cellulose * mucA up vs E * IDC	0.923204	1.03445	1.03445	E * IDC up vs E * mucB	0.0146942	0.746743	1.84897
23010	213702_x_at	N-acylsphingosine amidohydrolase (acid ceramidase) 1	ASAH1	Hs.527412	427	Hs.75811	1.10369	97.1987	1.08385	96.0407	#N/A	0	#N/A	0.817121	#N/A	#N/A	0.436457	0.820371	0.538641	7.88958	7.88958	0.594232	7.32842	7.32842	0.350146	7.48676	7.48676	0.196066	7.88958	7.88958	0.594232	7.40759	7.40759	0.170089	0.595471	1.32208	1.32208	Cellulose * mucA up vs E * mucB	0.491408	1.47545	1.47545	Cellulose * mucA up vs E * IDC	0.820371	0.896053	-1.11601	E * IDC down vs E * mucB	0.0840394	1.22334	0.866241
23209	213902_at	N-acylsphingosine amidohydrolase (acid ceramidase) 1	ASAH1	Hs.527412	427	Hs.75811	1.10369	97.1987	1.08385	96.0407	#N/A	0	#N/A	0.817121	#N/A	#N/A	0.438824	0.60397	0.280242	4.94459	4.94459	1.08269	3.96996	3.96996	1.08322	3.51628	3.51628	0.450525	4.94459	4.94459	1.08269	3.74312	3.74312	0.496531	0.265466	2.69132	2.69132	Cellulose * mucA up vs E * mucB	0.36656	1.96514	1.96514	Cellulose * mucA up vs E * IDC	0.60397	1.36953	1.36953	E * IDC up vs E * mucB	0.514173	5.86652	0.902788
20355	210980_s_at	N-acylsphingosine amidohydrolase (acid ceramidase) 1	ASAH1	Hs.527412	427	Hs.75811	1.10369	97.1987	1.08385	96.0407	#N/A	0	#N/A	0.817121	#N/A	#N/A	0.512338	0.670085	0.464615	6.38879	6.38879	0.553458	5.90933	5.90933	0.236707	6.14423	6.14423	0.175232	6.38879	6.38879	0.553458	6.02678	6.02678	0.138036	0.658926	1.18473	1.18473	Cellulose * mucA up vs E * mucB	0.451875	1.39421	1.39421	Cellulose * mucA up vs E * IDC	0.670085	0.849748	-1.17682	E * IDC down vs E * mucB	0.325144	1.81624	0.596727
20354	210979_at	N-acylsphingosine amidohydrolase (acid ceramidase) 1	ASAH1	Hs.527412	427	Hs.75811	1.10369	97.1987	1.08385	96.0407	#N/A	0	#N/A	0.817121	#N/A	#N/A	0.537681	0.207234	0.23002	1.3451	1.3451	0.0323469	1.02462	1.02462	0.253803	1.31356	1.31356	0.156276	1.3451	1.3451	0.0323469	1.16909	1.16909	0.147525	0.800905	1.0221	1.0221	Cellulose * mucA up vs E * mucB	0.188065	1.24874	1.24874	Cellulose * mucA up vs E * IDC	0.207234	0.818501	-1.22174	E * IDC down vs E * mucB	8.77765	8.95015	0.538331
17056	207607_at	achaete-scute complex homolog 2 (Drosophila)	ASCL2	Hs.152475	430	Hs.135639	1.28922	97.1987	1.20804	96.0407	#N/A	0	#N/A	#N/A	#N/A	#N/A	0.058127	0.0815692	0.0901334	1.79871	1.79871	0.018207	1.24792	1.24792	0.154881	1.04763	1.04763	0.129077	1.79871	1.79871	0.018207	1.14777	1.14777	0.100587	0.0218631	1.68305	1.68305	Cellulose * mucA up vs E * mucB	0.0298032	1.46489	1.46489	Cellulose * mucA up vs E * IDC	0.0815692	1.14893	1.14893	E * IDC up vs E * mucB	60.2471	61.0458	15.6044
38477	229215_at	achaete-scute complex homolog 2 (Drosophila)	ASCL2	Hs.152475	430	Hs.152475	1.28922	97.1987	1.20804	96.0407	#N/A	0	#N/A	#N/A	#N/A	#N/A	0.145476	0.135088	0.108759	2.81263	2.81263	0.527809	1.98836	1.98836	0.10826	1.60327	1.60327	0.0252969	2.81263	2.81263	0.527809	1.79581	1.79581	0.120074	0.0436043	2.31235	2.31235	Cellulose * mucA up vs E * mucB	0.0638609	1.77064	1.77064	Cellulose * mucA up vs E * IDC	0.135088	1.30594	1.30594	E * IDC up vs E * mucB	21.5454	41.7705	5.37822
16197	206743_s_at	asialoglycoprotein receptor 1	ASGR1	Hs.12056	432	Hs.12056	0.778985	89.8723	0.873775	95.9263	#N/A	0	#N/A	#N/A	#N/A	#N/A	0.0199596	0.721706	0.874094	2.37555	2.37555	0.0417188	2.15883	2.15883	0.0743452	2.10326	2.10326	0.0445727	2.37555	2.37555	0.0417188	2.13104	2.13104	0.0388543	0.26214	1.20772	1.20772	Cellulose * mucA up vs E * mucB	0.319494	1.16209	1.16209	Cellulose * mucA up vs E * IDC	0.721706	1.03927	1.03927	E * IDC up vs E * mucB	0.218366	0.154415	22.6943
15584	206130_s_at	asialoglycoprotein receptor 2	ASGR2	Hs.654440	433	Hs.1259	0.688248	89.8723	0.786096	95.9263	#N/A	0	#N/A	#N/A	#N/A	#N/A	0.249117	0.00545091	0.00626297	2.62507	2.62507	0.324792	2.35204	2.35204	0.0768142	1.99706	1.99706	0.0798537	2.62507	2.62507	0.324792	2.17455	2.17455	0.112015	0.00308118	1.54543	1.54543	Cellulose * mucA up vs E * mucB	0.00708701	1.20834	1.20834	Cellulose * mucA up vs E * IDC	0.00545091	1.27897	1.27897	E * IDC up vs E * mucB	13639.6	12746.5	2.58528
23805	214498_at	agouti signaling protein, nonagouti homolog (mouse)	ASIP	Hs.659995	434	Hs.37006	1.22377	97.1987	1.33638	96.0407	#N/A	0	#N/A	#N/A	#N/A	#N/A	0.95554	0.583046	0.845387	1.72912	1.72912	0.034338	1.86442	1.86442	0.0633014	1.61233	1.61233	0.264923	1.72912	1.72912	0.034338	1.73837	1.73837	0.132895	0.782362	1.08432	1.08432	Cellulose * mucA up vs E * mucB	0.75109	0.910482	-1.09832	Cellulose * mucA down vs E * IDC	0.583046	1.19093	1.19093	E * IDC up vs E * mucB	0.589894	0.199615	0.00367103
14063	204608_at	argininosuccinate lyase	ASL	Hs.632015	435	Hs.61258	0.819794	44.164	0.873977	95.9263	#N/A	0	#N/A	1.24364	#N/A	#N/A	0.800424	0.647608	0.768161	4.36489	4.36489	0.461338	3.83762	3.83762	0.224915	4.53957	4.53957	0.910959	4.36489	4.36489	0.461338	4.1886	4.1886	0.433359	0.902855	0.88596	-1.12872	Cellulose * mucA down vs E * mucB	0.72333	1.44119	1.44119	Cellulose * mucA up vs E * IDC	0.647608	0.614741	-1.6267	E * IDC down vs E * mucB	0.381902	0.347355	0.0764909
11480	202024_at	arsA arsenite transporter, ATP-binding, homolog 1 (bacterial)	ASNA1	Hs.465985	439	Hs.165439	0.9544	89.8723	1.29534	96.0407	#N/A	0	#N/A	#N/A	#N/A	#N/A	0.0695111	0.939827	0.611921	4.33755	4.33755	0.121826	4.90455	4.90455	0.00571966	4.88288	4.88288	0.23432	4.33755	4.33755	0.121826	4.89371	4.89371	0.0958934	0.252703	0.685235	-1.45935	Cellulose * mucA down vs E * mucB	0.243978	0.675019	-1.48144	Cellulose * mucA down vs E * IDC	0.939827	1.01514	1.01514	E * IDC up vs E * mucB	0.00898745	0.8353	9.24569
50339	241082_at	Asparagine synthetase	ASNS	Hs.489207	440	Hs.202216	0.987373	89.8723	0.340329	3.14212	#N/A	0.906626	#N/A	#N/A	#N/A	#N/A	0.7531	0.341271	0.0938478	1.06818	1.06818	0.227609	1.02347	1.02347	0.0813134	0.96839	0.96839	0.0485932	1.06818	1.06818	0.227609	0.995928	0.995928	0.0418128	0.201715	1.07162	1.07162	Cellulose * mucA up vs E * mucB	0.402189	1.03148	1.03148	Cellulose * mucA up vs E * IDC	0.341271	1.03891	1.03891	E * IDC up vs E * mucB	2.83326	56.2703	0.129683
14502	205047_s_at	asparagine synthetase	ASNS	Hs.489207	440	Hs.75692	0.987373	89.8723	0.340329	3.14212	#N/A	0.906626	#N/A	#N/A	#N/A	#N/A	0.903744	0.262514	0.323208	3.20571	3.20571	0.0289994	2.5909	2.5909	0.43036	3.61227	3.61227	0.877142	3.20571	3.20571	0.0289994	3.10159	3.10159	0.496015	0.529985	0.75442	-1.32552	Cellulose * mucA down vs E * mucB	0.400067	1.53135	1.53135	Cellulose * mucA up vs E * IDC	0.262514	0.49265	-2.02984	E * IDC down vs E * mucB	5.22602	4.28637	0.0184681
15485	206030_at	aspartoacylase (Canavan disease)	ASPA	Hs.171142	443	Hs.32042	#N/A	#N/A	#N/A	#N/A	#N/A	#N/A	#N/A	#N/A	#N/A	#N/A	0.504845	0.483907	0.739465	1.3522	1.3522	0.0325671	1.33875	1.33875	0.0116805	1.54029	1.54029	0.179915	1.3522	1.3522	0.0325671	1.43952	1.43952	0.0938208	0.505877	0.877767	-1.13925	Cellulose * mucA down vs E * mucB	0.955398	1.00936	1.00936	Cellulose * mucA up vs E * IDC	0.483907	0.869625	-1.14992	E * IDC down vs E * mucB	1.10645	0.414397	0.577649
39691	230429_at	Full length insert cDNA clone ZC64A04	---	Hs.332422	444	Hs.55258	0.834445	89.8723	0.748173	95.9263	#N/A	0	0.806943	0.880274	#N/A	#N/A	0.441311	0.20546	0.146846	3.95326	3.95326	1.22098	2.43704	2.43704	0.321801	3.30873	3.30873	0.61332	3.95326	3.95326	1.22098	2.87288	2.87288	0.378515	0.270409	1.56324	1.56324	Cellulose * mucA up vs E * mucB	0.120924	2.86042	2.86042	Cellulose * mucA up vs E * IDC	0.20546	0.546506	-1.82981	E * IDC down vs E * mucB	8.94114	22.6869	0.903133
16530	207076_s_at	argininosuccinate synthetase 1	ASS1	Hs.160786	445	Hs.160786	0.94012	89.8723	0.831718	95.9263	#N/A	0	1.08137	0.921841	#N/A	#N/A	0.0743319	0.636763	0.821291	1.73108	1.73108	0.338683	5.15554	5.15554	1.71657	3.82436	3.82436	0.357652	1.73108	1.73108	0.338683	4.48995	4.48995	0.812461	0.49709	0.234348	-4.26716	Cellulose * mucA down vs E * mucB	0.346707	0.0931396	-10.7366	Cellulose * mucA down vs E * IDC	0.636763	2.51609	2.51609	E * IDC up vs E * mucB	0.411876	0.241269	7.24506
22507	213197_at	astrotactin 1	ASTN1	Hs.495897	460	Hs.6788	#N/A	#N/A	#N/A	#N/A	#N/A	#N/A	#N/A	#N/A	#N/A	#N/A	0.786475	0.754786	0.455621	1.15202	1.15202	0.0652589	1.16988	1.16988	0.163804	1.21751	1.21751	0.0463328	1.15202	1.15202	0.0652589	1.1937	1.1937	0.0708432	0.676213	0.955619	-1.04644	Cellulose * mucA down vs E * mucB	0.90391	0.987692	-1.01246	Cellulose * mucA down vs E * IDC	0.754786	0.967527	-1.03356	E * IDC down vs E * mucB	0.164375	1.90859	0.0928589
1615	1554491_a_at	serpin peptidase inhibitor, clade C (antithrombin), member 1	SERPINC1	Hs.75599	462	Hs.75599	0.55376	89.8723	0.525708	66.4905	#N/A	0	#N/A	#N/A	#N/A	#N/A	0.133045	0.0639679	0.171995	1.56745	1.56745	0.00962406	1.32431	1.32431	0.0435867	1.50904	1.50904	0.0622109	1.56745	1.56745	0.00962406	1.41668	1.41668	0.0616874	0.196496	1.04132	1.04132	Cellulose * mucA up vs E * mucB	0.0486695	1.18356	1.18356	Cellulose * mucA up vs E * IDC	0.0639679	0.879816	-1.1366	E * IDC down vs E * mucB	98.3799	16.402	5.94842
19462	210049_at	serpin peptidase inhibitor, clade C (antithrombin), member 1	SERPINC1	Hs.75599	462	Hs.75599	0.55376	89.8723	0.525708	66.4905	#N/A	0	#N/A	#N/A	#N/A	#N/A	0.760507	0.254962	0.357799	1.56896	1.56896	0.0731767	1.73264	1.73264	0.161383	1.50675	1.50675	0.065747	1.56896	1.56896	0.0731767	1.6197	1.6197	0.0965058	0.632863	1.04406	1.04406	Cellulose * mucA up vs E * mucB	0.336632	0.892744	-1.12014	Cellulose * mucA down vs E * IDC	0.254962	1.1695	1.1695	E * IDC up vs E * mucB	5.5789	3.40564	0.119578
7846	1565269_s_at	activating transcription factor 1	ATF1	Hs.648565	466	Hs.406336	1.11458	97.1987	1.10382	96.0407	#N/A	0	#N/A	0.91064	#N/A	#N/A	0.0352959	0.989216	0.918178	3.10955	3.10955	0.0697806	4.93509	4.93509	0.316023	4.91656	4.91656	0.777341	3.10955	3.10955	0.0697806	4.92582	4.92582	0.342613	0.346409	0.285782	-3.49916	Cellulose * mucA down vs E * mucB	0.34354	0.282137	-3.54438	Cellulose * mucA down vs E * IDC	0.989216	1.01292	1.01292	E * IDC up vs E * mucB	0.000287007	0.0930839	18.9802
31391	222103_at	activating transcription factor 1	ATF1	Hs.648565	466	Hs.36908	1.11458	97.1987	1.10382	96.0407	#N/A	0	#N/A	0.91064	#N/A	#N/A	0.0548006	0.542065	0.0745441	4.68889	4.68889	0.603157	6.73146	6.73146	0.0124018	6.67555	6.67555	0.0514278	4.68889	4.68889	0.603157	6.70351	6.70351	0.0269611	0.0204469	0.252321	-3.9632	Cellulose * mucA down vs E * mucB	0.0198877	0.24273	-4.1198	Cellulose * mucA down vs E * IDC	0.542065	1.03951	1.03951	E * IDC up vs E * mucB	0.76715	89.4794	16.6764
4120	1558233_s_at	activating transcription factor 1	ATF1	Hs.648565	466	Hs.406336	1.11458	97.1987	1.10382	96.0407	#N/A	0	#N/A	0.91064	#N/A	#N/A	0.0651392	0.813324	0.617668	4.54868	4.54868	0.350525	5.82732	5.82732	0.431553	5.67993	5.67993	0.056608	4.54868	4.54868	0.350525	5.75362	5.75362	0.182713	0.259348	0.45652	-2.19048	Cellulose * mucA down vs E * mucB	0.232177	0.412184	-2.4261	Cellulose * mucA down vs E * IDC	0.813324	1.10757	1.10757	E * IDC up vs E * mucB	0.0911635	0.810569	9.76842
1564	1554420_at	activating transcription factor 3	ATF3	Hs.460	467	Hs.460	0.788036	89.8723	0.72369	95.9263	#N/A	0	#N/A	#N/A	#N/A	#N/A	0.0271814	0.658519	0.276319	2.05935	2.05935	0.139158	1.30325	1.30325	0.0204486	1.34138	1.34138	0.0845855	2.05935	2.05935	0.139158	1.32231	1.32231	0.0371929	0.0567194	1.64486	1.64486	Cellulose * mucA up vs E * mucB	0.0538729	1.68892	1.68892	Cellulose * mucA up vs E * IDC	0.658519	0.973915	-1.02678	E * IDC down vs E * mucB	0.353481	6.04859	32.0858
1986	1554980_a_at	activating transcription factor 3	ATF3	Hs.460	467	Hs.460	0.788036	89.8723	0.72369	95.9263	#N/A	0	#N/A	#N/A	#N/A	#N/A	0.185162	0.281569	0.362111	1.60932	1.60932	0.123444	1.1384	1.1384	0.184481	1.38879	1.38879	0.0659042	1.60932	1.60932	0.123444	1.26359	1.26359	0.107798	0.314064	1.16517	1.16517	Cellulose * mucA up vs E * mucB	0.157035	1.38599	1.38599	Cellulose * mucA up vs E * IDC	0.281569	0.840672	-1.18952	E * IDC down vs E * mucB	4.4588	3.31318	3.70882
12128	202672_s_at	activating transcription factor 3	ATF3	Hs.460	467	Hs.460	0.788036	89.8723	0.72369	95.9263	#N/A	0	#N/A	#N/A	#N/A	#N/A	0.440843	0.456241	0.271007	1.53555	1.53555	0.239315	1.20106	1.20106	0.0963848	1.35267	1.35267	0.22846	1.53555	1.53555	0.239315	1.27687	1.27687	0.110285	0.398184	1.13515	1.13515	Cellulose * mucA up vs E * mucB	0.239412	1.26093	1.26093	Cellulose * mucA up vs E * IDC	0.456241	0.900248	-1.1108	E * IDC down vs E * mucB	1.3176	6.30785	0.894501
10235	200779_at	activating transcription factor 4 (tax-responsive enhancer element B67)	ATF4	Hs.496487	468	Hs.181243	1.21847	97.1987	0.965222	95.9263	#N/A	0	1.16745	0.866137	#N/A	#N/A	0.0913289	0.530778	0.836124	7.1531	7.1531	0.071491	7.6876	7.6876	0.0691342	7.38909	7.38909	0.259731	7.1531	7.1531	0.071491	7.53835	7.53835	0.139519	0.603744	0.849101	-1.17772	Cellulose * mucA down vs E * mucB	0.351143	0.690397	-1.44844	Cellulose * mucA down vs E * IDC	0.530778	1.22987	1.22987	E * IDC up vs E * mucB	0.823918	0.215201	6.05061
18181	208758_at	5-aminoimidazole-4-carboxamide ribonucleotide formyltransferase/IMP cyclohydrola	ATIC	Hs.90280	471	Hs.90280	0.918276	89.8723	1.08348	96.0407	#N/A	0	0.899021	0.895544	#N/A	#N/A	0.881628	0.400325	0.0975474	7.50605	7.50605	0.253395	7.44698	7.44698	0.0131323	7.49529	7.49529	0.0220025	7.50605	7.50605	0.253395	7.47114	7.47114	0.0174325	0.810816	1.00749	1.00749	Cellulose * mucA up vs E * mucB	0.341618	1.04179	1.04179	Cellulose * mucA up vs E * IDC	0.400325	0.967071	-1.03405	E * IDC down vs E * mucB	1.89036	52.0458	0.0283899
820	1553387_at	ataxia telangiectasia mutated	ATM	Hs.367437	472	Hs.194382	0.592729	89.8723	0.719134	95.9263	#N/A	0	#N/A	#N/A	#N/A	#N/A	0.0327624	0.110427	0.14999	1.68011	1.68011	0.0709568	1.26917	1.26917	0.0389448	1.37046	1.37046	0.0211966	1.68011	1.68011	0.0709568	1.31982	1.31982	0.0343899	0.0364488	1.23941	1.23941	Cellulose * mucA up vs E * mucB	0.0274777	1.32956	1.32956	Cellulose * mucA up vs E * IDC	0.110427	0.932198	-1.07273	E * IDC down vs E * mucB	32.5715	21.7251	28.2915
20243	210858_x_at	ataxia telangiectasia mutated	ATM	Hs.367437	472	Hs.194382	0.592729	89.8723	0.719134	95.9263	#N/A	0	#N/A	#N/A	#N/A	#N/A	0.11448	0.160482	0.135619	4.63194	4.63194	0.415057	3.52389	3.52389	0.124722	3.84807	3.84807	0.0412247	4.63194	4.63194	0.415057	3.68598	3.68598	0.107859	0.0675579	1.72174	1.72174	Cellulose * mucA up vs E * mucB	0.0478823	2.15553	2.15553	Cellulose * mucA up vs E * IDC	0.160482	0.798752	-1.25195	E * IDC down vs E * mucB	15.074	26.6849	7.18113
17869	208442_s_at	ataxia telangiectasia mutated	ATM	Hs.367437	472	Hs.194382	0.592729	89.8723	0.719134	95.9263	#N/A	0	#N/A	#N/A	#N/A	#N/A	0.147693	0.571972	0.667239	5.2294	5.2294	0.397085	4.1855	4.1855	0.134219	4.64065	4.64065	0.43752	5.2294	5.2294	0.397085	4.41307	4.41307	0.228407	0.490668	1.50394	1.50394	Cellulose * mucA up vs E * mucB	0.318992	2.06179	2.06179	Cellulose * mucA up vs E * IDC	0.571972	0.729435	-1.37092	E * IDC down vs E * mucB	0.633741	0.623071	4.08771
21985	212672_at	ataxia telangiectasia mutated	ATM	Hs.367437	472	Hs.194382	0.592729	89.8723	0.719134	95.9263	#N/A	0	#N/A	#N/A	#N/A	#N/A	0.230956	0.527698	0.775091	1.16396	1.16396	0.319191	1.5533	1.5533	0.16129	2.5117	2.5117	0.884358	1.16396	1.16396	0.319191	2.0325	2.0325	0.459596	0.42007	0.392908	-2.54513	Cellulose * mucA down vs E * mucB	0.773085	0.76348	-1.30979	Cellulose * mucA down vs E * IDC	0.527698	0.514627	-1.94315	E * IDC down vs E * mucB	0.840083	0.33227	2.26321
1720	1554631_at	ataxia telangiectasia mutated	ATM	Hs.367437	472	Hs.194382	0.592729	89.8723	0.719134	95.9263	#N/A	0	#N/A	#N/A	#N/A	#N/A	0.48572	0.542334	0.363135	3.7691	3.7691	0.975264	2.84485	2.84485	0.166348	3.32074	3.32074	0.377453	3.7691	3.7691	0.975264	3.08279	3.08279	0.217325	0.561055	1.36448	1.36448	Cellulose * mucA up vs E * mucB	0.33857	1.8977	1.8977	Cellulose * mucA up vs E * IDC	0.542334	0.719021	-1.39078	E * IDC down vs E * mucB	0.765843	3.2917	0.699253
9808	1570352_at	ataxia telangiectasia mutated	ATM	Hs.367437	472	Hs.382828	0.592729	89.8723	0.719134	95.9263	#N/A	0	#N/A	#N/A	#N/A	#N/A	0.967049	0.60542	0.832806	1.51953	1.51953	0.151729	1.29433	1.29433	0.140084	1.77366	1.77366	0.531622	1.51953	1.51953	0.151729	1.53399	1.53399	0.263669	0.769733	0.838487	-1.19262	Cellulose * mucA down vs E * mucB	0.794061	1.16894	1.16894	Cellulose * mucA up vs E * IDC	0.60542	0.717306	-1.3941	E * IDC down vs E * mucB	0.509245	0.220912	0.00201217
10394	200938_s_at	arginine-glutamic acid dipeptide (RE) repeats	RERE	Hs.463041	473	Hs.194369	0.646849	44.164	0.713095	66.4905	0.8781	0.662551	0.758139	0.704078	#N/A	#N/A	0.0315104	0.814506	0.689853	5.48528	5.48528	0.101739	2.91154	2.91154	0.0163692	3.17798	3.17798	0.90475	5.48528	5.48528	0.101739	3.04476	3.04476	0.377345	0.23398	4.94958	4.94958	Cellulose * mucA up vs E * mucB	0.211591	5.9535	5.9535	Cellulose * mucA up vs E * IDC	0.814506	0.831372	-1.20283	E * IDC down vs E * mucB	0.0899456	0.550646	16.7548
3596	1557349_at	arginine-glutamic acid dipeptide (RE) repeats	RERE	Hs.463041	473	Hs.380090	0.646849	44.164	0.713095	66.4905	0.8781	0.662551	0.758139	0.704078	#N/A	#N/A	0.255345	0.483962	0.918901	1.31938	1.31938	0.0376937	1.31061	1.31061	0.0690518	1.08793	1.08793	0.142674	1.31938	1.31938	0.0376937	1.19927	1.19927	0.0912097	0.471691	1.17401	1.17401	Cellulose * mucA up vs E * mucB	0.973634	1.0061	1.0061	Cellulose * mucA up vs E * IDC	0.483962	1.16689	1.16689	E * IDC up vs E * mucB	1.10607	0.0921509	2.22299
10396	200940_s_at	arginine-glutamic acid dipeptide (RE) repeats	RERE	Hs.463041	473	Hs.194369	0.646849	44.164	0.713095	66.4905	0.8781	0.662551	0.758139	0.704078	#N/A	#N/A	0.281597	0.350907	0.512263	6.57645	6.57645	0.198759	5.81784	5.81784	0.078764	6.37376	6.37376	0.420523	6.57645	6.57645	0.198759	6.0958	6.0958	0.237194	0.659205	1.15084	1.15084	Cellulose * mucA up vs E * mucB	0.269465	1.69186	1.69186	Cellulose * mucA up vs E * IDC	0.350907	0.680223	-1.47011	E * IDC down vs E * mucB	2.64597	1.40539	1.9387
10395	200939_s_at	arginine-glutamic acid dipeptide (RE) repeats	RERE	Hs.463041	473	Hs.194369	0.646849	44.164	0.713095	66.4905	0.8781	0.662551	0.758139	0.704078	#N/A	#N/A	0.321066	0.388236	0.227936	2.9164	2.9164	0.545641	1.93853	1.93853	0.239889	2.29402	2.29402	0.48826	2.9164	2.9164	0.545641	2.11627	2.11627	0.244652	0.241724	1.53942	1.53942	Cellulose * mucA up vs E * mucB	0.158348	1.96955	1.96955	Cellulose * mucA up vs E * IDC	0.388236	0.781607	-1.27942	E * IDC down vs E * mucB	2.04853	9.12372	1.68316
30932	221643_s_at	arginine-glutamic acid dipeptide (RE) repeats	RERE	Hs.463041	473	Hs.194369	0.646849	44.164	0.713095	66.4905	0.8781	0.662551	0.758139	0.704078	#N/A	#N/A	0.648507	0.102168	0.703745	4.91778	4.91778	0.0379324	4.18698	4.18698	0.211326	5.50709	5.50709	0.00236964	4.91778	4.91778	0.0379324	4.84703	4.84703	0.390728	0.221465	0.664663	-1.50452	Cellulose * mucA down vs E * mucB	0.181106	1.65957	1.65957	Cellulose * mucA up vs E * IDC	0.102168	0.400504	-2.49685	E * IDC down vs E * mucB	38.1619	0.509577	0.259103
30627	221336_at	atonal homolog 1 (Drosophila)	ATOH1	Hs.532680	474	Hs.247685	1.64549	95.5785	1.92208	96.0407	#N/A	0	#N/A	#N/A	#N/A	#N/A	0.631569	0.357942	0.584678	1.49277	1.49277	0.0954401	1.55188	1.55188	0.0147481	1.26779	1.26779	0.193751	1.49277	1.49277	0.0954401	1.40984	1.40984	0.114098	0.427859	1.16876	1.16876	Cellulose * mucA up vs E * mucB	0.796951	0.959856	-1.04182	Cellulose * mucA down vs E * IDC	0.357942	1.21764	1.21764	E * IDC up vs E * mucB	2.51877	0.962635	0.296041
12909	203454_s_at	ATX1 antioxidant protein 1 homolog (yeast)	ATOX1	Hs.125213	475	Hs.279910	0.973779	89.8723	1.05393	96.0407	#N/A	0	#N/A	0.913187	#N/A	#N/A	0.0777421	0.172829	0.841369	6.45706	6.45706	0.0865448	7.07859	7.07859	0.0784512	6.34442	6.34442	0.125906	6.45706	6.45706	0.0865448	6.71151	6.71151	0.22042	0.679313	1.0812	1.0812	Cellulose * mucA up vs E * mucB	0.202228	0.649979	-1.53851	Cellulose * mucA down vs E * IDC	0.172829	1.66344	1.66344	E * IDC up vs E * mucB	12.9066	0.206312	7.01911
30240	220948_s_at	ATPase, Na+/K+ transporting, alpha 1 polypeptide	ATP1A1	Hs.371889	476	Hs.76549	0.995735	89.8723	0.881378	95.9263	0.928906	0	0.969478	0.692986	ATP1A1	#N/A	0.885863	0.28876	0.312536	7.20764	7.20764	0.364858	6.95449	6.95449	0.0425234	7.35003	7.35003	0.235344	7.20764	7.20764	0.364858	7.15226	7.15226	0.150235	0.595063	0.906017	-1.10373	Cellulose * mucA down vs E * mucB	0.414395	1.19181	1.19181	Cellulose * mucA up vs E * IDC	0.28876	0.760203	-1.31544	E * IDC down vs E * mucB	4.20807	4.61881	0.0260853
53864	244606_at	ATPase, Na+/K+ transporting, alpha 1 polypeptide	ATP1A1	Hs.371889	476	Hs.170060	0.995735	89.8723	0.881378	95.9263	0.928906	0	0.969478	0.692986	ATP1A1	#N/A	0.90071	0.788704	0.848557	1.4548	1.4548	0.0338122	1.43095	1.43095	0.0453009	1.50592	1.50592	0.172231	1.4548	1.4548	0.0338122	1.46843	1.46843	0.0758576	0.85307	0.965189	-1.03607	Cellulose * mucA down vs E * mucB	0.930461	1.01667	1.01667	Cellulose * mucA up vs E * IDC	0.788704	0.94936	-1.05334	E * IDC down vs E * mucB	0.118785	0.194397	0.0184381
12750	203295_s_at	ATPase, Na+/K+ transporting, alpha 2 (+) polypeptide	ATP1A2	Hs.34114	477	Hs.34114	0.497235	44.164	0.253197	5.84169	#N/A	#N/A	#N/A	#N/A	#N/A	#N/A	0.917719	0.705583	0.824135	1.30241	1.30241	0.103968	1.25249	1.25249	0.0795543	1.38066	1.38066	0.177554	1.30241	1.30241	0.103968	1.31657	1.31657	0.087625	0.811918	0.947206	-1.05574	Cellulose * mucA down vs E * mucB	0.877898	1.03521	1.03521	Cellulose * mucA up vs E * IDC	0.705583	0.914988	-1.09291	E * IDC down vs E * mucB	0.248531	0.236161	0.0126003
12751	203296_s_at	ATPase, Na+/K+ transporting, alpha 2 (+) polypeptide	ATP1A2	Hs.34114	477	Hs.34114	0.497235	44.164	0.253197	5.84169	#N/A	#N/A	#N/A	#N/A	#N/A	#N/A	0.932395	0.179549	0.249598	1.58489	1.58489	0.0681903	1.48394	1.48394	0.0625999	1.6634	1.6634	0.1146	1.58489	1.58489	0.0681903	1.57367	1.57367	0.0743358	0.372395	0.94703	-1.05593	Cellulose * mucA down vs E * mucB	0.302834	1.07247	1.07247	Cellulose * mucA up vs E * IDC	0.179549	0.883033	-1.13246	E * IDC down vs E * mucB	11.9104	7.52577	0.0091157
23739	214432_at	ATPase, Na+/K+ transporting, alpha 3 polypeptide	ATP1A3	Hs.515427	478	Hs.274371	0.917428	89.8723	0.991488	95.9263	#N/A	0	#N/A	#N/A	#N/A	#N/A	0.299061	0.328693	0.0730424	1.56734	1.56734	0.273007	1.26658	1.26658	0.0504909	1.21399	1.21399	0.0803468	1.56734	1.56734	0.273007	1.24028	1.24028	0.0416093	0.0536626	1.27753	1.27753	Cellulose * mucA up vs E * mucB	0.0629899	1.23179	1.23179	Cellulose * mucA up vs E * IDC	0.328693	1.03713	1.03713	E * IDC up vs E * mucB	3.10315	93.2173	1.9284
16818	207367_at	ATPase, H+/K+ transporting, nongastric, alpha polypeptide	ATP12A	Hs.147111	479	Hs.1165	1.11832	97.1987	1.23143	96.0407	#N/A	0	#N/A	#N/A	#N/A	#N/A	0.903636	0.336053	0.302425	1.26152	1.26152	0.32186	1.43333	1.43333	0.0111971	1.16749	1.16749	0.166197	1.26152	1.26152	0.32186	1.30041	1.30041	0.102536	0.652844	1.06735	1.06735	Cellulose * mucA up vs E * mucB	0.467293	0.887732	-1.12647	Cellulose * mucA down vs E * IDC	0.336053	1.20234	1.20234	E * IDC up vs E * mucB	2.94153	4.96683	0.0185405
7543	1564241_at	ATPase, Na+/K+ transporting, alpha 4 polypeptide	ATP1A4	Hs.662219	480	Hs.367953	0.891619	89.8723	0.937571	95.9263	#N/A	0	#N/A	#N/A	#N/A	#N/A	0.156601	0.471867	0.514958	3.96071	3.96071	0.63865	1.79345	1.79345	0.107064	2.69894	2.69894	0.935871	3.96071	3.96071	0.63865	2.24619	2.24619	0.464988	0.369994	2.39789	2.39789	Cellulose * mucA up vs E * mucB	0.232532	4.49171	4.49171	Cellulose * mucA up vs E * IDC	0.471867	0.533848	-1.87319	E * IDC down vs E * mucB	1.19363	1.3855	4.24958
4314	1558612_a_at	ATPase, Na+/K+ transporting, alpha 4 polypeptide	ATP1A4	Hs.662219	480	Hs.367953	0.891619	89.8723	0.937571	95.9263	#N/A	0	#N/A	#N/A	#N/A	#N/A	0.702331	0.218041	0.725923	1.68745	1.68745	0.147572	1.29347	1.29347	0.0466678	2.26218	2.26218	0.298725	1.68745	1.68745	0.147572	1.77783	1.77783	0.305671	0.344494	0.671413	-1.4894	Cellulose * mucA down vs E * mucB	0.458227	1.31401	1.31401	Cellulose * mucA up vs E * IDC	0.218041	0.510964	-1.95708	E * IDC down vs E * mucB	7.86607	0.448832	0.178971
7855	1565346_a_at	ATPase, Na+/K+ transporting, alpha 4 polypeptide	ATP1A4	Hs.662219	480	Hs.367953	0.891619	89.8723	0.937571	95.9263	#N/A	0	#N/A	#N/A	#N/A	#N/A	0.791315	0.790812	0.71804	1.46316	1.46316	0.0572846	1.40926	1.40926	0.13797	1.46123	1.46123	0.0144361	1.46316	1.46316	0.0572846	1.43525	1.43525	0.0585863	0.991937	1.00134	1.00134	Cellulose * mucA up vs E * mucB	0.783616	1.03806	1.03806	Cellulose * mucA up vs E * IDC	0.790812	0.964623	-1.03667	E * IDC down vs E * mucB	0.116249	0.469778	0.0845889
10698	201242_s_at	ATPase, Na+/K+ transporting, beta 1 polypeptide	ATP1B1	Hs.291196	481	Hs.78629	0.788127	89.8723	0.475769	11.6944	0.847846	0.657303	0.625196	0.836316	#N/A	#N/A	0.0822329	0.71096	0.34831	4.335	4.335	0.807054	6.33237	6.33237	0.276042	6.54059	6.54059	0.150611	4.335	4.335	0.807054	6.43648	6.43648	0.141751	0.121646	0.216796	-4.61263	Cellulose * mucA down vs E * mucB	0.133973	0.250456	-3.99272	Cellulose * mucA down vs E * IDC	0.71096	0.865606	-1.15526	E * IDC down vs E * mucB	0.23817	3.62134	9.71371
10699	201243_s_at	ATPase, Na+/K+ transporting, beta 1 polypeptide	ATP1B1	Hs.291196	481	Hs.78629	0.788127	89.8723	0.475769	11.6944	0.847846	0.657303	0.625196	0.836316	#N/A	#N/A	0.147596	0.835334	0.885357	10.4296	10.4296	0.0995855	10.6206	10.6206	0.125402	10.6922	10.6922	0.145521	10.4296	10.4296	0.0995855	10.6564	10.6564	0.0811083	0.509835	0.833539	-1.1997	Cellulose * mucA down vs E * mucB	0.609075	0.876	-1.14155	Cellulose * mucA down vs E * IDC	0.835334	0.951528	-1.05094	E * IDC down vs E * mucB	0.0700045	0.137871	4.00025
18259	208836_at	ATPase, Na+/K+ transporting, beta 3 polypeptide	ATP1B3	Hs.477789	483	Hs.76941	1.08048	97.1987	0.881073	95.9263	#N/A	0	1.04976	#N/A	#N/A	#N/A	0.0263568	0.626098	0.804472	3.28842	3.28842	0.238994	4.1914	4.1914	0.335434	4.52962	4.52962	0.172647	3.28842	3.28842	0.238994	4.36051	4.36051	0.182355	0.247351	0.42302	-2.36395	Cellulose * mucA down vs E * mucB	0.326281	0.534782	-1.86992	Cellulose * mucA down vs E * IDC	0.626098	0.791015	-1.2642	E * IDC down vs E * mucB	0.44314	0.272589	16.7978
38971	229709_at	ATPase, Na+/K+ transporting, beta 3 polypeptide	ATP1B3	Hs.477789	483	Hs.157112	1.08048	97.1987	0.881073	95.9263	#N/A	0	1.04976	#N/A	#N/A	#N/A	0.0732355	0.183022	0.399704	2.11256	2.11256	0.0626887	2.0023	2.0023	0.00682896	1.86575	1.86575	0.0335466	2.11256	2.11256	0.0626887	1.93402	1.93402	0.0418231	0.103229	1.18658	1.18658	Cellulose * mucA up vs E * mucB	0.223463	1.07942	1.07942	Cellulose * mucA up vs E * IDC	0.183022	1.09927	1.09927	E * IDC up vs E * mucB	11.438	2.62964	10.6475
35834	226570_at	ATPase, Na+/K+ transporting, beta 3 polypeptide	ATP1B3	Hs.477789	483	Hs.76941	1.08048	97.1987	0.881073	95.9263	#N/A	0	1.04976	#N/A	#N/A	#N/A	0.744047	0.146353	0.198693	1.46711	1.46711	0.316097	1.79196	1.79196	0.16252	1.35893	1.35893	0.0611781	1.46711	1.46711	0.316097	1.57544	1.57544	0.14371	0.479214	1.07787	1.07787	Cellulose * mucA up vs E * mucB	0.192514	0.798382	-1.25253	Cellulose * mucA down vs E * IDC	0.146353	1.35007	1.35007	E * IDC up vs E * mucB	18.2584	12.165	0.139464
16884	207434_s_at	FXYD domain containing ion transport regulator 2	FXYD2	Hs.413137	486	Hs.19520	0.614364	44.164	0.691036	95.9263	#N/A	0	#N/A	#N/A	#N/A	#N/A	0.107094	0.689797	0.450753	2.72355	2.72355	0.246001	2.20621	2.20621	0.144719	2.10891	2.10891	0.0389028	2.72355	2.72355	0.246001	2.15756	2.15756	0.0673181	0.184816	1.53117	1.53117	Cellulose * mucA up vs E * mucB	0.217128	1.43131	1.43131	Cellulose * mucA up vs E * IDC	0.689797	1.06977	1.06977	E * IDC up vs E * mucB	0.280775	1.9609	6.83229
15129	205674_x_at	FXYD domain containing ion transport regulator 2	FXYD2	Hs.413137	486	Hs.19520	0.614364	44.164	0.691036	95.9263	#N/A	0	#N/A	#N/A	#N/A	#N/A	0.189663	0.980406	0.832892	2.80756	2.80756	0.085259	3.0537	3.0537	0.0714021	3.06322	3.06322	0.237565	2.80756	2.80756	0.085259	3.05846	3.05846	0.101309	0.559928	0.837605	-1.19388	Cellulose * mucA down vs E * mucB	0.57174	0.843146	-1.18603	Cellulose * mucA down vs E * IDC	0.980406	0.993428	-1.00662	E * IDC down vs E * mucB	0.000947889	0.220763	2.86087
39955	230693_at	ATPase, Ca++ transporting, cardiac muscle, fast twitch 1	ATP2A1	Hs.657344	487	Hs.311354	1.00649	97.1987	0.860949	95.9263	#N/A	0	#N/A	#N/A	#N/A	#N/A	0.0654618	0.358276	0.696185	2.2949	2.2949	0.177859	1.94578	1.94578	0.0614781	1.47626	1.47626	0.234714	2.2949	2.2949	0.177859	1.71102	1.71102	0.167878	0.221005	1.76375	1.76375	Cellulose * mucA up vs E * mucB	0.447902	1.27378	1.27378	Cellulose * mucA up vs E * IDC	0.358276	1.38466	1.38466	E * IDC up vs E * mucB	2.51292	0.531623	8.87733
14899	205444_at	ATPase, Ca++ transporting, cardiac muscle, fast twitch 1	ATP2A1	Hs.657344	487	Hs.183075	1.00649	97.1987	0.860949	95.9263	#N/A	0	#N/A	#N/A	#N/A	#N/A	0.0876366	0.621896	0.908966	1.70977	1.70977	0.0479198	1.50233	1.50233	0.0861844	1.31114	1.31114	0.196947	1.70977	1.70977	0.0479198	1.40674	1.40674	0.103676	0.393168	1.31825	1.31825	Cellulose * mucA up vs E * mucB	0.597459	1.15464	1.15464	Cellulose * mucA up vs E * IDC	0.621896	1.1417	1.1417	E * IDC up vs E * mucB	0.455967	0.105166	7.46532
21674	212361_s_at	ATPase, Ca++ transporting, cardiac muscle, slow twitch 2	ATP2A2	Hs.506759	488	Hs.1526	0.906262	89.8723	1.0196	96.0407	1.16563	0	1.68506	1.2009	#N/A	ATP2A2	0.0972367	0.70126	0.409047	2.98839	2.98839	0.61625	5.1149	5.1149	0.145431	4.84128	4.84128	0.685077	2.98839	2.98839	0.61625	4.97809	4.97809	0.296624	0.180422	0.276837	-3.61223	Cellulose * mucA down vs E * mucB	0.158216	0.229011	-4.3666	Cellulose * mucA down vs E * IDC	0.70126	1.20884	1.20884	E * IDC up vs E * mucB	0.257085	2.48829	7.80298
49253	239996_x_at	ATPase, Ca++ transporting, cardiac muscle, slow twitch 2	ATP2A2	Hs.506759	488	Hs.205454	0.906262	89.8723	1.0196	96.0407	1.16563	0	1.68506	1.2009	#N/A	ATP2A2	0.214682	0.627616	0.658936	3.67187	3.67187	0.248737	3.41024	3.41024	0.185242	3.20339	3.20339	0.127093	3.67187	3.67187	0.248737	3.30681	3.30681	0.109438	0.374351	1.38365	1.38365	Cellulose * mucA up vs E * mucB	0.556093	1.19883	1.19883	Cellulose * mucA up vs E * IDC	0.627616	1.15416	1.15416	E * IDC up vs E * mucB	0.438578	0.65155	2.63872
21675	212362_at	ATPase, Ca++ transporting, cardiac muscle, slow twitch 2	ATP2A2	Hs.506759	488	Hs.1526	0.906262	89.8723	1.0196	96.0407	1.16563	0	1.68506	1.2009	#N/A	ATP2A2	0.462357	0.179452	0.325849	2.9078	2.9078	0.4815	2.8067	2.8067	0.364652	4.45597	4.45597	0.84227	2.9078	2.9078	0.4815	3.63134	3.63134	0.605865	0.190503	0.341944	-2.92445	Cellulose * mucA down vs E * mucB	0.867202	1.07259	1.07259	Cellulose * mucA up vs E * IDC	0.179452	0.318802	-3.13674	E * IDC down vs E * mucB	11.9239	4.20908	0.794234
18608	209186_at	ATPase, Ca++ transporting, cardiac muscle, slow twitch 2	ATP2A2	Hs.506759	488	Hs.1526	0.906262	89.8723	1.0196	96.0407	1.16563	0	1.68506	1.2009	#N/A	ATP2A2	0.509649	0.258482	0.21569	10.3881	10.3881	0.034009	10.365	10.365	0.038868	10.3067	10.3067	0.0639391	10.3881	10.3881	0.034009	10.3358	10.3358	0.0348792	0.190259	1.05803	1.05803	Cellulose * mucA up vs E * mucB	0.526588	1.01611	1.01611	Cellulose * mucA up vs E * IDC	0.258482	1.04125	1.04125	E * IDC up vs E * mucB	5.41059	10.2476	0.62734
16971	207522_s_at	ATPase, Ca++ transporting, ubiquitous	ATP2A3	Hs.513870	489	Hs.5541	0.841479	89.8723	0.709234	66.4905	#N/A	#N/A	#N/A	0.523864	#N/A	#N/A	0.0148963	0.262271	0.58781	3.00261	3.00261	0.201161	1.69374	1.69374	0.109554	2.1672	2.1672	0.0973402	3.00261	3.00261	0.201161	1.93047	1.93047	0.149198	0.154553	1.78436	1.78436	Cellulose * mucA up vs E * mucB	0.0998048	2.47748	2.47748	Cellulose * mucA up vs E * IDC	0.262271	0.720234	-1.38844	E * IDC down vs E * mucB	5.23693	0.947091	37.5724
22347	213036_x_at	ATPase, Ca++ transporting, ubiquitous	ATP2A3	Hs.513870	489	Hs.5541	0.841479	89.8723	0.709234	66.4905	#N/A	#N/A	#N/A	0.523864	#N/A	#N/A	0.0272677	0.303624	0.568276	3.46131	3.46131	0.0192473	2.0482	2.0482	0.331451	2.57302	2.57302	0.0602667	3.46131	3.46131	0.0192473	2.31061	2.31061	0.204618	0.188631	1.85098	1.85098	Cellulose * mucA up vs E * mucB	0.120704	2.66311	2.66311	Cellulose * mucA up vs E * IDC	0.303624	0.695045	-1.43876	E * IDC down vs E * mucB	3.74538	1.04829	23.0188
39715	230453_s_at	ATPase, Ca++ transporting, ubiquitous	ATP2A3	Hs.513870	489	Hs.5541	0.841479	89.8723	0.709234	66.4905	#N/A	#N/A	#N/A	0.523864	#N/A	#N/A	0.0427091	0.358032	0.59056	3.06605	3.06605	0.180838	2.30204	2.30204	0.113763	2.60228	2.60228	0.0754766	3.06605	3.06605	0.180838	2.45216	2.45216	0.103046	0.246641	1.37914	1.37914	Cellulose * mucA up vs E * mucB	0.154574	1.69821	1.69821	Cellulose * mucA up vs E * IDC	0.358032	0.812116	-1.23135	E * IDC down vs E * mucB	2.5172	0.933648	14.9108
16970	207521_s_at	ATPase, Ca++ transporting, ubiquitous	ATP2A3	Hs.513870	489	Hs.5541	0.841479	89.8723	0.709234	66.4905	#N/A	#N/A	#N/A	0.523864	#N/A	#N/A	0.375771	0.0549704	0.0286296	3.53817	3.53817	1.06403	2.29519	2.29519	0.128542	2.79807	2.79807	0.0850115	3.53817	3.53817	1.06403	2.54663	2.54663	0.158216	0.0374009	1.67029	1.67029	Cellulose * mucA up vs E * mucB	0.022286	2.36687	2.36687	Cellulose * mucA up vs E * IDC	0.0549704	0.705697	-1.41704	E * IDC down vs E * mucB	133.457	609.515	1.2766
22353	213042_s_at	ATPase, Ca++ transporting, ubiquitous	ATP2A3	Hs.513870	489	Hs.5541	0.841479	89.8723	0.709234	66.4905	#N/A	#N/A	#N/A	0.523864	#N/A	#N/A	0.45462	0.565566	0.910554	1.80849	1.80849	0.153979	1.85119	1.85119	0.453729	1.29431	1.29431	0.231536	1.80849	1.80849	0.153979	1.57275	1.57275	0.262849	0.590199	1.42818	1.42818	Cellulose * mucA up vs E * mucB	0.960378	0.970833	-1.03004	Cellulose * mucA down vs E * IDC	0.565566	1.47109	1.47109	E * IDC up vs E * mucB	0.660403	0.103057	0.778364
22242	212930_at	ATPase, Ca++ transporting, plasma membrane 1	ATP2B1	Hs.506276	490	Hs.20952	0.812252	89.8723	0.655197	66.4905	0.780143	0.616191	0.455306	0.61564	#N/A	#N/A	0.0290941	0.135039	0.274441	1.77009	1.77009	0.160935	2.42442	2.42442	0.0243664	2.76695	2.76695	0.0981334	1.77009	1.77009	0.160935	2.59568	2.59568	0.107151	0.0470241	0.501092	-1.99564	Cellulose * mucA down vs E * mucB	0.0714694	0.635373	-1.57388	Cellulose * mucA down vs E * IDC	0.135039	0.788657	-1.26798	E * IDC down vs E * mucB	21.5612	6.13852	29.9968
18703	209281_s_at	ATPase, Ca++ transporting, plasma membrane 1	ATP2B1	Hs.506276	490	Hs.78546	0.812252	89.8723	0.655197	66.4905	0.780143	0.616191	0.455306	0.61564	#N/A	#N/A	0.0860633	0.957264	0.96515	6.56929	6.56929	0.0236859	6.39125	6.39125	0.076817	6.40048	6.40048	0.0605378	6.56929	6.56929	0.0236859	6.39586	6.39586	0.0400173	0.434833	1.12413	1.12413	Cellulose * mucA up vs E * mucB	0.41833	1.13135	1.13135	Cellulose * mucA up vs E * IDC	0.957264	0.99362	-1.00642	E * IDC down vs E * mucB	0.00451993	0.0367601	14.7822
25017	215716_s_at	ATPase, Ca++ transporting, plasma membrane 1	ATP2B1	Hs.506276	490	Hs.78546	0.812252	89.8723	0.655197	66.4905	0.780143	0.616191	0.455306	0.61564	#N/A	#N/A	0.167362	0.0176508	0.0262842	4.99425	4.99425	0.0456591	5.86156	5.86156	0.24611	5.37829	5.37829	0.259513	4.99425	4.99425	0.0456591	5.61993	5.61993	0.201946	0.0222083	0.766291	-1.30499	Cellulose * mucA down vs E * mucB	0.00983688	0.548169	-1.82425	Cellulose * mucA down vs E * IDC	0.0176508	1.39791	1.39791	E * IDC up vs E * mucB	1300.2	723.237	4.51917
25420	216120_s_at	ATPase, Ca++ transporting, plasma membrane 2	ATP2B2	Hs.268942	491	Hs.305923	#N/A	#N/A	#N/A	#N/A	#N/A	#N/A	#N/A	#N/A	#N/A	#N/A	0.01711	0.317329	0.77864	1.50193	1.50193	0.0723965	0.984054	0.984054	0.0445029	1.24959	1.24959	0.100029	1.50193	1.50193	0.0723965	1.11682	1.11682	0.0887327	0.331135	1.19114	1.19114	Cellulose * mucA up vs E * mucB	0.173262	1.43185	1.43185	Cellulose * mucA up vs E * IDC	0.317329	0.83189	-1.20208	E * IDC down vs E * mucB	3.37535	0.324701	23.6818
43971	234714_x_at	ATPase, Ca++ transporting, plasma membrane 2	ATP2B2	Hs.268942	491	Hs.89512	#N/A	#N/A	#N/A	#N/A	#N/A	#N/A	#N/A	#N/A	#N/A	#N/A	0.172063	0.694271	0.867141	2.16279	2.16279	0.0374835	1.83792	1.83792	0.475999	1.52159	1.52159	0.131259	2.16279	2.16279	0.0374835	1.67976	1.67976	0.221298	0.482695	1.55963	1.55963	Cellulose * mucA up vs E * mucB	0.687266	1.25255	1.25255	Cellulose * mucA up vs E * IDC	0.694271	1.24516	1.24516	E * IDC up vs E * mucB	0.271351	0.164952	3.27327
14140	204685_s_at	ATPase, Ca++ transporting, plasma membrane 2	ATP2B2	Hs.268942	491	Hs.89512	#N/A	#N/A	#N/A	#N/A	#N/A	#N/A	#N/A	#N/A	#N/A	#N/A	0.366855	0.438265	0.473382	1.70372	1.70372	0.171808	1.61913	1.61913	0.0872183	1.45806	1.45806	0.0452882	1.70372	1.70372	0.171808	1.5386	1.5386	0.0614125	0.314916	1.18563	1.18563	Cellulose * mucA up vs E * mucB	0.638295	1.06039	1.06039	Cellulose * mucA up vs E * IDC	0.438265	1.11811	1.11811	E * IDC up vs E * mucB	1.4775	1.73124	1.25485
20919	211586_s_at	ATPase, Ca++ transporting, plasma membrane 2 /// similar to ATPase, Ca++ transpo	ATP2B2 /// LOC100134286	Hs.268942	491	Hs.89512	#N/A	#N/A	#N/A	#N/A	#N/A	#N/A	#N/A	#N/A	#N/A	#N/A	0.383941	0.918447	0.392191	1.18583	1.18583	0.0194249	1.15794	1.15794	0.00846136	1.15544	1.15544	0.0278862	1.18583	1.18583	0.0194249	1.15669	1.15669	0.0119189	0.362083	1.02129	1.02129	Cellulose * mucA up vs E * mucB	0.387333	1.01952	1.01952	Cellulose * mucA up vs E * IDC	0.918447	1.00174	1.00174	E * IDC up vs E * mucB	0.0165917	2.75069	1.17364
43998	234741_at	ATPase, Ca++ transporting, plasma membrane 2	ATP2B2	Hs.268942	491	Hs.89512	#N/A	#N/A	#N/A	#N/A	#N/A	#N/A	#N/A	#N/A	#N/A	#N/A	0.419567	0.015998	0.0186224	2.24177	2.24177	0.364707	2.10009	2.10009	0.219998	1.60367	1.60367	0.207521	2.24177	2.24177	0.364707	1.85188	1.85188	0.189158	0.0124471	1.55628	1.55628	Cellulose * mucA up vs E * mucB	0.0559239	1.10319	1.10319	Cellulose * mucA up vs E * IDC	0.015998	1.41072	1.41072	E * IDC up vs E * mucB	1582.86	1441.28	1.01606
48614	239357_at	ATPase, Ca++ transporting, plasma membrane 2	ATP2B2	Hs.268942	491	Hs.6100	#N/A	#N/A	#N/A	#N/A	#N/A	#N/A	#N/A	#N/A	#N/A	#N/A	0.986936	0.305905	0.374553	1.26628	1.26628	0.0994977	1.19273	1.19273	0.097097	1.33584	1.33584	0.0224983	1.26628	1.26628	0.0994977	1.26429	1.26429	0.0579862	0.52223	0.952927	-1.0494	Cellulose * mucA down vs E * mucB	0.504514	1.0523	1.0523	Cellulose * mucA up vs E * IDC	0.305905	0.905564	-1.10428	E * IDC down vs E * mucB	3.6803	3.06404	0.000335674
25212	215911_x_at	ATPase, Ca++ transporting, plasma membrane 3	ATP2B3	Hs.533956	492	Hs.103124	#N/A	#N/A	#N/A	#N/A	#N/A	#N/A	#N/A	#N/A	#N/A	#N/A	0.109216	0.0442506	0.138581	1.63922	1.63922	0.0758961	1.56332	1.56332	0.0265667	1.30449	1.30449	0.0445865	1.63922	1.63922	0.0758961	1.4339	1.4339	0.0776634	0.0342381	1.26115	1.26115	Cellulose * mucA up vs E * mucB	0.148381	1.05402	1.05402	Cellulose * mucA up vs E * IDC	0.0442506	1.19651	1.19651	E * IDC up vs E * mucB	206.311	25.5352	7.58928
51293	242036_x_at	ATPase, Ca++ transporting, plasma membrane 3	ATP2B3	Hs.533956	492	Hs.25046	#N/A	#N/A	#N/A	#N/A	#N/A	#N/A	#N/A	#N/A	#N/A	#N/A	0.349661	0.00217871	0.00107565	2.2619	2.2619	0.914901	1.55408	1.55408	0.0891798	1.1435	1.1435	0.0905849	2.2619	2.2619	0.914901	1.34879	1.34879	0.129386	0.000799826	2.17106	2.17106	Cellulose * mucA up vs E * mucB	0.00126377	1.63334	1.63334	Cellulose * mucA up vs E * IDC	0.00217871	1.32922	1.32922	E * IDC up vs E * mucB	85380.3	432140	1.46585
16480	207026_s_at	ATPase, Ca++ transporting, plasma membrane 3	ATP2B3	Hs.533956	492	Hs.103124	#N/A	#N/A	#N/A	#N/A	#N/A	#N/A	#N/A	#N/A	#N/A	#N/A	0.628909	0.827727	0.684304	1.65168	1.65168	0.135703	1.57473	1.57473	0.317743	1.48186	1.48186	0.017029	1.65168	1.65168	0.135703	1.52829	1.52829	0.132642	0.701141	1.12492	1.12492	Cellulose * mucA up vs E * mucB	0.856165	1.05479	1.05479	Cellulose * mucA up vs E * IDC	0.827727	1.06649	1.06649	E * IDC up vs E * mucB	0.0769569	0.567756	0.294131
21450	212136_at	ATPase, Ca++ transporting, plasma membrane 4	ATP2B4	Hs.343522	493	Hs.305923	0.64238	44.164	0.753058	95.9263	0.879884	0	1.13028	1.19355	ATP2B4	#N/A	0.015109	0.0489882	0.0969075	1.65974	1.65974	0.1605	3.43471	3.43471	0.169923	3.99716	3.99716	0.213289	1.65974	1.65974	0.1605	3.71593	3.71593	0.196865	0.0118097	0.197864	-5.05397	Cellulose * mucA down vs E * mucB	0.0155506	0.292199	-3.42232	Cellulose * mucA down vs E * IDC	0.0489882	0.677155	-1.47677	E * IDC down vs E * mucB	168.214	52.7421	63.7885
21449	212135_s_at	ATPase, Ca++ transporting, plasma membrane 4	ATP2B4	Hs.343522	493	Hs.305923	0.64238	44.164	0.753058	95.9263	0.879884	0	1.13028	1.19355	ATP2B4	#N/A	0.11298	0.98218	0.849704	1.84202	1.84202	0.105285	3.00006	3.00006	0.892276	2.96895	2.96895	0.218982	1.84202	1.84202	0.105285	2.98451	2.98451	0.375187	0.495544	0.457891	-2.18393	Cellulose * mucA down vs E * mucB	0.486878	0.448121	-2.23154	Cellulose * mucA down vs E * IDC	0.98218	1.0218	1.0218	E * IDC up vs E * mucB	0.000783949	0.192524	4.99325
14865	205410_s_at	ATPase, Ca++ transporting, plasma membrane 4	ATP2B4	Hs.343522	493	Hs.305923	0.64238	44.164	0.753058	95.9263	0.879884	0	1.13028	1.19355	ATP2B4	#N/A	0.217341	0.550252	0.470957	3.63924	3.63924	0.250676	3.93406	3.93406	0.0376741	4.10539	4.10539	0.163081	3.63924	3.63924	0.250676	4.01972	4.01972	0.0843512	0.258889	0.723895	-1.38142	Cellulose * mucA down vs E * mucB	0.38058	0.815172	-1.22674	Cellulose * mucA down vs E * IDC	0.550252	0.888028	-1.12609	E * IDC down vs E * mucB	0.728284	1.75428	2.8671
16593	207139_at	ATPase, H+/K+ exchanging, alpha polypeptide	ATP4A	Hs.36992	495	Hs.36992	1.064	97.1987	0.775035	95.9263	#N/A	0	#N/A	#N/A	#N/A	#N/A	0.117155	0.526862	0.394414	1.87114	1.87114	0.172497	1.53908	1.53908	0.0155302	1.43794	1.43794	0.0945273	1.87114	1.87114	0.172497	1.48851	1.48851	0.0488046	0.158386	1.35023	1.35023	Cellulose * mucA up vs E * mucB	0.203746	1.25881	1.25881	Cellulose * mucA up vs E * IDC	0.526862	1.07262	1.07262	E * IDC up vs E * mucB	0.844526	2.71415	6.38597
7199	1563407_x_at	ATPase, H+/K+ exchanging, beta polypeptide	ATP4B	Hs.434202	496	Hs.437173	#N/A	#N/A	#N/A	#N/A	#N/A	#N/A	#N/A	#N/A	#N/A	#N/A	0.302042	0.943685	0.0516154	2.88092	2.88092	0.00797451	2.54533	2.54533	0.199327	2.54726	2.54726	0.221062	2.88092	2.88092	0.00797451	2.54629	2.54629	0.121519	0.0414125	1.2602	1.2602	Cellulose * mucA up vs E * mucB	0.0411753	1.26189	1.26189	Cellulose * mucA up vs E * IDC	0.943685	0.998665	-1.00134	E * IDC down vs E * mucB	0.00786615	187.177	1.89812
7198	1563405_at	ATPase, H+/K+ exchanging, beta polypeptide	ATP4B	Hs.434202	496	Hs.437173	#N/A	#N/A	#N/A	#N/A	#N/A	#N/A	#N/A	#N/A	#N/A	#N/A	0.461975	0.636779	0.301764	2.48292	2.48292	0.368576	2.05387	2.05387	0.333108	2.19355	2.19355	0.115446	2.48292	2.48292	0.368576	2.12371	2.12371	0.149468	0.410558	1.22211	1.22211	Cellulose * mucA up vs E * mucB	0.298879	1.34635	1.34635	Cellulose * mucA up vs E * IDC	0.636779	0.907719	-1.10166	E * IDC down vs E * mucB	0.411828	4.99081	0.798565
16995	207546_at	ATPase, H+/K+ exchanging, beta polypeptide	ATP4B	Hs.434202	496	Hs.813	#N/A	#N/A	#N/A	#N/A	#N/A	#N/A	#N/A	#N/A	#N/A	#N/A	0.937172	1	0.439988	1.72935	1.72935	0.127538	1.71992	1.71992	0.0419089	1.71992	1.71992	0.0464923	1.72935	1.72935	0.127538	1.71992	1.71992	0.0255535	0.932315	1.00656	1.00656	Cellulose * mucA up vs E * mucB	0.932315	1.00656	1.00656	Cellulose * mucA up vs E * IDC	1	1	1	E * IDC up vs E * mucB	0	2.08279	0.00773821
23046	213738_s_at	ATP synthase, H+ transporting, mitochondrial F1 complex, alpha subunit 1, cardia	ATP5A1	Hs.298280	498	Hs.155101	1.10611	97.1987	1.16541	96.0407	#N/A	0	#N/A	1.13711	#N/A	#N/A	0.357506	0.800322	0.253587	8.55665	8.55665	0.391846	8.95961	8.95961	0.0636539	8.91246	8.91246	0.0816979	8.55665	8.55665	0.391846	8.93604	8.93604	0.044418	0.246894	0.781431	-1.2797	Cellulose * mucA down vs E * mucB	0.22039	0.756307	-1.32221	Cellulose * mucA down vs E * IDC	0.800322	1.03322	1.03322	E * IDC up vs E * mucB	0.105209	7.27529	1.38089
9513	1569891_at	ATP synthase, H+ transporting, mitochondrial F1 complex, alpha subunit 1, cardia	ATP5A1	Hs.298280	498	Hs.407524	1.10611	97.1987	1.16541	96.0407	#N/A	0	#N/A	1.13711	#N/A	#N/A	0.534184	0.294913	0.655773	2.53223	2.53223	0.0414019	2.46871	2.46871	0.00399029	2.73094	2.73094	0.134977	2.53223	2.53223	0.0414019	2.59982	2.59982	0.0936466	0.371029	0.871331	-1.14767	Cellulose * mucA down vs E * mucB	0.712524	1.04502	1.04502	Cellulose * mucA up vs E * IDC	0.294913	0.833795	-1.19933	E * IDC down vs E * mucB	4.00799	0.662688	0.507052
18374	208951_at	aldehyde dehydrogenase 7 family, member A1	ALDH7A1	Hs.483239	501	Hs.74294	0.980099	89.8723	1.15615	96.0407	#N/A	0	#N/A	#N/A	#N/A	#N/A	0.0531757	0.384115	0.790366	5.14596	5.14596	0.174557	4.18091	4.18091	0.299157	4.76825	4.76825	0.105569	5.14596	5.14596	0.174557	4.47458	4.47458	0.213355	0.521972	1.29928	1.29928	Cellulose * mucA up vs E * mucB	0.252805	1.95213	1.95213	Cellulose * mucA up vs E * IDC	0.384115	0.665571	-1.50247	E * IDC down vs E * mucB	2.10595	0.300411	9.70275
22899	213591_at	aldehyde dehydrogenase 7 family, member A1	ALDH7A1	Hs.483239	501	Hs.74294	0.980099	89.8723	1.15615	96.0407	#N/A	0	#N/A	#N/A	#N/A	#N/A	0.448848	0.881851	0.324959	1.84167	1.84167	0.115524	2.19871	2.19871	0.407767	2.15851	2.15851	0.193632	1.84167	1.84167	0.115524	2.17861	2.17861	0.184651	0.378366	0.802829	-1.2456	Cellulose * mucA down vs E * mucB	0.343925	0.780765	-1.28079	Cellulose * mucA down vs E * IDC	0.881851	1.02826	1.02826	E * IDC up vs E * mucB	0.0352496	4.23493	0.8518
18373	208950_s_at	aldehyde dehydrogenase 7 family, member A1	ALDH7A1	Hs.483239	501	Hs.74294	0.980099	89.8723	1.15615	96.0407	#N/A	0	#N/A	#N/A	#N/A	#N/A	0.649428	0.679255	0.894951	5.03557	5.03557	0.152956	4.9768	4.9768	0.246311	5.45453	5.45453	0.620286	5.03557	5.03557	0.152956	5.21566	5.21566	0.30538	0.713316	0.747964	-1.33696	Cellulose * mucA down vs E * mucB	0.956886	1.04158	1.04158	Cellulose * mucA up vs E * IDC	0.679255	0.718103	-1.39256	E * IDC down vs E * mucB	0.30391	0.124268	0.259877
10778	201322_at	ATP synthase, H+ transporting, mitochondrial F1 complex, beta polypeptide	ATP5B	Hs.406510	506	Hs.25	1.07649	97.1987	1.39894	96.0407	#N/A	0	#N/A	1.13933	ATP5B	#N/A	0.0119469	0.547778	0.661264	7.26189	7.26189	0.132176	8.11163	8.11163	0.119111	7.96182	7.96182	0.055068	7.26189	7.26189	0.132176	8.03673	8.03673	0.0688505	0.155271	0.615605	-1.62442	Cellulose * mucA down vs E * mucB	0.128711	0.554885	-1.80218	Cellulose * mucA down vs E * IDC	0.547778	1.10943	1.10943	E * IDC up vs E * mucB	0.739831	0.643457	38.6274
22675	213366_x_at	ATP synthase, H+ transporting, mitochondrial F1 complex, gamma polypeptide 1	ATP5C1	Hs.271135	509	Hs.155433	0.978516	89.8723	1.02503	96.0407	#N/A	0	#N/A	#N/A	#N/A	#N/A	0.0546528	0.269169	0.200764	7.41099	7.41099	0.409623	8.9661	8.9661	0.152374	8.68975	8.68975	0.0280318	7.41099	7.41099	0.409623	8.82793	8.82793	0.101807	0.0617087	0.412149	-2.42631	Cellulose * mucA down vs E * mucB	0.0507943	0.340302	-2.93857	Cellulose * mucA down vs E * IDC	0.269169	1.21113	1.21113	E * IDC up vs E * mucB	4.93945	11.9051	16.1915
15166	205711_x_at	ATP synthase, H+ transporting, mitochondrial F1 complex, gamma polypeptide 1	ATP5C1	Hs.271135	509	Hs.155433	0.978516	89.8723	1.02503	96.0407	#N/A	0	#N/A	#N/A	#N/A	#N/A	0.0759167	0.512383	0.312377	6.24166	6.24166	0.439948	7.63904	7.63905	0.236581	7.42669	7.42669	0.0157967	6.24166	6.24166	0.439948	7.53287	7.53287	0.114577	0.117265	0.439815	-2.27368	Cellulose * mucA down vs E * mucB	0.0997597	0.379616	-2.63424	Cellulose * mucA down vs E * IDC	0.512383	1.15858	1.15858	E * IDC up vs E * mucB	0.925127	4.62404	10.803
18293	208870_x_at	ATP synthase, H+ transporting, mitochondrial F1 complex, gamma polypeptide 1	ATP5C1	Hs.271135	509	Hs.155433	0.978516	89.8723	1.02503	96.0407	#N/A	0	#N/A	#N/A	#N/A	#N/A	0.0880844	0.645169	0.255758	6.3396	6.3396	0.47844	7.65056	7.65056	0.185529	7.53488	7.53488	7.62939e-05	6.3396	6.3396	0.47844	7.59272	7.59272	0.0827776	0.0980729	0.436703	-2.28988	Cellulose * mucA down vs E * mucB	0.0895375	0.403052	-2.48107	Cellulose * mucA down vs E * IDC	0.645169	1.08349	1.08349	E * IDC up vs E * mucB	0.388487	7.14384	9.40648
23439	214132_at	ATP synthase, H+ transporting, mitochondrial F1 complex, gamma polypeptide 1	ATP5C1	Hs.271135	509	Hs.155433	0.978516	89.8723	1.02503	96.0407	#N/A	0	#N/A	#N/A	#N/A	#N/A	0.980726	0.42858	0.522583	5.11863	5.11863	0.0762067	4.75257	4.75257	0.734001	5.45512	5.45512	0.173718	5.11863	5.11863	0.0762067	5.10384	5.10384	0.36872	0.655694	0.791968	-1.26268	Cellulose * mucA down vs E * mucB	0.631565	1.28884	1.28884	Cellulose * mucA up vs E * IDC	0.42858	0.614484	-1.62738	E * IDC down vs E * mucB	1.57233	1.33088	0.000718062
13381	203926_x_at	ATP synthase, H+ transporting, mitochondrial F1 complex, delta subunit	ATP5D	Hs.418668	513	Hs.89761	0.867438	89.8723	1.07165	96.0407	#N/A	0	#N/A	1.10636	#N/A	#N/A	0.210772	0.404182	0.354604	5.94899	5.94899	0.161338	5.76233	5.76233	0.00995684	5.63935	5.63935	0.080631	5.94899	5.94899	0.161338	5.70084	5.70084	0.0485835	0.181195	1.23939	1.23939	Cellulose * mucA up vs E * mucB	0.287643	1.13813	1.13813	Cellulose * mucA up vs E * IDC	0.404182	1.08898	1.08898	E * IDC up vs E * mucB	1.84291	3.47634	3.12541
22352	213041_s_at	ATP synthase, H+ transporting, mitochondrial F1 complex, delta subunit	ATP5D	Hs.418668	513	Hs.89761	0.867438	89.8723	1.07165	96.0407	#N/A	0	#N/A	1.10636	#N/A	#N/A	0.633501	0.185087	0.0396498	5.99982	5.99982	0.291176	5.85396	5.85396	0.209295	5.7782	5.7782	0.186628	5.99982	5.99982	0.291176	5.81608	5.81608	0.11655	0.064889	1.16604	1.16604	Cellulose * mucA up vs E * mucB	0.0981489	1.10639	1.10639	Cellulose * mucA up vs E * IDC	0.185087	1.05391	1.05391	E * IDC up vs E * mucB	11.1697	317.544	0.310251
27094	217801_at	ATP synthase, H+ transporting, mitochondrial F1 complex, epsilon subunit	ATP5E	Hs.177530	514	Hs.177530	0.903335	89.8723	0.83702	95.9263	#N/A	0	#N/A	1.05967	#N/A	#N/A	0.174435	0.0215394	0.00992465	7.16727	7.16727	1.15123	9.41258	9.41258	0.203464	8.92164	8.92164	0.186847	7.16727	7.16727	1.15123	9.16711	9.16711	0.181117	0.00602966	0.296402	-3.3738	Cellulose * mucA down vs E * mucB	0.00471132	0.210908	-4.7414	Cellulose * mucA down vs E * IDC	0.0215394	1.40536	1.40536	E * IDC up vs E * mucB	872.893	5075.71	4.28036
21083	211755_s_at	ATP synthase, H+ transporting, mitochondrial F0 complex, subunit B1	ATP5F1	Hs.514870	515	Hs.900796	0.979873	89.8723	0.973779	95.9263	#N/A	0	#N/A	1.05045	#N/A	#N/A	0.273185	0.767718	0.530338	7.67252	7.67252	0.411792	8.24315	8.24315	0.198819	8.10378	8.10378	0.166056	7.67252	7.67252	0.411792	8.17346	8.17346	0.113149	0.447042	0.741616	-1.34841	Cellulose * mucA down vs E * mucB	0.362178	0.673324	-1.48517	Cellulose * mucA down vs E * IDC	0.767718	1.10143	1.10143	E * IDC up vs E * mucB	0.145901	1.27773	2.01559
18395	208972_s_at	ATP synthase, H+ transporting, mitochondrial F0 complex, subunit C1 (subunit 9)	ATP5G1	Hs.80986	516	Hs.80986	1.0801	97.1987	1.2093	96.0407	#N/A	0	#N/A	1.22604	#N/A	#N/A	0.033031	0.978231	0.600963	6.5364	6.5364	0.185965	7.79002	7.79002	0.0181749	7.77792	7.77792	0.371897	6.5364	6.5364	0.185965	7.78397	7.78397	0.152048	0.176698	0.422926	-2.36448	Cellulose * mucA down vs E * mucB	0.175077	0.419393	-2.3844	Cellulose * mucA down vs E * IDC	0.978231	1.00842	1.00842	E * IDC up vs E * mucB	0.0011702	0.884442	18.4849
18187	208764_s_at	ATP synthase, H+ transporting, mitochondrial F0 complex, subunit C2 (subunit 9)	ATP5G2	Hs.524464	517	Hs.89399	1.10752	97.1987	1.12532	96.0407	#N/A	0	#N/A	#N/A	#N/A	#N/A	0.0154391	0.0348023	0.155569	5.67023	5.67023	0.117781	7.14106	7.14106	0.110371	6.43124	6.43124	0.0715284	5.67023	5.67023	0.117781	6.78615	6.78615	0.211826	0.0324657	0.590085	-1.69467	Cellulose * mucA down vs E * mucB	0.0168084	0.360776	-2.77181	Cellulose * mucA down vs E * IDC	0.0348023	1.6356	1.6356	E * IDC up vs E * mucB	333.949	20.1597	61.0332
17001	207552_at	ATP synthase, H+ transporting, mitochondrial F0 complex, subunit C2 (subunit 9)	ATP5G2	Hs.524464	517	Hs.89399	1.10752	97.1987	1.12532	96.0407	#N/A	0	#N/A	#N/A	#N/A	#N/A	0.643962	0.046296	0.0126115	2.1089	2.1089	0.754296	1.67967	1.67967	0.0892622	1.86655	1.86655	0.0756482	2.1089	2.1089	0.754296	1.77311	1.77311	0.0720554	0.0357236	1.18292	1.18292	Cellulose * mucA up vs E * mucB	0.0201849	1.34652	1.34652	Cellulose * mucA up vs E * IDC	0.046296	0.878505	-1.1383	E * IDC down vs E * mucB	188.425	3143.18	0.290322
26661	217368_at	ATP synthase, H+ transporting, mitochondrial F0 complex, subunit C2 (subunit 9)	ATP5G2	Hs.524464	517	Hs.247790	1.10752	97.1987	1.12532	96.0407	#N/A	0	#N/A	#N/A	#N/A	#N/A	0.867486	0.332249	0.852577	1.56173	1.56173	0.0221125	1.67252	1.67252	0.0261214	1.47026	1.47026	0.0901967	1.56173	1.56173	0.0221125	1.57139	1.57139	0.0698488	0.575769	1.06546	1.06546	Cellulose * mucA up vs E * mucB	0.515482	0.926078	-1.07982	Cellulose * mucA down vs E * IDC	0.332249	1.1505	1.1505	E * IDC up vs E * mucB	3.02373	0.187865	0.0330795
16957	207507_s_at	ATP synthase, H+ transporting, mitochondrial F0 complex, subunit C3 (subunit 9)	ATP5G3	Hs.429	518	Hs.429	0.798667	89.8723	0.821595	95.9263	#N/A	0	#N/A	1.22502	#N/A	#N/A	0.0390034	0.185252	0.46274	8.02066	8.02066	0.103368	8.80184	8.80184	0.144294	8.40959	8.40959	0.0268183	8.02066	8.02066	0.103368	8.60571	8.60571	0.128107	0.186744	0.763698	-1.30942	Cellulose * mucA down vs E * mucB	0.0950251	0.581894	-1.71853	Cellulose * mucA down vs E * IDC	0.185252	1.31244	1.31244	E * IDC up vs E * mucB	11.1487	1.83505	18.9808
37430	228168_at	ATP synthase, H+ transporting, mitochondrial F0 complex, subunit C3 (subunit 9)	ATP5G3	Hs.429	518	Hs.429	0.798667	89.8723	0.821595	95.9263	#N/A	0	#N/A	1.22502	#N/A	#N/A	0.43516	0.476852	0.655718	3.70097	3.70097	0.425088	3.83961	3.83961	0.00650144	5.01642	5.01642	1.1007	3.70097	3.70097	0.425088	4.42802	4.42802	0.563325	0.441709	0.401801	-2.48879	Cellulose * mucA down vs E * mucB	0.919763	0.908374	-1.10087	Cellulose * mucA down vs E * IDC	0.476852	0.44233	-2.26076	E * IDC down vs E * mucB	1.1567	0.662882	0.84055
16958	207508_at	ATP synthase, H+ transporting, mitochondrial F0 complex, subunit C3 (subunit 9)	ATP5G3	Hs.429	518	Hs.429	0.798667	89.8723	0.821595	95.9263	#N/A	0	#N/A	1.22502	#N/A	#N/A	0.698588	0.36344	0.331043	8.16598	8.16597	0.433497	8.49896	8.49896	0.0496798	8.15774	8.15774	0.169462	8.16598	8.16597	0.433497	8.32835	8.32835	0.122067	0.976087	1.00572	1.00572	Cellulose * mucA up vs E * mucB	0.370548	0.793891	-1.25962	Cellulose * mucA down vs E * IDC	0.36344	1.26683	1.26683	E * IDC up vs E * mucB	2.42452	4.06249	0.196666
18913	209492_x_at	ATP synthase, H+ transporting, mitochondrial F0 complex, subunit E	ATP5I	Hs.85539	521	Hs.85539	1.0456	97.1987	1.02511	96.0407	#N/A	0	#N/A	1.15294	#N/A	#N/A	0.102348	0.343185	0.491844	8.98491	8.98491	0.126457	9.82871	9.82871	0.300485	9.44128	9.44128	0.0687361	8.98491	8.98491	0.126457	9.63499	9.63499	0.168358	0.299132	0.728817	-1.37209	Cellulose * mucA down vs E * mucB	0.17064	0.557174	-1.79477	Cellulose * mucA down vs E * IDC	0.343185	1.30806	1.30806	E * IDC up vs E * mucB	2.79479	1.56688	6.97633
16787	207335_x_at	ATP synthase, H+ transporting, mitochondrial F0 complex, subunit E	ATP5I	Hs.85539	521	Hs.85539	1.0456	97.1987	1.02511	96.0407	#N/A	0	#N/A	1.15294	#N/A	#N/A	0.143973	0.136462	0.231742	8.20978	8.20978	0.255802	9.21738	9.21738	0.259633	8.63353	8.63353	0.13253	8.20978	8.20978	0.255802	8.92545	8.92545	0.206321	0.185516	0.745484	-1.34141	Cellulose * mucA down vs E * mucB	0.0798842	0.497374	-2.01056	Cellulose * mucA down vs E * IDC	0.136462	1.49884	1.49884	E * IDC up vs E * mucB	21.1002	8.81023	5.32237
11781	202325_s_at	ATP synthase, H+ transporting, mitochondrial F0 complex, subunit F6	ATP5J	Hs.246310	522	Hs.73851	0.99608	89.8723	1.0094	96.0407	#N/A	0	#N/A	#N/A	#N/A	#N/A	0.189833	0.3928	0.419224	9.30728	9.30728	0.325522	9.97939	9.97939	0.0655456	9.67466	9.67466	0.15063	9.30728	9.30728	0.325522	9.82703	9.82703	0.110616	0.338594	0.775188	-1.29001	Cellulose * mucA down vs E * mucB	0.198108	0.627588	-1.5934	Cellulose * mucA down vs E * IDC	0.3928	1.23519	1.23519	E * IDC up vs E * mucB	1.98708	2.34497	3.51051
11427	201971_s_at	ATPase, H+ transporting, lysosomal 70kDa, V1 subunit A	ATP6V1A	Hs.477155	523	Hs.281866	0.917534	89.8723	0.891208	95.9263	#N/A	0	#N/A	0.759019	#N/A	#N/A	0.286015	0.655754	0.580799	3.2965	3.2965	0.42527	3.98221	3.98221	0.36478	3.70124	3.70124	0.103159	3.2965	3.2965	0.42527	3.84173	3.84173	0.174727	0.546021	0.755371	-1.32385	Cellulose * mucA down vs E * mucB	0.381225	0.6217	-1.60849	Cellulose * mucA down vs E * IDC	0.655754	1.21501	1.21501	E * IDC up vs E * mucB	0.360524	0.98224	1.83918
11428	201972_at	ATPase, H+ transporting, lysosomal 70kDa, V1 subunit A	ATP6V1A	Hs.477155	523	Hs.281866	0.917534	89.8723	0.891208	95.9263	#N/A	0	#N/A	0.759019	#N/A	#N/A	0.400254	0.902282	0.316445	7.38334	7.38333	0.320957	7.6779	7.6779	0.0354397	7.65408	7.65408	0.11849	7.38334	7.38333	0.320957	7.66599	7.66599	0.0509567	0.329111	0.828891	-1.20643	Cellulose * mucA down vs E * mucB	0.306561	0.815321	-1.22651	Cellulose * mucA down vs E * IDC	0.902282	1.01664	1.01664	E * IDC up vs E * mucB	0.023936	4.49313	1.09518
1887	1554847_at	ATPase, H+ transporting, lysosomal 56/58kDa, V1 subunit B1 (Renal tubular acidos	ATP6V1B1	Hs.64173	525	Hs.385681	1.16169	97.1987	1.39528	96.0407	#N/A	0	#N/A	0.483489	ATP6V1B1	#N/A	0.367039	0.644129	0.929552	3.16536	3.16536	0.0404434	3.24678	3.24678	0.24255	3.7443	3.7443	0.552773	3.16536	3.16536	0.0404434	3.49554	3.49554	0.285235	0.599421	0.669454	-1.49375	Cellulose * mucA down vs E * mucB	0.935053	0.945126	-1.05806	Cellulose * mucA down vs E * IDC	0.644129	0.708322	-1.41179	E * IDC down vs E * mucB	0.391325	0.0786589	1.26942
14928	205473_at	ATPase, H+ transporting, lysosomal 56/58kDa, V1 subunit B1 (Renal tubular acidos	ATP6V1B1	Hs.64173	525	Hs.64173	1.16169	97.1987	1.39528	96.0407	#N/A	0	#N/A	0.483489	ATP6V1B1	#N/A	0.752683	0.275371	0.32199	1.89239	1.89239	0.113598	1.75005	1.75005	0.0514057	1.93139	1.93139	0.135133	1.89239	1.89239	0.113598	1.84072	1.84072	0.0788941	0.722515	0.973332	-1.0274	Cellulose * mucA down vs E * mucB	0.338489	1.1037	1.1037	Cellulose * mucA up vs E * IDC	0.275371	0.881883	-1.13394	E * IDC down vs E * mucB	4.69091	4.32264	0.128464
10545	201089_at	ATPase, H+ transporting, lysosomal 56/58kDa, V1 subunit B2	ATP6V1B2	Hs.295917	526	Hs.1697	0.952748	89.8723	0.917004	95.9263	#N/A	0	#N/A	1.15589	#N/A	#N/A	0.719995	0.289586	0.234346	2.97801	2.97801	0.871633	2.99234	2.99234	0.963904	2.04828	2.04828	0.502173	2.97801	2.97801	0.871633	2.52031	2.52031	0.520723	0.293448	1.90492	1.90492	Cellulose * mucA up vs E * mucB	0.980246	0.990115	-1.00998	Cellulose * mucA down vs E * IDC	0.289586	1.92394	1.92394	E * IDC up vs E * mucB	4.18045	8.60448	0.168844
10410	200954_at	ATPase, H+ transporting, lysosomal 16kDa, V0 subunit c	ATP6V0C	Hs.389107	527	Hs.76159	0.983729	89.8723	1.08406	96.0407	#N/A	0	#N/A	#N/A	#N/A	#N/A	0.0688637	0.0789902	0.117314	5.62012	5.62012	0.213525	6.60331	6.60331	0.142625	6.23813	6.23813	0.0970809	5.62012	5.62012	0.213525	6.42072	6.42072	0.126783	0.0468311	0.651569	-1.53476	Cellulose * mucA down vs E * mucB	0.0294691	0.50586	-1.97683	Cellulose * mucA down vs E * IDC	0.0789902	1.28804	1.28804	E * IDC up vs E * mucB	64.2895	35.8303	12.8911
54265	36994_at	ATPase, H+ transporting, lysosomal 16kDa, V0 subunit c	ATP6V0C	Hs.389107	527	Hs.76159	0.983729	89.8723	1.08406	96.0407	#N/A	0	#N/A	#N/A	#N/A	#N/A	0.0767644	0.00843126	0.00338234	6.46305	6.46305	0.124418	7.13764	7.13764	0.134792	7.05519	7.05519	0.135884	6.46305	6.46305	0.124418	7.09642	7.09642	0.0816822	0.00117397	0.663357	-1.50748	Cellulose * mucA down vs E * mucB	0.0010305	0.626511	-1.59614	Cellulose * mucA down vs E * IDC	0.00843126	1.05881	1.05881	E * IDC up vs E * mucB	5700.65	43704.9	11.5467
35727	226463_at	ATPase, H+ transporting, lysosomal 42kDa, V1 subunit C1	ATP6V1C1	Hs.86905	528	Hs.290880	1.09822	97.1987	1.06277	96.0407	#N/A	0	1.15767	1.10212	#N/A	#N/A	0.111754	0.108318	0.269819	2.62813	2.62813	0.0935533	3.24939	3.24939	0.0763152	2.82225	2.82225	0.149701	2.62813	2.62813	0.0935533	3.03582	3.03582	0.141101	0.2301	0.874108	-1.14402	Cellulose * mucA down vs E * mucB	0.0748535	0.650105	-1.53821	Cellulose * mucA down vs E * IDC	0.108318	1.34456	1.34456	E * IDC up vs E * mucB	33.878	6.3679	7.12991
12329	202873_at	ATPase, H+ transporting, lysosomal 42kDa, V1 subunit C1	ATP6V1C1	Hs.86905	528	Hs.86905	1.09822	97.1987	1.06277	96.0407	#N/A	0	1.15767	1.10212	#N/A	#N/A	0.272323	0.873169	0.467515	4.83964	4.83964	0.566953	3.91608	3.91608	0.0403872	4.024	4.024	0.574902	4.83964	4.83964	0.566953	3.97004	3.97004	0.237335	0.369311	1.76008	1.76008	Cellulose * mucA up vs E * mucB	0.334002	1.8968	1.8968	Cellulose * mucA up vs E * IDC	0.873169	0.927925	-1.07767	E * IDC down vs E * mucB	0.040765	1.78759	2.07584
12330	202874_s_at	ATPase, H+ transporting, lysosomal 42kDa, V1 subunit C1	ATP6V1C1	Hs.86905	528	Hs.86905	1.09822	97.1987	1.06277	96.0407	#N/A	0	1.15767	1.10212	#N/A	#N/A	0.461021	0.978152	0.110277	5.31191	5.31191	0.75431	4.73866	4.73866	0.19728	4.73447	4.73447	0.0751216	5.31191	5.31191	0.75431	4.73656	4.73656	0.0861893	0.132721	1.4922	1.4922	Cellulose * mucA up vs E * mucB	0.133664	1.48787	1.48787	Cellulose * mucA up vs E * IDC	0.978152	1.00291	1.00291	E * IDC up vs E * mucB	0.00117872	40.6148	0.816737
12328	202872_at	ATPase, H+ transporting, lysosomal 42kDa, V1 subunit C1	ATP6V1C1	Hs.86905	528	Hs.86905	1.09822	97.1987	1.06277	96.0407	#N/A	0	1.15767	1.10212	#N/A	#N/A	0.6699	0.698305	0.288832	2.79919	2.79919	0.691568	3.16038	3.16037	0.23077	3.00697	3.00697	0.0683316	2.79919	2.79919	0.691568	3.08367	3.08367	0.107773	0.613477	0.865868	-1.15491	Cellulose * mucA down vs E * mucB	0.440317	0.778525	-1.28448	Cellulose * mucA down vs E * IDC	0.698305	1.11219	1.11219	E * IDC up vs E * mucB	0.263049	5.4935	0.241516
18102	208678_at	ATPase, H+ transporting, lysosomal 31kDa, V1 subunit E1	ATP6V1E1	Hs.517338	529	Hs.77805	0.932028	89.8723	0.976332	95.9263	#N/A	0	1.06721	#N/A	#N/A	#N/A	0.493279	0.491692	0.678794	6.76041	6.76041	0.236658	6.74107	6.74107	0.016397	6.07928	6.07928	0.628346	6.76041	6.76041	0.236658	6.41017	6.41017	0.319915	0.482532	1.6034	1.6034	Cellulose * mucA up vs E * mucB	0.980911	1.01349	1.01349	Cellulose * mucA up vs E * IDC	0.491692	1.58205	1.58205	E * IDC up vs E * mucB	1.05359	0.585161	0.623275
24066	214762_at	ATPase, H+ transporting, lysosomal 13kDa, V1 subunit G2	ATP6V1G2	Hs.249227	534	Hs.249227	1.30616	97.1987	1.30556	96.0407	#N/A	0	#N/A	#N/A	#N/A	#N/A	0.670671	0.921836	0.215881	2.25521	2.25521	0.226688	2.53107	2.53107	0.534227	2.50592	2.50592	0.330355	2.25521	2.25521	0.226688	2.5185	2.5185	0.256531	0.434644	0.840486	-1.18979	Cellulose * mucA down vs E * mucB	0.405175	0.825957	-1.21072	Cellulose * mucA down vs E * IDC	0.921836	1.01759	1.01759	E * IDC up vs E * mucB	0.0152277	10.2286	0.241619
14550	205095_s_at	ATPase, H+ transporting, lysosomal V0 subunit a1	ATP6V0A1	Hs.463074	535	Hs.267871	0.848377	89.8723	0.772056	66.4905	#N/A	#N/A	#N/A	#N/A	#N/A	#N/A	0.195777	0.38877	0.728397	3.26974	3.26974	0.3968	4.66083	4.66083	0.150449	3.5256	3.5256	0.644134	3.26974	3.26974	0.3968	4.09322	4.09322	0.424641	0.801679	0.837487	-1.19405	Cellulose * mucA down vs E * mucB	0.330386	0.381276	-2.62277	Cellulose * mucA down vs E * IDC	0.38877	2.19654	2.19654	E * IDC up vs E * mucB	2.04123	0.442396	2.83941
21696	212383_at	ATPase, H+ transporting, lysosomal V0 subunit a1	ATP6V0A1	Hs.463074	535	Hs.267871	0.848377	89.8723	0.772056	66.4905	#N/A	#N/A	#N/A	#N/A	#N/A	#N/A	0.421259	0.760451	0.864184	3.83183	3.83183	0.209867	3.95301	3.95301	0.346934	4.17408	4.17408	0.212591	3.83183	3.83183	0.209867	4.06355	4.06355	0.177949	0.650517	0.788809	-1.26773	Cellulose * mucA down vs E * mucB	0.864221	0.919436	-1.08762	Cellulose * mucA down vs E * IDC	0.760451	0.857927	-1.1656	E * IDC down vs E * mucB	0.15611	0.16951	0.873502
17256	207809_s_at	ATPase, H+ transporting, lysosomal accessory protein 1	ATP6AP1	Hs.6551	537	Hs.6551	1.14799	97.1987	1.20154	96.0407	1.07153	0	#N/A	#N/A	#N/A	#N/A	0.0398563	0.0320967	0.124752	4.73547	4.73547	0.0761371	5.21724	5.21724	0.0183544	4.91959	4.91959	0.0333741	4.73547	4.73547	0.0761371	5.06842	5.06842	0.0873208	0.0518167	0.880184	-1.13613	Cellulose * mucA down vs E * mucB	0.0198405	0.716095	-1.39646	Cellulose * mucA down vs E * IDC	0.0320967	1.22914	1.22914	E * IDC up vs E * mucB	392.737	31.6272	23.2144
14652	205197_s_at	ATPase, Cu++ transporting, alpha polypeptide (Menkes syndrome)	ATP7A	Hs.496414	538	Hs.606	#N/A	#N/A	#N/A	#N/A	#N/A	#N/A	#N/A	#N/A	#N/A	#N/A	0.0242342	0.67725	0.634439	3.53283	3.53283	0.0152535	4.17766	4.17766	0.21253	4.28432	4.28432	0.0204706	3.53283	3.53283	0.0152535	4.23099	4.23099	0.0924456	0.15929	0.593986	-1.68354	Cellulose * mucA down vs E * mucB	0.184288	0.639568	-1.56356	Cellulose * mucA down vs E * IDC	0.67725	0.92873	-1.07674	E * IDC down vs E * mucB	0.308461	0.742198	22.8569
14653	205198_s_at	ATPase, Cu++ transporting, alpha polypeptide (Menkes syndrome)	ATP7A	Hs.496414	538	Hs.606	#N/A	#N/A	#N/A	#N/A	#N/A	#N/A	#N/A	#N/A	#N/A	#N/A	0.512689	0.84426	0.11663	2.862	2.862	0.405851	3.62479	3.62479	0.662943	3.57727	3.57727	0.853331	2.862	2.862	0.405851	3.60103	3.60103	0.441361	0.165614	0.609092	-1.64179	Cellulose * mucA down vs E * mucB	0.155714	0.589353	-1.69678	Cellulose * mucA down vs E * IDC	0.84426	1.03349	1.03349	E * IDC up vs E * mucB	0.0623178	36.2578	0.621215
10274	200818_at	ATP synthase, H+ transporting, mitochondrial F1 complex, O subunit (oligomycin s	ATP5O	Hs.409140	539	Hs.76572	1.01396	97.1987	1.02101	96.0407	#N/A	0	#N/A	1.11775	#N/A	#N/A	0.0657876	0.994249	0.898159	7.41306	7.41306	0.131614	8.19037	8.19037	0.440554	8.19609	8.19609	0.192675	7.41306	7.41306	0.131614	8.19323	8.19323	0.196311	0.432916	0.581148	-1.72073	Cellulose * mucA down vs E * mucB	0.4352	0.583457	-1.71392	Cellulose * mucA down vs E * IDC	0.994249	0.996043	-1.00397	E * IDC down vs E * mucB	8.16139e-05	0.119817	9.3003
26252	216954_x_at	ATP synthase, H+ transporting, mitochondrial F1 complex, O subunit (oligomycin s	ATP5O	Hs.409140	539	Hs.76572	1.01396	97.1987	1.02101	96.0407	#N/A	0	#N/A	1.11775	#N/A	#N/A	0.342724	0.070111	0.0360351	7.38112	7.38112	0.152467	7.5948	7.5948	0.0616922	7.51518	7.51518	0.0528877	7.38112	7.38112	0.152467	7.55499	7.55499	0.0403588	0.0417517	0.911265	-1.09738	Cellulose * mucA down vs E * mucB	0.0262166	0.862334	-1.15964	Cellulose * mucA down vs E * IDC	0.070111	1.05674	1.05674	E * IDC up vs E * mucB	81.7837	384.552	1.52063
7655	1564482_at	ATP synthase, H+ transporting, mitochondrial F1 complex, O subunit (oligomycin s	ATP5O	Hs.409140	539	Hs.412875	1.01396	97.1987	1.02101	96.0407	#N/A	0	#N/A	1.11775	#N/A	#N/A	0.757596	0.196554	0.489757	2.13449	2.13449	0.334549	2.65084	2.65084	0.117293	1.81568	1.81568	0.149078	2.13449	2.13449	0.334549	2.23326	2.23326	0.253223	0.443106	1.2473	1.2473	Cellulose * mucA up vs E * mucB	0.303197	0.699136	-1.43034	Cellulose * mucA down vs E * IDC	0.196554	1.78406	1.78406	E * IDC up vs E * mucB	9.83033	1.58453	0.12065
14079	204624_at	ATPase, Cu++ transporting, beta polypeptide	ATP7B	Hs.492280	540	Hs.84999	0.935912	89.8723	1.09564	96.0407	#N/A	0	#N/A	0.557306	#N/A	#N/A	0.699452	0.29532	0.530072	5.59173	5.59173	0.486975	5.90023	5.90023	0.520115	4.83242	4.83242	0.0141091	5.59173	5.59173	0.486975	5.36632	5.36632	0.37435	0.390322	1.69268	1.69268	Cellulose * mucA up vs E * mucB	0.666608	0.807481	-1.23842	Cellulose * mucA down vs E * IDC	0.29532	2.09625	2.09625	E * IDC up vs E * mucB	3.99521	1.27951	0.190128
42548	233288_at	ataxia telangiectasia and Rad3 related	ATR	Hs.271791	545	Hs.301081	1.0402	97.1987	0.936402	95.9263	#N/A	0	#N/A	1.13563	#N/A	#N/A	0.111736	0.259972	0.102669	3.67423	3.67423	0.910464	1.32587	1.32587	0.184267	1.65637	1.65637	0.327269	3.67423	3.67423	0.910464	1.49112	1.49112	0.180589	0.0450407	4.04983	4.04983	Cellulose * mucA up vs E * mucB	0.0387188	5.09245	5.09245	Cellulose * mucA up vs E * IDC	0.259972	0.795262	-1.25745	E * IDC down vs E * mucB	5.34137	46.9341	7.42875
19316	209902_at	ataxia telangiectasia and Rad3 related	ATR	Hs.271791	545	Hs.77613	1.0402	97.1987	0.936402	95.9263	#N/A	0	#N/A	1.13563	#N/A	#N/A	0.113326	0.568118	0.511881	2.86411	2.86411	0.0146569	4.46529	4.46529	0.186403	4.02197	4.02197	0.736419	2.86411	2.86411	0.0146569	4.24363	4.24363	0.335491	0.282322	0.448176	-2.23127	Cellulose * mucA down vs E * mucB	0.210643	0.329606	-3.03392	Cellulose * mucA down vs E * IDC	0.568118	1.35973	1.35973	E * IDC up vs E * mucB	0.649662	1.40823	6.15447
19317	209903_s_at	ataxia telangiectasia and Rad3 related	ATR	Hs.271791	545	Hs.77613	1.0402	97.1987	0.936402	95.9263	#N/A	0	#N/A	1.13563	#N/A	#N/A	0.457918	0.980869	0.190701	5.01358	5.01358	0.192159	5.36078	5.36078	0.237698	5.36465	5.36465	0.366378	5.01358	5.01358	0.192159	5.36271	5.36271	0.178298	0.223663	0.784003	-1.27551	Cellulose * mucA down vs E * mucB	0.225952	0.786107	-1.27209	Cellulose * mucA down vs E * IDC	0.980869	0.997322	-1.00268	E * IDC down vs E * mucB	0.000903599	13.2487	0.825671
18282	208859_s_at	alpha thalassemia/mental retardation syndrome X-linked (RAD54 homolog, S. cerevi	ATRX	Hs.533526	546	Hs.96264	0.879514	89.8723	0.832199	95.9263	#N/A	0	#N/A	0.874375	#N/A	#N/A	0.0936769	0.19842	0.333284	7.04679	7.04679	0.0476611	6.54137	6.54137	0.0672204	6.78715	6.78715	0.146406	7.04679	7.04679	0.0476611	6.66426	6.66426	0.096745	0.18845	1.19718	1.19718	Cellulose * mucA up vs E * mucB	0.0989354	1.41954	1.41954	Cellulose * mucA up vs E * IDC	0.19842	0.843359	-1.18573	E * IDC down vs E * mucB	9.63408	4.00134	8.48355
20396	211022_s_at	alpha thalassemia/mental retardation syndrome X-linked (RAD54 homolog, S. cerevi	ATRX	Hs.533526	546	Hs.96264	0.879514	89.8723	0.832199	95.9263	#N/A	0	#N/A	0.874375	#N/A	#N/A	0.280406	0.74727	0.42484	4.55303	4.55303	0.0163498	6.13653	6.13653	1.2377	5.80503	5.80503	0.447	4.55303	4.55303	0.0163498	5.97078	5.97078	0.545688	0.358605	0.419866	-2.38171	Cellulose * mucA down vs E * mucB	0.29483	0.333672	-2.99695	Cellulose * mucA down vs E * IDC	0.74727	1.25832	1.25832	E * IDC up vs E * mucB	0.175768	2.27025	2.01333
18283	208860_s_at	alpha thalassemia/mental retardation syndrome X-linked (RAD54 homolog, S. cerevi	ATRX	Hs.533526	546	Hs.96264	0.879514	89.8723	0.832199	95.9263	#N/A	0	#N/A	0.874375	#N/A	#N/A	0.85985	0.979118	0.125601	5.08063	5.08063	1.49909	5.33981	5.33981	0.434592	5.33067	5.33067	0.155969	5.08063	5.08063	1.49909	5.33524	5.33524	0.18852	0.534382	0.840871	-1.18924	Cellulose * mucA down vs E * mucB	0.522998	0.835559	-1.1968	Cellulose * mucA down vs E * IDC	0.979118	1.00636	1.00636	E * IDC up vs E * mucB	0.00107668	31.1944	0.0399955
18284	208861_s_at	alpha thalassemia/mental retardation syndrome X-linked (RAD54 homolog, S. cerevi	ATRX	Hs.533526	546	Hs.96264	0.879514	89.8723	0.832199	95.9263	#N/A	0	#N/A	0.874375	#N/A	#N/A	0.987848	0.148268	0.0890916	6.46402	6.46402	0.283527	6.64819	6.64819	0.521067	6.25938	6.25938	0.428841	6.46402	6.46402	0.283527	6.45379	6.45379	0.29749	0.269555	1.1524	1.1524	Cellulose * mucA up vs E * mucB	0.295563	0.880158	-1.13616	Cellulose * mucA down vs E * IDC	0.148268	1.30931	1.30931	E * IDC up vs E * mucB	17.7728	62.4936	0.000295129
34747	225482_at	kinesin family member 1A	KIF1A	Hs.516802	547	Hs.259873	1.14155	97.1987	1.25151	96.0407	#N/A	0	#N/A	#N/A	#N/A	#N/A	0.096083	0.0772922	0.0361577	2.82582	2.82582	0.23124	2.20609	2.20609	0.0189904	2.30419	2.30419	0.0309597	2.82582	2.82582	0.23124	2.25514	2.25514	0.0319662	0.0146053	1.43558	1.43558	Cellulose * mucA up vs E * mucB	0.012294	1.53659	1.53659	Cellulose * mucA up vs E * IDC	0.0772922	0.934262	-1.07036	E * IDC down vs E * mucB	67.1748	381.945	8.92476
13305	203850_s_at	kinesin family member 1A	KIF1A	Hs.516802	547	Hs.259873	1.14155	97.1987	1.25151	96.0407	#N/A	0	#N/A	#N/A	#N/A	#N/A	0.402964	0.996809	0.64484	2.37955	2.37955	0.504996	1.9223	1.9223	0.221336	1.91918	1.91918	0.399705	2.37955	2.37955	0.504996	1.92074	1.92074	0.186529	0.593898	1.3759	1.3759	Cellulose * mucA up vs E * mucB	0.595963	1.37293	1.37293	Cellulose * mucA up vs E * IDC	0.996809	1.00216	1.00216	E * IDC up vs E * mucB	2.513e-05	0.702447	0.98943
13304	203849_s_at	kinesin family member 1A	KIF1A	Hs.516802	547	Hs.259873	1.14155	97.1987	1.25151	96.0407	#N/A	0	#N/A	#N/A	#N/A	#N/A	0.550949	0.934654	0.568626	2.55151	2.55151	0.0164664	2.6677	2.6677	0.0461522	2.68919	2.68919	0.254831	2.55151	2.55151	0.0164664	2.67845	2.67845	0.105909	0.6287	0.908975	-1.10014	Cellulose * mucA down vs E * mucB	0.676567	0.92262	-1.08387	Cellulose * mucA down vs E * IDC	0.934654	0.985211	-1.01501	E * IDC down vs E * mucB	0.0106104	1.04638	0.473839
14507	205052_at	AU RNA binding protein/enoyl-Coenzyme A hydratase	AUH	Hs.175905	549	Hs.81886	1.19361	97.1987	1.37205	96.0407	#N/A	0	1.11834	0.74622	#N/A	#N/A	0.231704	0.0469919	0.105877	3.79992	3.79992	0.212187	3.63492	3.63492	0.314421	2.71875	2.71875	0.246671	3.79992	3.79992	0.212187	3.17683	3.17683	0.310749	0.0398407	2.11575	2.11575	Cellulose * mucA up vs E * mucB	0.248035	1.12117	1.12117	Cellulose * mucA up vs E * IDC	0.0469919	1.8871	1.8871	E * IDC up vs E * mucB	182.867	44.1034	2.8686
29817	220525_s_at	ancient ubiquitous protein 1	AUP1	Hs.411480	550	Hs.173736	0.972206	89.8723	1.11935	96.0407	#N/A	0	#N/A	#N/A	#N/A	#N/A	0.653242	0.60805	0.429925	7.08037	7.08037	0.454155	7.1753	7.1753	0.292675	7.40821	7.40821	0.0365779	7.08037	7.08037	0.454155	7.29175	7.29175	0.137913	0.501364	0.796726	-1.25514	Cellulose * mucA down vs E * mucB	0.821294	0.936317	-1.06801	Cellulose * mucA down vs E * IDC	0.60805	0.850915	-1.17521	E * IDC down vs E * mucB	0.500413	2.20511	0.265348
17295	207848_at	arginine vasopressin (neurophysin II, antidiuretic hormone, diabetes insipidus,	AVP	Hs.89648	551	Hs.89648	1.01889	97.1987	1.13053	96.0407	#N/A	0	#N/A	#N/A	#N/A	#N/A	0.78853	0.215397	0.101779	2.27992	2.27992	0.13624	2.19094	2.19094	0.0848234	2.27125	2.27125	0.113082	2.27992	2.27992	0.13624	2.2311	2.2311	0.0621923	0.810453	1.00603	1.00603	Cellulose * mucA up vs E * mucB	0.195767	1.06362	1.06362	Cellulose * mucA up vs E * IDC	0.215397	0.945855	-1.05724	E * IDC down vs E * mucB	8.07649	47.7671	0.0935027
15704	206250_x_at	arginine vasopressin receptor 1A	AVPR1A	Hs.2131	552	Hs.2131	#N/A	#N/A	#N/A	#N/A	#N/A	#N/A	#N/A	#N/A	#N/A	#N/A	0.164804	0.863885	0.105106	3.00884	3.00884	0.302719	2.40683	2.40683	0.145864	2.39557	2.39557	0.0939984	3.00884	3.00884	0.302719	2.4012	2.4012	0.0709171	0.0537121	1.52973	1.52973	Cellulose * mucA up vs E * mucB	0.054712	1.51783	1.51783	Cellulose * mucA up vs E * IDC	0.863885	1.00784	1.00784	E * IDC up vs E * mucB	0.0471445	44.7598	4.58703
15706	206252_s_at	arginine vasopressin receptor 1A	AVPR1A	Hs.2131	552	Hs.2131	#N/A	#N/A	#N/A	#N/A	#N/A	#N/A	#N/A	#N/A	#N/A	#N/A	0.87329	0.0632513	0.0880569	1.5943	1.5943	0.0148616	1.62034	1.62034	0.040337	1.55222	1.55222	0.0335466	1.5943	1.5943	0.0148616	1.58628	1.58628	0.0290765	0.101863	1.02959	1.02959	Cellulose * mucA up vs E * mucB	0.162369	0.982109	-1.01822	Cellulose * mucA down vs E * IDC	0.0632513	1.04835	1.04835	E * IDC up vs E * mucB	100.637	63.9826	0.0326048
15705	206251_s_at	arginine vasopressin receptor 1A	AVPR1A	Hs.2131	552	Hs.2131	#N/A	#N/A	#N/A	#N/A	#N/A	#N/A	#N/A	#N/A	#N/A	#N/A	0.989036	0.661523	0.47477	1.19476	1.19476	0.0264764	1.23964	1.23964	0.0602697	1.15478	1.15478	0.204542	1.19476	1.19476	0.0264764	1.19721	1.19721	0.0904342	0.827888	1.0281	1.0281	Cellulose * mucA up vs E * mucB	0.808026	0.969375	-1.03159	Cellulose * mucA down vs E * IDC	0.661523	1.06058	1.06058	E * IDC up vs E * mucB	0.345949	1.71821	0.000233799
17692	208260_at	arginine vasopressin receptor 1B	AVPR1B	Hs.1372	553	Hs.1372	1.65864	30.0155	1.53262	96.0407	#N/A	0	#N/A	#N/A	#N/A	#N/A	0.538652	0.531112	0.718507	2.56311	2.56311	0.0435237	2.23702	2.23702	0.35692	2.5684	2.5684	0.00854421	2.56311	2.56311	0.0435237	2.40271	2.40271	0.174342	0.990793	0.996343	-1.00367	Cellulose * mucA down vs E * mucB	0.536202	1.25362	1.25362	Cellulose * mucA up vs E * IDC	0.531112	0.794775	-1.25822	E * IDC down vs E * mucB	0.822179	0.468518	0.48686
17545	208108_s_at	arginine vasopressin receptor 2 (nephrogenic diabetes insipidus)	AVPR2	Hs.567240	554	Hs.2524	0.948027	89.8723	1.02835	96.0407	#N/A	0	#N/A	1.15062	#N/A	#N/A	0.165903	0.651989	0.819478	3.17462	3.17462	0.0993209	2.72168	2.72168	0.297935	2.94968	2.94968	0.0767343	3.17462	3.17462	0.0993209	2.83568	2.83568	0.1418	0.655775	1.16874	1.16874	Cellulose * mucA up vs E * mucB	0.439971	1.36883	1.36883	Cellulose * mucA up vs E * IDC	0.651989	0.853823	-1.1712	E * IDC down vs E * mucB	0.370287	0.244552	3.3218
17548	208111_at	arginine vasopressin receptor 2 (nephrogenic diabetes insipidus)	AVPR2	Hs.567240	554	Hs.2524	0.948027	89.8723	1.02835	96.0407	#N/A	0	#N/A	1.15062	#N/A	#N/A	0.582076	0.565927	0.991327	2.53657	2.53657	0.0153379	2.5876	2.5876	0.123022	2.36404	2.36404	0.15239	2.53657	2.53657	0.0153379	2.47582	2.47582	0.10275	0.643733	1.12703	1.12703	Cellulose * mucA up vs E * mucB	0.883367	0.965247	-1.036	Cellulose * mucA down vs E * IDC	0.565927	1.16761	1.16761	E * IDC up vs E * mucB	0.658871	0.00878671	0.545468
12142	202686_s_at	AXL receptor tyrosine kinase	AXL	Hs.590970	558	Hs.83341	1.10778	97.1987	1.3912	96.0407	#N/A	0	#N/A	#N/A	#N/A	#N/A	0.0743461	0.385161	0.328115	3.23879	3.23879	0.365848	5.73364	5.73364	0.704982	5.16166	5.16166	0.309444	3.23879	3.23879	0.365848	5.44765	5.44765	0.355045	0.129153	0.26373	-3.79176	Cellulose * mucA down vs E * mucB	0.100098	0.177408	-5.63671	Cellulose * mucA down vs E * IDC	0.385161	1.48657	1.48657	E * IDC up vs E * mucB	2.0912	4.14429	10.9571
12141	202685_s_at	AXL receptor tyrosine kinase	AXL	Hs.590970	558	Hs.83341	1.10778	97.1987	1.3912	96.0407	#N/A	0	#N/A	#N/A	#N/A	#N/A	0.32049	0.569403	0.293097	2.3312	2.3312	0.0226344	2.80487	2.80487	0.186587	2.67211	2.67211	0.351983	2.3312	2.3312	0.0226344	2.73849	2.73849	0.167093	0.287568	0.789546	-1.26655	Cellulose * mucA down vs E * mucB	0.213869	0.720132	-1.38863	Cellulose * mucA down vs E * IDC	0.569403	1.09639	1.09639	E * IDC up vs E * mucB	0.644316	5.32031	1.6704
18731	209309_at	alpha-2-glycoprotein 1, zinc-binding	AZGP1	Hs.546239	563	Hs.71	0.954033	89.8723	0.939812	95.9263	#N/A	0	#N/A	0.846318	#N/A	#N/A	0.256724	0.0524192	0.0229237	4.97015	4.97015	0.60247	5.96086	5.96086	0.19592	5.69772	5.69772	0.217637	4.97015	4.97015	0.60247	5.82929	5.82929	0.141641	0.0189961	0.603921	-1.65585	Cellulose * mucA down vs E * mucB	0.0139524	0.503229	-1.98717	Cellulose * mucA down vs E * IDC	0.0524192	1.20009	1.20009	E * IDC up vs E * mucB	146.83	950.986	2.46839
26312	217014_s_at	alpha-2-glycoprotein 1, zinc-binding /// similar to ZN-alpha-2-glycoprotein	AZGP1 /// LOC646282	Hs.546239	563	Hs.307354	0.954033	89.8723	0.939812	95.9263	#N/A	0	#N/A	0.846318	#N/A	#N/A	0.730615	0.877837	0.380059	5.30975	5.30975	0.732601	5.5929	5.5929	0.287023	5.5094	5.5094	0.142788	5.30975	5.30975	0.732601	5.55115	5.55115	0.133077	0.723166	0.870762	-1.14842	Cellulose * mucA down vs E * mucB	0.629151	0.821792	-1.21685	Cellulose * mucA down vs E * IDC	0.877837	1.05959	1.05959	E * IDC up vs E * mucB	0.037746	2.96153	0.153301
23881	214575_s_at	azurocidin 1 (cationic antimicrobial protein 37)	AZU1	Hs.72885	566	Hs.72885	#N/A	#N/A	#N/A	#N/A	#N/A	#N/A	#N/A	#N/A	#N/A	#N/A	0.19044	0.729571	0.637527	1.77492	1.77492	0.152748	2.08368	2.08368	0.0472819	1.99398	1.99398	0.151015	1.77492	1.77492	0.152748	2.03883	2.03883	0.0695986	0.468355	0.859125	-1.16398	Cellulose * mucA down vs E * mucB	0.363449	0.807338	-1.23864	Cellulose * mucA down vs E * IDC	0.729571	1.06415	1.06415	E * IDC up vs E * mucB	0.204601	0.73019	3.10671
16367	206913_at	bile acid Coenzyme A: amino acid N-acyltransferase (glycine N-choloyltransferase	BAAT	Hs.284712	570	Hs.159440	0.633317	89.8723	0.565657	66.4905	#N/A	0	#N/A	#N/A	#N/A	#N/A	0.199826	0.916474	0.874007	1.62006	1.62006	0.112287	1.39306	1.39306	0.118735	1.34716	1.34716	0.22906	1.62006	1.62006	0.112287	1.37011	1.37011	0.10616	0.576452	1.20823	1.20823	Cellulose * mucA up vs E * mucB	0.631868	1.1704	1.1704	Cellulose * mucA up vs E * IDC	0.916474	1.03232	1.03232	E * IDC up vs E * mucB	0.0174134	0.154546	2.77134
43573	234315_at	BTB and CNC homology 1, basic leucine zipper transcription factor 1	BACH1	Hs.154276	571	Hs.154276	0.903127	89.8723	0.727658	66.4905	0.809868	0.698249	0.787406	0.660237	BACH1	#N/A	0.132652	0.636696	0.925845	1.48694	1.48694	0.0227919	1.72603	1.72603	0.312093	2.01188	2.01188	0.133213	1.48694	1.48694	0.0227919	1.86896	1.86896	0.161247	0.447863	0.694986	-1.43888	Cellulose * mucA down vs E * mucB	0.686311	0.847279	-1.18025	Cellulose * mucA down vs E * IDC	0.636696	0.820257	-1.21913	E * IDC down vs E * mucB	0.412067	0.0833016	5.29967
20206	210818_s_at	BTB and CNC homology 1, basic leucine zipper transcription factor 1	BACH1	Hs.154276	571	Hs.154276	0.903127	89.8723	0.727658	66.4905	0.809868	0.698249	0.787406	0.660237	BACH1	#N/A	0.537025	0.58181	0.243213	3.46365	3.46365	0.156806	3.68048	3.68048	0.390633	3.80723	3.80723	0.226261	3.46365	3.46365	0.156806	3.74386	3.74386	0.187892	0.284077	0.788084	-1.2689	Cellulose * mucA down vs E * mucB	0.412945	0.860456	-1.16217	Cellulose * mucA down vs E * IDC	0.58181	0.915891	-1.09183	E * IDC down vs E * mucB	0.594651	7.95274	0.539625
13649	204194_at	BTB and CNC homology 1, basic leucine zipper transcription factor 1	BACH1	Hs.154276	571	Hs.154276	0.903127	89.8723	0.727658	66.4905	0.809868	0.698249	0.787406	0.660237	BACH1	#N/A	0.887671	0.140026	0.0876327	4.21157	4.21157	0.305554	4.33604	4.33604	0.608114	3.86686	3.86686	0.503218	4.21157	4.21157	0.305554	4.10145	4.10145	0.349547	0.188057	1.26989	1.26989	Cellulose * mucA up vs E * mucB	0.445781	0.917336	-1.09011	Cellulose * mucA down vs E * IDC	0.140026	1.38433	1.38433	E * IDC up vs E * mucB	20.0067	64.6085	0.0255352
44195	234938_at	BTB and CNC homology 1, basic leucine zipper transcription factor 1	BACH1	Hs.154276	571	Hs.154276	0.903127	89.8723	0.727658	66.4905	0.809868	0.698249	0.787406	0.660237	BACH1	#N/A	0.953795	0.430507	0.0358853	1.52167	1.52167	0.0294527	1.49161	1.49161	0.240057	1.51398	1.51398	0.258004	1.52167	1.52167	0.0294527	1.5028	1.5028	0.144016	0.742142	1.00535	1.00535	Cellulose * mucA up vs E * mucB	0.342656	1.02105	1.02105	Cellulose * mucA up vs E * IDC	0.430507	0.984617	-1.01562	E * IDC down vs E * mucB	1.55294	387.772	0.00427828
9948	1861_at	BCL2-antagonist of cell death	BAD	Hs.370254	572	---	0.841868	89.8723	0.922956	95.9263	#N/A	0	#N/A	0.889222	#N/A	#N/A	0.369441	0.00984169	0.00371135	3.03169	3.03169	0.556333	2.40131	2.40131	0.0829639	2.59449	2.59449	0.0859505	3.03169	3.03169	0.556333	2.4979	2.4979	0.0740814	0.00434866	1.35398	1.35398	Cellulose * mucA up vs E * mucB	0.00301609	1.54797	1.54797	Cellulose * mucA up vs E * IDC	0.00984169	0.87468	-1.14328	E * IDC down vs E * mucB	4183.61	36299.4	1.32007
18785	209364_at	BCL2-antagonist of cell death	BAD	Hs.370254	572	Hs.76366	0.841868	89.8723	0.922956	95.9263	#N/A	0	#N/A	0.889222	#N/A	#N/A	0.506143	0.643405	0.131484	2.94014	2.94014	0.885649	2.29426	2.29426	0.210677	2.40053	2.40053	0.0412247	2.94014	2.94014	0.885649	2.34739	2.34739	0.0928538	0.193708	1.45358	1.45358	Cellulose * mucA up vs E * mucB	0.163341	1.56469	1.56469	Cellulose * mucA up vs E * IDC	0.643405	0.928986	-1.07644	E * IDC down vs E * mucB	0.393308	28.4217	0.642949
41922	232660_at	BCL2-antagonist of cell death	BAD	Hs.370254	572	Hs.287565	0.841868	89.8723	0.922956	95.9263	#N/A	0	#N/A	0.889222	#N/A	#N/A	0.910394	0.410337	0.413641	1.93372	1.93372	0.450766	2.08761	2.08761	0.265857	1.67907	1.67907	0.0412248	1.93372	1.93372	0.450766	1.88334	1.88334	0.161159	0.55925	1.19305	1.19305	Cellulose * mucA up vs E * mucB	0.704248	0.898821	-1.11257	Cellulose * mucA down vs E * IDC	0.410337	1.32735	1.32735	E * IDC up vs E * mucB	1.76998	2.42229	0.0158487
20812	211475_s_at	BCL2-associated athanogene	BAG1	Hs.377484	573	Hs.41714	1.24258	97.1987	1.14076	96.0407	1.13215	0	1.36821	1.47349	#N/A	#N/A	0.0131503	0.183468	0.70535	8.88574	8.88574	0.118762	7.98219	7.98219	0.0768647	8.5479	8.5479	0.090836	8.88574	8.88574	0.118762	8.26505	8.26505	0.170378	0.293327	1.26386	1.26386	Cellulose * mucA up vs E * mucB	0.116829	1.87066	1.87066	Cellulose * mucA up vs E * IDC	0.183468	0.675623	-1.48011	E * IDC down vs E * mucB	11.3793	0.504987	32.6171
38982	229720_at	BCL2-associated athanogene	BAG1	Hs.377484	573	Hs.99395	1.24258	97.1987	1.14076	96.0407	1.13215	0	1.36821	1.47349	#N/A	#N/A	0.436399	0.79477	0.38107	3.57082	3.57082	1.33353	4.75765	4.75765	0.325773	4.49741	4.49741	0.45331	3.57082	3.57082	1.33353	4.62753	4.62753	0.239958	0.445081	0.526099	-1.90078	Cellulose * mucA down vs E * mucB	0.369806	0.439268	-2.27652	Cellulose * mucA down vs E * IDC	0.79477	1.19767	1.19767	E * IDC up vs E * mucB	0.111574	2.94318	0.899401
11843	202387_at	BCL2-associated athanogene	BAG1	Hs.377484	573	Hs.41714	1.24258	97.1987	1.14076	96.0407	1.13215	0	1.36821	1.47349	#N/A	#N/A	0.65478	0.0398634	0.0466475	7.48002	7.48002	0.231397	7.14641	7.14641	0.174708	7.51574	7.51574	0.197865	7.48002	7.48002	0.231397	7.33107	7.33107	0.15159	0.36617	0.975545	-1.02507	Cellulose * mucA down vs E * mucB	0.0441185	1.26017	1.26017	Cellulose * mucA up vs E * IDC	0.0398634	0.77414	-1.29176	E * IDC down vs E * mucB	254.376	229.281	0.270515
2449	1555603_at	B melanoma antigen	BAGE	Hs.545789	574	---	0.658536	89.8723	0.689601	95.9263	#N/A	0	#N/A	#N/A	#N/A	#N/A	0.487305	0.0468301	0.030472	1.04224	1.04224	0.223757	1.17999	1.17999	0.180027	1.38298	1.38298	0.194986	1.04224	1.04224	0.223757	1.28149	1.28149	0.123175	0.0279305	0.789635	-1.26641	Cellulose * mucA down vs E * mucB	0.0688631	0.908934	-1.10019	Cellulose * mucA down vs E * IDC	0.0468301	0.868748	-1.15108	E * IDC down vs E * mucB	184.137	537.977	0.713039
2450	1555605_x_at	B melanoma antigen	BAGE	Hs.545789	574	---	0.658536	89.8723	0.689601	95.9263	#N/A	0	#N/A	#N/A	#N/A	#N/A	0.786888	0.316078	0.424628	1.13935	1.13935	0.141905	1.19186	1.19186	0.0210181	1.01157	1.01157	0.0766553	1.13935	1.13935	0.141905	1.10172	1.10172	0.0613324	0.415496	1.09261	1.09261	Cellulose * mucA up vs E * mucB	0.685953	0.964255	-1.03707	Cellulose * mucA down vs E * IDC	0.316078	1.13311	1.13311	E * IDC up vs E * mucB	3.40712	2.27302	0.0928524
17161	207712_at	B melanoma antigen	BAGE	Hs.545789	574	Hs.2355	0.658536	89.8723	0.689601	95.9263	#N/A	0	#N/A	#N/A	#N/A	#N/A	0.853926	0.372217	0.750376	1.80282	1.80282	0.0762942	1.6672	1.6672	0.119756	1.9019	1.9019	0.0355873	1.80282	1.80282	0.0762942	1.78455	1.78455	0.084804	0.638543	0.933626	-1.07109	Cellulose * mucA down vs E * mucB	0.543091	1.09856	1.09856	Cellulose * mucA up vs E * IDC	0.372217	0.849861	-1.17666	E * IDC down vs E * mucB	2.2827	0.387999	0.0404347
[truncated: 34,954 more rows]
[truncated: 1 more columns]
