# Supplementary material for: Estrogen induces c-Kit and an aggressive phenotype in a model of invasive lobular breast cancer
Source: Oncogenesis. 2017 Nov 27;6(11):396. doi: 10.1038/s41389-017-0002-x (PMC5868054; doi:10.1038/s41389-017-0002-x)
Supplement: Supplementary file 4 — Supplementary Table 2 [file 41389_2017_2_MOESM4_ESM.xlsx]

## Sheet: BCK.tumors.cells.SAM.E2regI (2
		BCK4 Cells E2 vs EtOH	BCK4 Cells E2 vs EtOH	Tumors MUCm vs MUCp	Tumors MUCm vs MUCp	Tumors ILC vs MUCp	Tumors ILC vs MUCp	Tumors ILC vs MUCm	Tumors ILC vs MUCm
Gene ID	Gene Name	SAM Fold Change	SAM q-value(%)	SAM Fold Change	SAM q-value(%)	SAM Fold Change	SAM q-value(%)	SAM Fold Change	SAM q-value(%)
1960	EGR3	3.99861	0	4.25306	0	4.20615	0	-1.01115	53.6557
150	ADRA2A	3.86375	0	1.38847	16.3805	1.27368	10.5408	-1.09013	46.8845
8614	STC2	3.41685	0	5.03852	0	6.95235	0	1.37984	11.9323
50604	IL20	3.1456	0	2.85799	0	3.05569	0	1.06918	46.8845
6615	SNAI1	3.14015	0	-1.1765	8.9617	-1.06069	16.4516	1.10918	21.4655
152926	PPM1K	3.07091	0	1.40493	0.0602707	1.17406	16.4516	-1.19665	21.4655
2669	GEM	2.88486	0	3.34499	0	2.2548	0	-1.48349	11.9323
10125	RASGRP1	2.84678	0	5.39267	0	5.56932	0	1.03276	50.7712
26353	HSPB8	2.80338	0	1.16272	3.73915	-1.18756	0.989396	-1.3808	0
6387	CXCL12	2.79562	0	-1.05336	26.1714	1.6529	10.5408	1.7411	11.9323
4886	NPY1R	2.66444	0	1.008	38.536	-1.07848	10.5408	-1.08711	36.9286
1555	CYP2B6	2.4886	0	3.47858	0	2.83825	0	-1.22561	8.16088
9687	GREB1	2.48745	0	2.11111	0	2.27048	0	1.07549	36.9286
53947	A4GALT	2.42867	0	-1.21462	0.970559	-1.14116	0.144318	1.06437	31.9223
51195	RAPGEFL1	2.41106	0	1.68588	0	1.15389	10.5408	-1.46104	0.579841
4608	MYBPH	2.36362	0	-1.42701	0.970559	-1.15349	0.144318	1.23713	8.16088
5241	PGR	2.29926	0	7.05673	0	13.1	0	1.85639	0
374	AREG	2.25116	0	4.18869	0	1.86413	0	-2.247	0.0661373
5174	PDZK1	2.21479	0	10.7034	0	13.9192	0	1.30044	3.20821
3487	IGFBP4	2.19695	0	1.26007	8.9617	1.01396	28.3199	-1.24272	3.20821
4603	MYBL1	2.16445	0	1.24444	16.3805	1.3036	10.5408	1.04754	46.8845
4609	MYC	2.09507	0	2.55266	0	2.63719	0	1.03311	42.1296
8645	KCNK5	2.09338	0	-1.36746	8.9617	-1.1235	20.8622	1.21714	36.9286
2268	FGR	2.0782	0	1.04972	36.1089	1.01607	28.3199	-1.03311	42.1296
134	ADORA1	2.06623	0	1.54435	0.970559	1.23029	16.4516	-1.25527	16.6325
56155	TEX14	2.05552	0	-1.06918	26.1714	-1.19003	10.5408	-1.11304	31.9223
57718	KIAA1622	2.02886	0	2.27916	0	3.2288	0	1.41667	16.6325
85004	RERG	2.00903	0	4.31691	0	6.48227	0	1.5016	1.66633
10439	OLFM1	2.00694	0	1.01291	38.536	1.04717	25.387	1.03383	46.8845
29949	IL19	1.97817	0	-1.00626	33.6462	-1.05263	10.5408	-1.04608	31.9223
29842	TFCP2L1	1.95071	0	-1.06032	16.3805	1.04572	27.9362	1.1088	31.9223
387496	RASL11A	1.92385	0	-1.05959	26.1714	-1.16554	10.5408	-1.1	26.7059
866	SERPINA6	1.81924	0	6.56821	0	8.27065	0	1.25919	26.7059
161835	FSIP1	1.80271	0	10.883	0	7.8218	0	-1.39136	0.579841
91768	CABLES1	1.80063	0	1.58832	0	1.38559	10.5408	-1.14631	36.9286
56920	SEMA3G	1.79751	0	1.00626	38.536	-1.14076	6.29728	-1.1479	26.7059
1735	DIO3	1.79129	0	-1.04391	26.1714	-1.00696	20.8622	1.0367	42.1296
54898	ELOVL2	1.79129	0	4.07133	0	6.15603	0	1.51204	0.579841
64798	DEPTOR	1.77974	0	1.13839	36.1089	-1.43098	2.81994	-1.62902	21.4655
11248	NXPH3	1.76378	0	1.00208	38.536	-1.06437	10.5408	-1.06659	21.4655
1154	CISH	1.76113	0	1.33191	0.970559	1.53954	0	1.15589	11.9323
3815	KIT	1.74573	0	6.10292	0	9.37293	0	1.53581	0
342184	FMN1	1.73769	0	1.62902	0	1.97657	0.144318	1.21335	26.7059
1572	CYP2F1	1.69447	0	-1.09278	8.9617	-1.0629	16.4516	1.02811	46.8845
23493	HEY2	1.65462	0	-1.0108	33.6462	-1.01924	20.8622	-1.00835	53.6557
79754	ASB13	1.64909	0	3.08015	0	4.74037	0	1.53901	1.66633
254778	C8orf46	1.64129	0	1.0087	38.536	1.50786	16.4516	1.49485	26.7059
54981	C9orf95	1.63429	0	1.04645	36.1089	-1.50629	0	-1.57625	0
200845	KCTD6	1.63373	0	2.92006	0	3.1536	0	1.07998	31.9223
5334	PLCL1	1.6172	0	1.36651	8.9617	1.35144	6.29728	-1.01115	53.6557
3572	IL6ST	1.60084	0	2.2338	0	2.26734	0	1.01501	55.2275
23170	TTLL12	1.59586	0	3.09299	0	3.93265	0	1.27147	3.20821
140730	RIMS4	1.59218	0	1.20205	16.3805	1.78015	0	1.48093	0.579841
55244	FLJ10847	1.58539	0	1.72548	0	2.42671	0	1.40639	0.0661373
6478	SIAH2	1.57571	0	4.02782	0	3.81716	0	-1.05519	42.1296
2288	FKBP4	1.57135	0	-1.04863	33.6462	1.25223	0.989396	1.31312	11.9323
90627	STARD13	1.56446	0	-1.05336	26.1714	1.05154	27.9362	1.10765	36.9286
2697	GJA1	1.56302	0	51.0026	0	25.6431	0	-1.98894	1.66633
10486	CAP2	1.56031	0	2.48285	0	2.61625	0	1.05373	42.1296
28966	SNX24	1.55617	0	1.43594	0	1.37507	0	-1.04427	36.9286
6781	STC1	1.55168	0	8.6518	0	8.01387	0	-1.0796	36.9286
333926	PPM1J	1.54953	0	1.33191	0.970559	1.31951	2.81994	-1.0094	53.6557
5914	RARA	1.54721	0	1.18017	16.3805	-1.15629	6.29728	-1.36462	0.579841
2707	GJB3	1.54489	0	1.00208	38.536	-1.22264	0	-1.22519	3.20821
60598	KCNK15	1.53901	0	1.32042	0.970559	1.46866	0	1.11226	26.7059
23541	SEC14L2	1.5194	0	-1.1607	8.9617	-1.24444	0	-1.07214	26.7059
89846	FGD3	1.51694	0	1.18427	26.1714	1.32225	6.29728	1.11651	42.1296
112398	EGLN2	1.51152	0	1.06955	26.1714	-1.09962	10.5408	-1.17609	8.16088
81569	ACTL8	1.5089	0	-1.37126	0	-1.22987	2.81994	1.11497	26.7059
4616	GADD45B	1.50091	0	1.05629	33.6462	1.42751	0	1.35144	0
80183	C13orf18	1.49969	0	-1.13171	26.1714	-1.1	16.4516	1.02883	50.7712
3705	ITPK1	1.49416	0	1.04355	36.1089	1.07661	20.8622	1.03168	42.1296
7357	UGCG	1.49261	0	1.77892	0	1.93388	0	1.08711	31.9223
8204	NRIP1	1.47905	0	2.66937	0	2.87189	0	1.07587	36.9286
51196	PLCE1	1.46934	0	1.232	3.73915	1.91322	0	1.55294	3.20821
10090	UST	1.46595	0	1.02456	38.536	1.00382	28.3199	-1.02066	50.7712
148545	NBPF4	1.46375	0	-1.04391	26.1714	1.01396	28.3199	1.05848	31.9223
92126	C18orf4	1.46037	0	5.01587	0	4.50179	0	-1.11419	36.9286
56944	OLFML3	1.45129	0	1.15869	16.3805	-1.07549	6.29728	-1.24617	8.16088
4116	MAGOH	1.45045	0	1.33932	16.3805	1.45902	0.144318	1.08937	46.8845
1503	CTPS	1.44443	0	3.36708	0	1.90792	0.144318	-1.76479	3.20821
51678	MPP6	1.44276	0	-1.07998	16.3805	-1.05117	16.4516	1.0274	50.7712
84187	TMEM164	1.43512	0	1.42751	8.9617	2.10599	0	1.47529	21.4655
29984	RHOD	1.43495	0	1.11419	26.1714	1.06659	22.8868	-1.04464	46.8845
252969	NEIL2	1.41389	0	1.08373	36.1089	-1.37697	2.81994	-1.49226	8.16088
79075	DCC1	1.40867	0	-1.28476	0.970559	1.24315	6.29728	1.59715	0
10105	PPIF	1.39959	0	1.09429	26.1714	-1.02066	20.8622	-1.1169	26.7059
115	ADCY9	1.39845	0	-1.02314	33.6462	1.19168	10.5408	1.21926	11.9323
3717	JAK2	1.39749	0	-1.22434	16.3805	-1.17609	6.29728	1.04102	53.6557
64412	ZNF336	1.39652	0	-1.07923	16.3805	1.12545	10.5408	1.21462	0.579841
3642	INSM1	1.39297	0	1.21714	8.9617	2.74252	0	2.25324	0
55329	MNS1	1.37841	0	-1.31768	8.9617	-1.54007	0.989396	-1.16878	3.20821
25987	LRRC54	1.373	0	-1.72728	0	-1.28699	2.81994	1.34211	1.66633
84270	C9orf89	1.37126	0	1.10152	33.6462	1.17936	0.989396	1.07066	42.1296
339456	TMEM52	1.35254	0	-1.22987	0.0602707	-1.3491	0.144318	-1.09695	26.7059
121642	ALKBH2	1.34739	0	-1.50212	0.970559	1.32823	10.5408	1.99515	0.579841
9718	ECE2	1.34149	0	1.07177	33.6462	1.18797	6.29728	1.10842	26.7059
55326	AGPAT5	1.33607	0	1.05738	26.1714	1.04138	25.387	-1.01537	50.7712
11059	WWP1	1.31738	0	1.56049	0	1.6449	0	1.05409	36.9286
9413	C9orf61	1.28684	0	1.39281	26.1714	1.66613	2.81994	1.19623	36.9286
2886	GRB7	-1.37443	0	-1.15669	26.1714	-1.42949	6.29728	-1.23585	16.6325
8848	TSC22D1	-1.40347	0	1.13524	8.9617	1.07289	22.8868	-1.05812	42.1296
140831	ZSWIM3	-1.40786	0	1.00696	38.536	-1.0367	20.8622	-1.04391	42.1296
1999	ELF3	-1.42438	0	-1.62507	0.970559	-1.66786	0.989396	-1.02633	50.7712
10252	SPRY1	-1.43794	0	1.15029	36.1089	-1.05446	20.8622	-1.21293	26.7059
3895	KTN1	-1.45179	0	1.11226	33.6462	1.26707	10.5408	1.13918	8.16088
80307	FER1L4	-1.45633	0	-2.06265	0	-2.9465	0	-1.4285	3.20821
84181	CHD6	-1.45986	0	-1.55025	0.970559	-1.25832	0.989396	1.232	16.6325
4825	NKX6-1	-1.46595	0	-1.46206	0.970559	-1.35332	0.989396	1.08035	36.9286
7088	TLE1	-1.47512	0	-1.16393	16.3805	-1.54061	0	-1.32363	11.9323
25805	BAMBI	-1.48521	0	-1.29056	3.73915	-1.13406	16.4516	1.138	31.9223
8858	PROZ	-1.49364	0	2.09144	0.970559	-1.17202	0.989396	-2.45122	0.0661373
79696	C14orf140	-1.52028	0	-1.16675	8.9617	-1.23842	0.144318	-1.06142	42.1296
148741	ANKRD35	-1.52414	0	-3.71149	0.970559	-3.82643	0.144318	-1.03097	46.8845
64762	FAM59A	-1.54328	0	-1.58612	0.970559	-2.91602	0	-1.83846	0
114815	SORCS1	-1.59531	0	1.69349	3.73915	2.08638	0	1.232	31.9223
10725	NFAT5	-1.61086	0	1.09354	37.9593	1.06659	28.3199	-1.02527	50.7712
347902	AMIGO2	-1.65252	0	2.59458	0	1.63184	10.5408	-1.58997	11.9323
10335	MRVI1	-1.66075	0	-1.00382	33.6462	-1.02669	20.8622	-1.02278	46.8845
2802	GOLGA3	-1.66632	0	-1.12975	8.9617	-1.33099	0	-1.17813	0.579841
6482	ST3GAL1	-1.66748	0	-1.29101	8.9617	-2.01531	0	-1.56103	0
144165	PRICKLE1	-1.66979	0	1.05409	36.1089	-1.13014	6.29728	-1.19127	16.6325
23767	FLRT3	-1.68452	0	4.17565	0	4.2149	0	1.0094	53.6557
79598	LRRIQ2	-1.68646	0	1.21125	8.9617	1.10076	20.8622	-1.10038	26.7059
80031	SEMA6D	-1.71	0	-1.10114	16.3805	1.03634	28.3199	1.14116	21.4655
79919	FLJ22671	-1.71495	0	-1.33053	0	-1.11111	10.5408	1.19748	8.16088
84302	C9orf125	-1.74836	0	1.00069	38.536	1.06069	20.8622	1.05995	31.9223
7363	UGT2B4	-1.75443	0	1.0274	36.1089	1.29325	6.29728	1.25876	16.6325
1602	DACH1	-1.75605	0	2.14132	0	1.61384	0	-1.32685	11.9323
57007	CMKOR1	-1.79876	0	-1.35896	3.73915	-2.0806	0	-1.53103	3.20821
5999	RGS4	-1.81169	0	-1.0811	16.3805	-1.08673	6.29728	-1.00521	55.2275
79755	ZNF750	-2.14256	0	1.11381	26.1714	1.56754	6.29728	1.40737	21.4655
4023	LPL	-2.2235	0	1.01255	38.536	-1.00556	20.8622	-1.01819	50.7712
7278	TUBA2	1.64813	0.52565	1.01819	38.536	1.36179	0	1.33746	0.0661373
55194	C1orf78	1.64604	0.52565	-1.13092	16.3805	-1.25614	0.989396	-1.11072	26.7059
3754	KCNF1	1.60381	0.52565	-1.24617	0.970559	-1.18304	0.989396	1.05336	31.9223
7162	TPBG	1.54007	0.52565	1.74654	0	1.41079	0	-1.23799	5.28324
5745	PTHR1	1.52538	0.52565	-1.22476	3.73915	-1.09013	10.5408	1.1235	11.9323
5471	PPAT	1.50004	0.52565	1.39281	8.9617	1.51309	2.81994	1.08636	42.1296
140258	KRTAP13-1	1.46883	0.52565	-1.25484	0	-1.08862	10.5408	1.15269	11.9323
1138	CHRNA5	1.43197	0.52565	1.04283	36.1089	1.06548	20.8622	1.02172	50.7712
169200	TMEM64	1.42405	0.52565	1.55401	0.0602707	1.15749	16.4516	-1.34257	8.16088
5932	RBBP8	1.35566	0.52565	5.74179	0	8.30224	0	1.44593	3.20821
51514	DTL	1.35238	0.52565	1.51624	3.73915	2.0202	0	1.33237	0.579841
64377	CHST8	1.34443	0.52565	-1.138	8.9617	-1.21504	0.989396	-1.0677	31.9223
83879	CDCA7	1.33391	0.52565	1.01045	38.536	1.02385	26.9217	1.01326	50.7712
85019	C18orf45	1.33068	0.52565	-1.11034	16.3805	-1.4206	0.144318	-1.27943	1.66633
9209	LRRFIP2	1.32363	0.52565	1.20205	3.73915	1.08373	22.8868	-1.10918	26.7059
23404	EXOSC2	1.29864	0.52565	-1.14314	8.9617	1.13564	16.4516	1.29819	1.66633
5239	PGM5	-1.28298	0.52565	-1.05592	26.1714	-1.0242	20.8622	1.03097	46.8845
3769	KCNJ13	-1.32241	0.52565	-3.70892	0	-3.79079	0	-1.02207	50.7712
9618	TRAF4	-1.35519	0.52565	-1.43993	0	-1.37459	0	1.04754	36.9286
3206	HOXA10	-1.38159	0.52565	1.02101	38.536	-1.09847	10.5408	-1.12155	16.6325
10891	PPARGC1A	-1.38223	0.52565	1.07326	33.6462	1.2492	0.144318	1.16393	11.9323
9743	RICS	-1.38479	0.52565	-1.20623	3.73915	-1.52785	0	-1.26663	0
9682	JMJD2A	-1.44243	0.52565	1.18756	33.6462	1.44944	10.5408	1.22052	21.4655
1843	DUSP1	-1.46866	0.52565	1.07214	36.1089	1.14037	22.8868	1.06363	46.8845
152559	PAQR3	-1.50247	0.52565	-1.00139	33.6462	-1.00035	20.8622	1.00104	55.8754
22930	RAB3GAP1	-1.50943	0.52565	-1.0101	33.6462	-1.14512	10.5408	-1.13367	26.7059
27297	RCP9	-1.51852	0.52565	-1.05629	33.6462	1.46561	6.29728	1.5481	5.28324
4644	MYO5A	-1.5328	0.52565	-1.17243	8.9617	-1.10803	0.989396	1.05812	42.1296
3656	IRAK2	-1.5383	0.52565	1.00975	38.536	1.00696	28.3199	-1.00278	55.2275
375287	C2orf38	-1.55168	0.52565	1.10726	38.536	-1.43594	10.5408	-1.58997	21.4655
4982	TNFRSF11B	-1.56103	0.52565	-1.19623	3.73915	1.10957	28.3199	1.32731	31.9223
57096	RPGRIP1	-1.58612	0.52565	1.15189	26.1714	-1.09013	10.5408	-1.25571	8.16088
7042	TGFB2	-1.64186	0.52565	-2.04486	0	-3.48462	0	-1.70409	0
4016	LOXL1	-1.72309	0.52565	-1.13761	8.9617	-1.13761	6.29728	1	55.8754
1230	CCR1	-1.79917	0.52565	1.62001	0	1.44093	0	-1.12428	16.6325
3228	HOXC12	-1.88143	0.52565	1.26181	8.9617	-1.08073	20.8622	-1.36368	16.6325
1758	DMP1	-1.90726	0.52565	-1.01642	33.6462	-1.04138	16.4516	-1.02456	46.8845
7429	VIL1	-2.23845	0.52565	-1.01924	33.6462	1.03562	22.8868	1.05555	31.9223
10267	RAMP1	1.69702	0.885305	-1.09429	16.3805	-1.03778	20.8622	1.05446	46.8845
6383	SDC2	1.53138	0.885305	3.28638	0	3.82643	0	1.16433	8.16088
440574	C1orf151	1.47529	0.885305	1.16716	16.3805	1.73508	0	1.48658	0
94122	SYTL5	1.4426	0.885305	6.26363	0	5.63142	0	-1.11226	26.7059
57381	RHOJ	1.43032	0.885305	-1.09924	16.3805	-1.09619	6.29728	1.00278	55.8754
7374	UNG	1.41978	0.885305	1.68005	0	1.16514	20.8622	-1.44193	8.16088
314	AOC2	1.3991	0.885305	1.19706	16.3805	-1.01889	20.8622	-1.21968	8.16088
79875	THSD4	1.39813	0.885305	1.29549	0	1.14116	6.29728	-1.13524	11.9323
990	CDC6	1.37809	0.885305	1.41079	3.73915	1.35238	0.989396	-1.04319	46.8845
54988	FLJ20581	1.35629	0.885305	-1.13879	8.9617	-1.02172	20.8622	1.11458	16.6325
1952	CELSR2	1.35598	0.885305	2.47684	0	2.40244	0	-1.03097	42.1296
7164	TPD52L1	1.34801	0.885305	4.38477	0	5.10001	0	1.16312	11.9323
4488	MSX2	1.34521	0.885305	-1.12272	3.73915	-1.15509	0.144318	-1.02883	42.1296
113828	FAM83F	1.33391	0.885305	-1.01431	33.6462	-1.10038	10.5408	-1.08485	36.9286
55646	LYAR	1.31707	0.885305	1.30903	26.1714	1.56428	2.81994	1.19499	26.7059
10171	RCL1	1.31525	0.885305	1.03526	37.9593	1.22095	0.989396	1.17936	11.9323
79080	CCDC86	1.30616	0.885305	-1.66267	0.0602707	2.05837	0.989396	3.42238	0
23237	ARC	1.30345	0.885305	-1.13367	8.9617	1.02705	27.9362	1.16433	11.9323
91272	FAM44B	1.29909	0.885305	2.34648	0	3.58507	0	1.52785	0.579841
7866	IFRD2	1.28758	0.885305	1.13761	8.9617	1.05848	26.9217	-1.07475	36.9286
4613	MYCN	-1.2681	0.885305	-1.09809	16.3805	-1.14235	2.81994	-1.0403	42.1296
25833	POU2F3	-1.27633	0.885305	1.03025	38.536	-1.08862	10.5408	-1.12155	16.6325
10905	MAN1A2	-1.31966	0.885305	1.17609	26.1714	1.30722	10.5408	1.11149	26.7059
8476	CDC42BPA	-1.35786	0.885305	1.0479	36.1089	-1.04972	16.4516	-1.1	26.7059
10495	COVA1	-1.36431	0.885305	-1.08598	16.3805	-1.15149	10.5408	-1.06032	42.1296
80315	CPEB4	-1.37522	0.885305	1.14037	8.9617	1.23842	0.144318	1.08598	26.7059
253635	CCDC75	-1.38239	0.885305	1.10496	36.1089	1.35802	6.29728	1.22901	26.7059
51135	IRAK4	-1.38783	0.885305	-1.14314	8.9617	-1.18181	6.29728	-1.03383	46.8845
54873	PALMD	-1.39297	0.885305	-1.03347	26.1714	1.06622	22.8868	1.10191	26.7059
659	BMPR2	-1.39458	0.885305	-1.18058	8.9617	-1.17731	10.5408	1.00278	55.8754
8743	TNFSF10	-1.4012	0.885305	-1.41765	0	-1.92519	0	-1.35802	8.16088
6310	ATXN1	-1.40153	0.885305	-1.12311	8.9617	-1.37031	0	-1.2201	0
151354	FAM84A	-1.40169	0.885305	-1.40786	0.0602707	-1.93053	0	-1.37126	0
4437	MSH3	-1.40185	0.885305	1.33515	0.0602707	1.2861	6.29728	-1.03814	46.8845
9353	SLIT2	-1.41732	0.885305	1.70586	8.9617	-1.12623	6.29728	-1.92119	8.16088
10637	LEFTY1	-1.43927	0.885305	-1.26707	3.73915	-1.07029	20.8622	1.18386	21.4655
3398	ID2	-1.43993	0.885305	-1.00173	33.6462	1.09316	22.8868	1.09505	36.9286
144110	TMEM86A	-1.44978	0.885305	-2.02722	0.970559	-3.0032	0	-1.48144	8.16088
25897	RNF19	-1.45919	0.885305	-1.20164	8.9617	-1.41519	0	-1.17772	16.6325
7481	WNT11	-1.47802	0.885305	-1.97383	0	-2.52976	0	-1.28165	3.20821
3547	IGSF1	-1.48899	0.885305	-1.04863	26.1714	1.10267	10.5408	1.15629	8.16088
5074	PAWR	-1.51082	0.885305	-1.0203	33.6462	-1.47785	0	-1.44844	0
124739	USP43	-1.5312	0.885305	1.10842	16.3805	1.07885	22.8868	-1.0274	46.8845
157638	FAM84B	-1.5399	0.885305	1.00556	38.536	1.0094	28.3199	1.00382	55.6912
26052	DNM3	-1.54382	0.885305	1.241	3.73915	-1.07736	16.4516	-1.337	1.66633
6519	SLC3A1	-1.55007	0.885305	1.03097	38.536	-1.08485	10.5408	-1.11845	36.9286
283143	LOC283143	-1.56862	0.885305	1.08937	33.6462	-1.07252	10.5408	-1.16837	21.4655
50964	SOST	-1.60066	0.885305	1.07736	33.6462	1.04608	26.9217	-1.0299	46.8845
57214	KIAA1199	-1.61403	0.885305	1.1475	26.1714	-1.07699	20.8622	-1.23585	5.28324
57822	GRHL3	-1.67946	0.885305	1.14512	16.3805	1.02669	28.3199	-1.11535	26.7059
118932	ANKRD22	-1.69643	0.885305	1.1603	26.1714	-1.08862	16.4516	-1.26313	0.579841
27253	PCDH17	-1.73668	0.885305	1.02562	38.536	-1.08711	10.5408	-1.11497	26.7059
83481	EPPK1	-1.94464	0.885305	-1.16554	26.1714	-1.53421	6.29728	-1.31631	11.9323
153218	SPINK5L3	1.68783	1.24139	-1.03311	33.6462	-1.22646	0.144318	-1.18715	16.6325
79570	FAM77C	1.53741	1.24139	1.54756	0.970559	3.29436	0	2.12874	0.0661373
6019	RLN2	1.46764	1.24139	1.08787	33.6462	1.8302	6.29728	1.68238	16.6325
7324	UBE2E1	1.46747	1.24139	2.23767	0	1.78139	0	-1.25614	16.6325
10809	STARD10	1.40607	1.24139	-1.12078	16.3805	-1.053	20.8622	1.06437	36.9286
148523	C1orf51	1.38912	1.24139	-1.02066	33.6462	1.08636	26.9217	1.1088	36.9286
767	CA8	1.38303	1.24139	-1.03419	26.1714	-1.03526	20.8622	-1.00104	55.2275
51491	HSPC111	1.36967	1.24139	1.15669	33.6462	1.20455	2.81994	1.04138	50.7712
58513	EPS15L1	1.34381	1.24139	1.17609	26.1714	1.17365	10.5408	-1.00208	55.2275
6338	SCNN1B	1.32271	1.24139	1.46612	16.3805	1.25397	16.4516	-1.16918	42.1296
10452	TOMM40	1.31997	1.24139	1.07066	26.1714	1.15629	10.5408	1.07998	31.9223
55034	MOCOS	1.30616	1.24139	1.13564	36.1089	1.50629	16.4516	1.32639	31.9223
134637	DEADC1	1.30526	1.24139	-1.13603	8.9617	-1.13603	0.989396	1	55.8754
84612	PARD6B	1.30315	1.24139	2.46741	0	2.26184	0	-1.09089	26.7059
9221	NOLC1	1.30164	1.24139	1.41274	8.9617	1.39426	6.29728	-1.01326	46.8845
79709	GLT25D1	1.29699	1.24139	-1.33284	0	-1.07512	20.8622	1.23971	21.4655
140739	UBE2F	1.28714	1.24139	1.73809	0.0602707	2.40077	0	1.38127	0
326	AIRE	1.28491	1.24139	-1.22179	3.73915	-1.18222	0.144318	1.03347	46.8845
10849	CD3EAP	1.27736	1.24139	1.1603	26.1714	1.70704	0	1.47121	8.16088
60386	SLC25A19	1.27368	1.24139	-1.0274	33.6462	-1.01924	20.8622	1.008	55.6912
4814	NINJ1	1.2643	1.24139	-1.13367	8.9617	1.35332	0	1.53421	0
55247	NEIL3	1.25238	1.24139	1.01924	37.9593	1.07736	20.8622	1.05702	36.9286
57530	CGN	-1.24416	1.24139	-1.57189	0.0602707	-1.499	0	1.04863	46.8845
163882	C1orf71	-1.2659	1.24139	1.1765	16.3805	1.77154	0	1.50577	0
55911	APOB48R	-1.26839	1.24139	-1.01924	33.6462	1.06807	27.9362	1.08862	42.1296
6453	ITSN1	-1.27191	1.24139	1.13406	16.3805	1.42504	0.144318	1.25658	5.28324
1846	DUSP4	-1.27338	1.24139	-1.51835	0.970559	-5.28719	0	-3.4822	0
23049	SMG1	-1.27633	1.24139	1.13446	33.6462	1.02456	28.3199	-1.10726	31.9223
7286	TUFT1	-1.28446	1.24139	-1.00417	33.6462	-1.29864	0.144318	-1.29325	1.66633
11228	RASSF8	-1.28669	1.24139	2.0167	0	1.74473	0	-1.15589	16.6325
3433	IFIT2	-1.28788	1.24139	1.2201	8.9617	1.35097	0	1.10726	31.9223
634	CEACAM1	-1.2931	1.24139	-1.18304	3.73915	-1.02243	20.8622	1.15709	21.4655
10957	PNRC1	-1.29774	1.24139	-1.05995	33.6462	1.14037	22.8868	1.20874	11.9323
1645	AKR1C1	-1.30089	1.24139	-1.12896	8.9617	-1.21462	2.81994	-1.07587	26.7059
79817	MOBKL2B	-1.30375	1.24139	1.05263	36.1089	-1.04572	20.8622	-1.10076	21.4655
1326	MAP3K8	-1.3157	1.24139	1.01185	38.536	-1.12233	10.5408	-1.13564	21.4655
140680	C20orf96	-1.32501	1.24139	1.84357	16.3805	1.22306	26.9217	-1.50733	11.9323
26058	TNRC15	-1.32501	1.24139	-1.40201	0.970559	-1.22179	2.81994	1.1475	11.9323
5126	PCSK2	-1.32807	1.24139	-1.1169	16.3805	-1.19665	2.81994	-1.0714	31.9223
288	ANK3	-1.32853	1.24139	-1.42949	0.0602707	-1.89212	0	-1.32363	5.28324
5429	POLH	-1.33299	1.24139	-1.38944	0.970559	-1.09619	20.8622	1.26751	21.4655
165215	KIAA1946	-1.33808	1.24139	1.13564	33.6462	-1.59273	0	-1.80876	0.0661373
114882	OSBPL8	-1.33808	1.24139	2.5359	0	3.76461	0	1.48452	0
387680	FAM21A	-1.35379	1.24139	1.55132	0	-1.17243	10.5408	-1.81882	0
5317	PKP1	-1.36383	1.24139	-1.56754	0	-1.95477	0	-1.24703	0
2911	GRM1	-1.36431	1.24139	-1.1475	3.73915	-1.17772	2.81994	-1.02633	46.8845
26503	SLC17A5	-1.37459	1.24139	1	33.6462	1.01326	28.3199	1.01326	53.6557
23582	CCNDBP1	-1.37491	1.24139	1.53421	8.9617	1.68179	0	1.09619	46.8845
23462	HEY1	-1.37968	1.24139	1.8163	8.9617	1.21841	0.989396	-1.49071	21.4655
56171	DNAH7	-1.37984	1.24139	1.27147	16.3805	-1.55025	0.989396	-1.9711	0
285877	DKFZp564N2472	-1.38687	1.24139	-1.06992	16.3805	-1.09885	10.5408	-1.02705	46.8845
7122	CLDN5	-1.3949	1.24139	-1.19665	8.9617	-1.46155	0	-1.22137	16.6325
84190	C12orf26	-1.39507	1.24139	-1.34677	0.970559	-1.05812	20.8622	1.27279	16.6325
7477	WNT7B	-1.39959	1.24139	-1.0629	33.6462	-1.52414	0	-1.43396	11.9323
10800	CYSLTR1	-1.41144	1.24139	-1.55132	0	-1.5252	0	1.01713	53.6557
51655	RASD1	-1.4116	1.24139	1.67714	0	-1.53794	2.81994	-2.57934	0
2034	EPAS1	-1.4206	1.24139	1.05738	36.1089	1.08073	22.8868	1.02207	53.6557
27232	GNMT	-1.43015	1.24139	-1.02172	33.6462	-1.04391	16.4516	-1.02172	46.8845
22822	PHLDA1	-1.43694	1.24139	-1.13879	16.3805	1.00278	28.3199	1.14195	21.4655
85363	TRIM5	-1.44076	1.24139	-1.10114	26.1714	-1.12779	2.81994	-1.0242	50.7712
58480	RHOU	-1.44476	1.24139	-1.15789	8.9617	-1.1235	10.5408	1.03061	46.8845
8829	NRP1	-1.44627	1.24139	-1.15509	16.3805	1.1065	25.387	1.2781	21.4655
5935	RBM3	-1.44693	1.24139	1.12818	26.1714	1.07512	25.387	-1.04935	46.8845
5997	RGS2	-1.44727	1.24139	2.25402	0.0602707	3.79737	0	1.68471	5.28324
64398	MPP5	-1.45011	1.24139	1.00696	38.536	1.05812	28.3199	1.05081	36.9286
255394	TCP11L2	-1.46442	1.24139	1.19789	16.3805	1.03994	28.3199	-1.15189	26.7059
8507	ENC1	-1.47053	1.24139	-1.1888	8.9617	-1.35191	0	-1.13721	21.4655
3694	ITGB6	-1.47648	1.24139	-1.28833	0.0602707	-1.53581	0	-1.1921	5.28324
23194	FBXL7	-1.48024	1.24139	1.0101	38.536	1.02598	26.9217	1.01572	53.6557
10170	DHRS9	-1.48418	1.24139	-1.03742	26.1714	-1.06326	16.4516	-1.02491	46.8845
58529	MYOZ1	-1.50995	1.24139	-1.78757	0.970559	-1.70823	0.989396	1.04645	46.8845
153222	LOC153222	-1.53173	1.24139	-1.18468	0.970559	-1.21462	0	-1.02527	42.1296
2202	EFEMP1	-1.53315	1.24139	-1.02456	33.6462	1.03061	26.9217	1.05592	36.9286
57568	SIPA1L2	-1.53723	1.24139	1.21672	3.73915	-1.66094	0	-2.0209	0
10739	RFPL2	-1.56067	1.24139	-1.15549	8.9617	-1.26007	0.989396	-1.09051	21.4655
10253	SPRY2	-1.56627	1.24139	1.16554	26.1714	-1.02598	20.8622	-1.19582	26.7059
9848	MFAP3L	-1.58722	1.24139	-1.02562	33.6462	1.08749	22.8868	1.11535	31.9223
10223	GPA33	-1.60752	1.24139	-1.06511	26.1714	-1.09051	10.5408	-1.02385	46.8845
3726	JUNB	-1.6277	1.24139	-1.27854	0.0602707	-1.25136	0.144318	1.02172	46.8845
54843	SYTL2	-1.64167	1.24139	1.11574	26.1714	1.11072	26.9217	-1.00452	55.2275
53405	CLIC5	-1.64985	1.24139	-1.045	26.1714	-1.16191	6.29728	-1.11188	26.7059
477	ATP1A2	-1.65309	1.24139	1.01783	38.536	-1.05995	10.5408	-1.07885	21.4655
83992	CTTNBP2	-1.65462	1.24139	1.08749	33.6462	-1.01537	20.8622	-1.1042	26.7059
11123	DSCR1L2	-1.65481	1.24139	-1.03419	33.6462	1.12155	25.387	1.1599	31.9223
1848	DUSP6	-1.67153	1.24139	-2.90795	0	-2.3669	0	1.22859	21.4655
23024	PDZRN3	-1.69154	1.24139	-1.67075	0	-1.74594	0	-1.045	42.1296
8626	TP73L	-1.69839	1.24139	1.46968	0	1.27412	0	-1.15349	16.6325
5837	PYGM	1.57698	2.51398	1.06511	33.6462	1.03311	28.3199	-1.03097	50.7712
27290	SPINK4	1.52802	2.51398	1.04391	33.6462	1.08185	16.4516	1.03634	36.9286
284098	PIGW	1.47002	2.51398	1.2937	0.970559	1.59826	0	1.23542	8.16088
4477	MSMB	1.41912	2.51398	-1.15709	8.9617	1.07923	26.9217	1.24876	21.4655
55672	55672	1.4165	2.51398	-1.05738	33.6462	1.15109	25.387	1.21714	31.9223
7490	WT1	1.41291	2.51398	6.5251	0	3.76853	0	-1.73147	5.28324
220992	ZNF485	1.40867	2.51398	-1.1704	16.3805	-1.35802	2.81994	-1.1603	21.4655
3516	RBPSUH	1.39378	2.51398	1.32042	0.0602707	1.21083	0.144318	-1.09051	26.7059
4345	CD200	1.37602	2.51398	-1.03491	26.1714	1.089	6.29728	1.12701	5.28324
6707	SPRR3	1.37395	2.51398	-1.7225	0.0602707	-2.52888	0	-1.46815	0
84842	GLOXD1	1.35833	2.51398	-1.1855	8.9617	-1.15109	16.4516	1.0299	53.6557
147912	SIX5	1.35129	2.51398	1.02278	38.536	1.01326	28.3199	-1.0094	53.6557
170690	ADAMTS16	1.34723	2.51398	-1.0841	16.3805	-1.10688	10.5408	-1.02101	46.8845
5806	PTX3	1.34257	2.51398	-1.008	33.6462	1.44493	0.144318	1.45649	1.66633
84798	C19orf48	1.34211	2.51398	-1.20205	8.9617	-1.33237	2.81994	-1.10842	26.7059
56915	EXOSC5	1.34164	2.51398	1.00035	38.536	-1.03598	20.8622	-1.03634	42.1296
29128	UHRF1	1.33607	2.51398	3.12856	0	4.41068	0	1.40981	3.20821
51559	NT5DC3	1.33176	2.51398	1.01045	38.536	1.02918	28.3199	1.01854	50.7712
11007	CCDC85B	1.32485	2.51398	-1.16272	8.9617	-1.06179	16.4516	1.09505	26.7059
55319	FLJ11184	1.32103	2.51398	1.33237	0	1.19997	6.29728	-1.11034	21.4655
23214	XPO6	1.32073	2.51398	2.06194	0	2.21837	0	1.07587	36.9286
29902	C12orf24	1.32042	2.51398	-1.01291	33.6462	1.08787	20.8622	1.10191	31.9223
55801	IL26	1.32027	2.51398	-1.02811	26.1714	1.07177	16.4516	1.10191	11.9323
79818	ZNF552	1.31997	2.51398	1.0629	37.9593	-1.10267	16.4516	-1.17202	21.4655
580	BARD1	1.3157	2.51398	3.0032	0	2.6629	0	-1.12779	5.28324
51513	ETV7	1.31418	2.51398	-1.1599	3.73915	-1.21251	2.81994	-1.04536	42.1296
57333	RCN3	1.29355	2.51398	-1.2861	3.73915	-1.2505	0.989396	1.02847	46.8845
9	NAT1	1.2855	2.51398	5.3037	0	6.59787	0	1.24401	0
84306	PDCD2L	1.28224	2.51398	1.94329	0	3.77506	0	1.94261	0
375444	FLJ32363	1.28002	2.51398	1.00452	38.536	3.92992	0	3.91225	0
220042	FLJ25416	1.27662	2.51398	1.26181	26.1714	-1.08561	10.5408	-1.36983	16.6325
65268	WNK2	1.27486	2.51398	-1.1274	8.9617	-1.20957	0.989396	-1.07289	26.7059
259240	WFDC9	1.27235	2.51398	-1.06844	26.1714	-1.00905	20.8622	1.05885	36.9286
23160	WDR43	1.26415	2.51398	1.10995	16.3805	1.11922	26.9217	1.00835	55.8754
55726	C12orf11	1.26269	2.51398	1.56211	0.0602707	2.33432	0	1.49433	3.20821
5336	PLCG2	1.25818	2.51398	1.63694	0.0602707	2.14801	0	1.31221	16.6325
65263	PYCRL	1.2573	2.51398	-1.54168	0	-1.53901	0	1.00173	55.8754
29089	UBE2T	1.25252	2.51398	2.10818	0	3.28069	0	1.55617	0.0661373
55197	P15RS	1.24992	2.51398	1.33607	3.73915	1.27544	6.29728	-1.04754	36.9286
4234	METTL1	1.24876	2.51398	-1.14472	8.9617	1.41814	0.989396	1.62338	0
93436	ARMC6	1.23713	2.51398	-1.19914	8.9617	-1.27015	0.144318	-1.05922	36.9286
5378	PMS1	1.21405	2.51398	1.13918	16.3805	1.16837	10.5408	1.02562	46.8845
90025	C6orf157	1.19099	2.51398	1.01607	38.536	-1.11613	2.81994	-1.13406	16.6325
57610	RANBP10	-1.20971	2.51398	1.09505	26.1714	-1.06511	10.5408	-1.16635	11.9323
55088	C10orf118	-1.22915	2.51398	1.02137	38.536	-1.06622	20.8622	-1.089	42.1296
154810	AMOTL1	-1.23214	2.51398	-1.06881	26.1714	-1.10573	10.5408	-1.03455	42.1296
4648	4648	-1.2357	2.51398	-1.1591	3.73915	-1.23542	0	-1.06585	26.7059
55095	SAMD4B	-1.23885	2.51398	-1.03598	33.6462	-1.14472	6.29728	-1.10496	31.9223
9842	PLEKHM1	-1.25426	2.51398	-1.37268	0	-1.77645	0	-1.29415	5.28324
9169	SFRS2IP	-1.2544	2.51398	1.26269	0.0602707	1.18838	0.144318	-1.06253	21.4655
27035	NOX1	-1.25629	2.51398	-1.15389	3.73915	-1.10191	10.5408	1.04717	42.1296
84141	FLJ13391	-1.25672	2.51398	-1.20623	8.9617	-1.41667	0.144318	-1.17446	16.6325
23008	KIAA0265	-1.26576	2.51398	1.09695	16.3805	1.07885	20.8622	-1.01677	50.7712
221442	LOC221442	-1.26854	2.51398	-1.13446	8.9617	-1.089	10.5408	1.04174	42.1296
1942	EFNA1	-1.27074	2.51398	-1.84612	0.970559	-1.47939	0	1.2479	21.4655
3482	IGF2R	-1.27118	2.51398	-1.25832	8.9617	-1.51047	0.144318	-1.20039	21.4655
54532	USP53	-1.27177	2.51398	-1.36888	0.970559	-1.0826	16.4516	1.26444	3.20821
11214	AKAP13	-1.27265	2.51398	-1.44944	0	-2.24311	0	-1.54756	0
2043	EPHA4	-1.27353	2.51398	1.73929	0.970559	1.50733	6.29728	-1.15389	21.4655
7043	TGFB3	-1.27692	2.51398	-1.5042	0	-1.37126	0.144318	1.09695	31.9223
7035	TFPI	-1.27795	2.51398	1.03061	37.9593	1.13564	20.8622	1.10191	36.9286
5016	OVGP1	-1.27854	2.51398	-1.47683	8.9617	-1.0796	16.4516	1.36794	21.4655
79147	FKRP	-1.27899	2.51398	-1.17609	8.9617	-1.11381	2.81994	1.05592	42.1296
79962	FLJ13236	-1.28506	2.51398	-1.00035	33.6462	-1.04355	20.8622	-1.04319	42.1296
3976	LIF	-1.28788	2.51398	1.05519	38.536	1.12155	25.387	1.0629	50.7712
57609	DIP2B	-1.28833	2.51398	1.04608	36.1089	-1.02349	20.8622	-1.07066	36.9286
79812	MMRN2	-1.28982	2.51398	-1.13682	16.3805	-1.40786	0	-1.23842	8.16088
5783	PTPN13	-1.29041	2.51398	-1.03347	33.6462	-1.04247	16.4516	-1.0087	53.6557
667	DST	-1.29774	2.51398	1.01889	38.536	-1.12311	2.81994	-1.14433	5.28324
64135	IFIH1	-1.29819	2.51398	1.19003	26.1714	1.38703	0.989396	1.16554	21.4655
9750	C6orf32	-1.3033	2.51398	-1.21455	0.970559	-1.40048	0	-1.15309	8.16088
147381	CBLN2	-1.30495	2.51398	1.0826	26.1714	-1.13603	0.989396	-1.22987	3.20821
8850	PCAF	-1.30495	2.51398	1.19582	16.3805	1.17324	6.29728	-1.01924	50.7712
443	ASPA	-1.30737	2.51398	1.07326	33.6462	-1.05227	10.5408	-1.12936	21.4655
55666	NPLOC4	-1.30797	2.51398	-1.20414	3.73915	-1.23756	6.29728	-1.02776	50.7712
10228	STX6	-1.31191	2.51398	1.35332	0.0602707	-1.26883	2.81994	-1.71713	0
23099	ZBTB43	-1.31191	2.51398	1.00905	38.536	-1.14711	16.4516	-1.15749	31.9223
9052	GPRC5A	-1.31282	2.51398	-1.42158	0.0602707	-2.46314	0	-1.73267	0
5865	RAB3B	-1.31509	2.51398	-1.07998	16.3805	-1.045	20.8622	1.03347	42.1296
10518	CIB2	-1.31707	2.51398	-1.25832	8.9617	-1.32088	0.144318	-1.04972	42.1296
23285	KIAA1107	-1.31707	2.51398	-1.03526	33.6462	1.01255	28.3199	1.04826	46.8845
10150	MBNL2	-1.32256	2.51398	-1.01819	33.6462	-1.25093	0.144318	-1.22859	0.579841
55679	LIMS2	-1.32547	2.51398	-1.32731	0.0602707	-1.57571	0	-1.18715	3.20821
91351	FLJ31033	-1.33592	2.51398	1.80063	3.73915	1.47376	10.5408	-1.22179	8.16088
286	ANK1	-1.33623	2.51398	-1.07699	16.3805	-1.07661	6.29728	1.00035	55.8754
29931	LOH3CR2A	-1.33824	2.51398	3.1145	0	2.83923	0	-1.09695	21.4655
5988	RFPL1	-1.34397	2.51398	-1.05519	26.1714	-1.12194	2.81994	-1.06326	36.9286
23286	WWC1	-1.34817	2.51398	-1.46917	0.0602707	-1.63467	0	-1.11265	21.4655
4017	LOXL2	-1.3588	2.51398	-1.12662	8.9617	-1.18674	0.989396	-1.05336	31.9223
10738	RFPL3	-1.36557	2.51398	-1.08335	8.9617	-1.22222	0	-1.12818	11.9323
10970	CKAP4	-1.36572	2.51398	-1.08749	26.1714	-1.63978	0	-1.50786	0
201625	DNAH12	-1.3662	2.51398	1.07624	36.1089	-1.1065	6.29728	-1.19086	26.7059
114990	VASN	-1.36636	2.51398	-1.22774	8.9617	-1.2544	2.81994	-1.02172	50.7712
84847	MGC16075	-1.36762	2.51398	1.27456	0.970559	1.1921	0.144318	-1.06918	31.9223
3269	HRH1	-1.36873	2.51398	1.03347	37.9593	1.01255	28.3199	-1.02066	50.7712
7780	SLC30A2	-1.37316	2.51398	-1.37793	3.73915	-1.41274	2.81994	-1.02527	46.8845
51313	C4orf18	-1.37602	2.51398	-1.15709	8.9617	-1.82323	0	-1.57571	0
131578	LRRC15	-1.38175	2.51398	-1.11342	16.3805	-1.05263	16.4516	1.05775	42.1296
346389	7A5	-1.38655	2.51398	-1.4147	3.73915	-2.28628	0	-1.61608	1.66633
54206	ERRFI1	-1.4012	2.51398	1.24963	0.0602707	-1.1814	10.5408	-1.47631	8.16088
4090	SMAD5	-1.40363	2.51398	1.25093	0.0602707	1.06955	16.4516	-1.16959	5.28324
25945	PVRL3	-1.40883	2.51398	-1.05227	16.3805	-1.04138	16.4516	1.01045	50.7712
80725	SNIP	-1.41307	2.51398	-1.3566	3.73915	-2.26577	0	-1.67018	0
5142	PDE4B	-1.4165	2.51398	1.15509	33.6462	1.21672	20.8622	1.05336	42.1296
9034	CCRL2	-1.42044	2.51398	-1.42553	0.0602707	-1.22688	10.5408	1.16191	26.7059
9121	SLC16A5	-1.42273	2.51398	1.03383	38.536	1.17202	20.8622	1.13367	11.9323
4133	MAP2	-1.42784	2.51398	-1.04319	33.6462	-1.20832	2.81994	-1.15829	26.7059
59277	NTN4	-1.4318	2.51398	-2.79433	0	-2.46741	0	1.13249	16.6325
777	CACNA1E	-1.43744	2.51398	-1.07029	16.3805	-1.10076	6.29728	-1.02847	42.1296
3800	KIF5C	-1.4401	2.51398	-1.38847	0.0602707	-1.51257	0.144318	-1.08937	36.9286
10186	LHFP	-1.44526	2.51398	-1.045	26.1714	1.01783	28.3199	1.06363	31.9223
54790	KIAA1546	-1.44844	2.51398	-1.56157	0.0602707	-1.37268	0.144318	1.13761	26.7059
64180	DPEP3	-1.45095	2.51398	-1.16716	8.9617	-1.24833	2.81994	-1.06955	26.7059
50617	ATP6V0A4	-1.457	2.51398	-1.09013	26.1714	-1.38319	0	-1.26883	8.16088
72	ACTG2	-1.46392	2.51398	-1.07848	16.3805	-1.15429	2.81994	-1.07029	31.9223
331	BIRC4	-1.47002	2.51398	-1.11922	8.9617	-1.13485	6.29728	-1.01396	50.7712
9542	NRG2	-1.48144	2.51398	-1.51782	3.73915	-1.58008	2.81994	-1.04102	36.9286
3399	ID3	-1.48349	2.51398	-1.09847	16.3805	-1.45297	0	-1.32271	0.579841
79838	TMC5	-1.48779	2.51398	-1.6529	0.0602707	-1.36368	6.29728	1.21209	21.4655
221395	GPR116	-1.4883	2.51398	-1.03958	26.1714	-1.08222	10.5408	-1.04102	42.1296
8869	ST3GAL5	-1.51414	2.51398	-1.21672	8.9617	-1.33469	2.81994	-1.09695	31.9223
11173	ADAMTS7	-1.52133	2.51398	-1.24833	3.73915	-1.2861	0.989396	-1.03025	42.1296
84667	HES7	-1.53439	2.51398	-1.37841	0.0602707	-1.19665	2.81994	1.15189	21.4655
84803	LPAAT-THETA	-1.55419	2.51398	1.14472	8.9617	-1.05812	16.4516	-1.21125	3.20821
220388	CCDC89	-1.55563	2.51398	1.15469	16.3805	1.15309	10.5408	-1.00139	55.2275
7097	TLR2	-1.57207	2.51398	-1.05555	26.1714	1.03455	26.9217	1.09202	21.4655
5271	SERPINB8	-1.59052	2.51398	1.01854	38.536	-1.04972	10.5408	-1.06918	26.7059
5099	PCDH7	-1.61105	2.51398	-1.01819	33.6462	-1.01185	20.8622	1.00626	55.8754
83857	TMTC1	-1.62977	2.51398	1.26269	16.3805	1.33746	0	1.05922	50.7712
4250	SCGB2A2	-1.63788	2.51398	1.20957	8.9617	1.11034	20.8622	-1.08937	16.6325
22943	DKK1	-1.64909	2.51398	1.05738	33.6462	-1.01185	20.8622	-1.06992	26.7059
83439	TCF7L1	-1.65328	2.51398	1.16151	26.1714	-1.66844	0	-1.93791	0
1264	CNN1	-1.81294	2.51398	-1.25136	0.970559	-1.48761	0	-1.1888	3.20821
124976	SPNS2	-1.89978	2.51398	-1.20455	16.3805	-1.31631	2.81994	-1.09278	36.9286
1545	CYP1B1	-2.22145	2.51398	1.12857	33.6462	-1.28165	6.29728	-1.44643	5.28324
5655	KLK10	1.60826	4.12585	1.07699	16.3805	-1.1591	2.81994	-1.24833	0.579841
64127	CARD15	1.52696	4.12585	1.11767	26.1714	1.46968	0	1.31494	0
7060	THBS4	1.52115	4.12585	-1.47223	8.9617	-1.56591	6.29728	-1.06363	46.8845
2687	GGTLA1	1.51327	4.12585	-1.65864	0	1.08975	22.8868	1.80751	0
219623	TMEM26	1.41193	4.12585	1.21588	8.9617	1.12545	16.4516	-1.08035	36.9286
2683	B4GALT1	1.37126	4.12585	1.20539	16.3805	1.18674	16.4516	-1.01572	50.7712
4224	MEP1A	1.37031	4.12585	-1.12545	8.9617	-1.09695	6.29728	1.02598	46.8845
26189	OR1A2	1.36037	4.12585	-1.02633	33.6462	-1.07661	10.5408	-1.04899	42.1296
55388	MCM10	1.35207	4.12585	1.08711	33.6462	1.83147	0	1.68471	0
5427	POLE2	1.35097	4.12585	1.20999	26.1714	1.20916	22.8868	-1.00069	55.2275
58495	OVOL2	1.34211	4.12585	-1.39136	8.9617	-1.49848	2.81994	-1.07699	36.9286
2925	GRPR	1.33592	4.12585	2.14206	0	1.06142	26.9217	-2.0181	0
283576	ZDHHC22	1.33299	4.12585	1.05592	33.6462	-1.04536	16.4516	-1.10382	16.6325
60436	TGIF2	1.33253	4.12585	1.18058	33.6462	1.31905	16.4516	1.11729	36.9286
23616	SH3BP1	1.32409	4.12585	1.00556	38.536	-1.08147	6.29728	-1.08749	16.6325
23302	KIAA0523	1.32302	4.12585	-1.11497	16.3805	-1.22306	2.81994	-1.09695	21.4655
6059	ABCE1	1.3192	4.12585	1.45347	0.970559	1.55509	0	1.06992	36.9286
127495	LRRC39	1.31418	4.12585	1.01713	38.536	1.02954	27.9362	1.0122	53.6557
23743	BHMT2	1.2922	4.12585	-1.04899	26.1714	-1.16716	0.989396	-1.11265	16.6325
1017	CDK2	1.28773	4.12585	-1.11845	8.9617	1.13997	2.81994	1.275	1.66633
5581	PRKCE	1.28491	4.12585	-1.09164	8.9617	1.18222	10.5408	1.29056	5.28324
8435	SOAT2	1.28343	4.12585	-1.09619	16.3805	-1.32869	0.989396	-1.21209	11.9323
54913	RPP25	1.27869	4.12585	-1.3463	0	-1.17528	0.144318	1.14552	5.28324
4818	NKG7	1.27721	4.12585	-1.14037	3.73915	1.15589	16.4516	1.31814	5.28324
2030	SLC29A1	1.27486	4.12585	1.02101	38.536	1.08185	20.8622	1.05959	36.9286
29948	OKL38	1.27059	4.12585	-1.09278	16.3805	1.00139	28.3199	1.09429	36.9286
2444	FRK	1.26956	4.12585	1.782	0	2.3628	0	1.32593	11.9323
4254	KITLG	1.26473	4.12585	1.3449	8.9617	2.22684	0	1.65577	0
22904	KIAA0963	1.26342	4.12585	-1.69996	0	-1.7405	0	-1.02385	46.8845
128817	CSTL1	1.25803	4.12585	1.06548	26.1714	1.80563	6.29728	1.69466	16.6325
8630	HSD17B6	1.25716	4.12585	-1.05592	26.1714	1.05227	20.8622	1.11111	26.7059
23120	ATP10B	1.25397	4.12585	-1.05336	16.3805	-1.09164	2.81994	-1.03634	36.9286
705	BYSL	1.25238	4.12585	1.54061	0.0602707	1.76235	2.81994	1.14393	42.1296
112616	CMTM7	1.24401	4.12585	-1.20247	0.970559	-1.14314	6.29728	1.0519	42.1296
3145	HMBS	1.23871	4.12585	-1.32731	0.0602707	1.01255	28.3199	1.34397	0
2642	GCGR	1.23556	4.12585	-1.42553	0	-1.46206	0	-1.02562	46.8845
51444	RNF138	1.23371	4.12585	1.0274	38.536	1.3333	2.81994	1.29774	3.20821
6942	TCF20	1.22873	4.12585	-1.47683	3.73915	-1.16151	10.5408	1.27147	1.66633
27295	PDLIM3	1.21771	4.12585	-1.05409	26.1714	-1.21335	0	-1.15109	11.9323
114826	SMYD4	1.21448	4.12585	-1.09543	26.1714	-1.04319	20.8622	1.05008	36.9286
50839	TAS2R10	1.21251	4.12585	1.07848	36.1089	-1.01045	20.8622	-1.08975	36.9286
1854	DUT	1.21055	4.12585	1.55132	0.0602707	1.99239	0	1.28432	11.9323
79624	C6orf211	1.20957	4.12585	2.13095	0	2.01391	0	-1.05812	31.9223
7443	VRK1	1.20692	4.12585	1.26094	26.1714	1.59494	0.989396	1.26488	16.6325
2193	FARSLA	1.20581	4.12585	1.41765	0.970559	1.52785	0.144318	1.07773	42.1296
129807	NEU4	-1.18989	4.12585	-1.28877	0.0602707	-1.09202	10.5408	1.18017	16.6325
55778	C14orf131	-1.1932	4.12585	1.27633	3.73915	-1.08711	10.5408	-1.38751	1.66633
81624	DIAPH3	-1.19693	4.12585	1.48401	0.970559	1.6529	0.144318	1.11381	36.9286
196074	METT5D1	-1.20442	4.12585	1.10842	33.6462	1.44193	2.81994	1.30089	5.28324
10788	IQGAP2	-1.20888	4.12585	1.0421	36.1089	1.02705	26.9217	-1.01466	50.7712
10370	CITED2	-1.21237	4.12585	-1.04319	33.6462	-1.66324	0	-1.59438	0
51474	LIMA1	-1.21419	4.12585	-1.49174	0.970559	-1.95477	0	-1.31039	1.66633
2768	GNA12	-1.22052	4.12585	1.45649	16.3805	1.09391	27.9362	-1.33145	11.9323
4008	LMO7	-1.22222	4.12585	-1.60047	0.0602707	-2.12358	0	-1.32685	1.66633
4851	NOTCH1	-1.22419	4.12585	-1.15509	8.9617	-1.11226	10.5408	1.0385	46.8845
10381	TUBB3	-1.22547	4.12585	1.03168	38.536	1.29146	6.29728	1.2518	16.6325
64081	MAWBP	-1.22632	4.12585	1.01185	38.536	1.04863	26.9217	1.03634	42.1296
214	ALCAM	-1.22646	4.12585	1.14195	26.1714	-1.17813	10.5408	-1.34537	0
91452	ACBD5	-1.22646	4.12585	1.2033	26.1714	1.50786	6.29728	1.2531	8.16088
23077	MYCBP2	-1.22674	4.12585	-1.57462	0.970559	-1.38367	0	1.138	31.9223
149469	C1orf84	-1.22745	4.12585	1.24617	16.3805	-1.07773	16.4516	-1.34304	16.6325
79066	METT10D	-1.23086	4.12585	1.07252	36.1089	1.27191	2.81994	1.18591	21.4655
5829	PXN	-1.23228	4.12585	1.09316	36.1089	-1.26576	2.81994	-1.38367	16.6325
55205	ZNF532	-1.23257	4.12585	1.13328	26.1714	1.03491	28.3199	-1.09505	42.1296
1081	CGA	-1.23385	4.12585	-1.05738	26.1714	-1.008	20.8622	1.04899	36.9286
11128	POLR3A	-1.23599	4.12585	-1.00452	33.6462	-1.04427	20.8622	-1.03958	50.7712
51806	CALML5	-1.23728	4.12585	-2.79239	0.0602707	-4.62194	0	-1.65519	16.6325
2149	F2R	-1.23799	4.12585	1.0385	36.1089	-1.10114	2.81994	-1.14353	8.16088
4680	CEACAM6	-1.24243	4.12585	-1.37554	0	-2.40077	0	-1.74533	0
90488	C12orf23	-1.24272	4.12585	2.04132	3.73915	2.00416	2.81994	-1.01854	50.7712
54799	MBTD1	-1.24358	4.12585	1.13249	16.3805	1.13367	10.5408	1.00104	55.8754
55365	HCA112	-1.24646	4.12585	-1.0324	33.6462	-1.07103	16.4516	-1.03742	42.1296
93663	ARHGAP18	-1.24718	4.12585	-1.24143	3.73915	-1.26532	0	-1.01924	50.7712
84708	LNX1	-1.24761	4.12585	-1.138	16.3805	1.19044	20.8622	1.35472	8.16088
4163	MCC	-1.24819	4.12585	-1.38607	3.73915	-1.68822	0.144318	-1.21799	5.28324
9321	TRIP11	-1.2518	4.12585	1.07624	26.1714	1.04283	25.387	-1.03204	42.1296
55450	CAMK2N1	-1.25353	4.12585	-1.54168	0	-1.5524	0	-1.00696	53.6557
5796	PTPRK	-1.25513	4.12585	1.10229	26.1714	-1.00069	20.8622	-1.10305	21.4655
140686	WFDC3	-1.25556	4.12585	-1.42504	3.73915	-1.15589	2.81994	1.23285	16.6325
2766	GMPR	-1.25963	4.12585	-1.03778	26.1714	-1.23157	0	-1.18674	5.28324
10656	KHDRBS3	-1.26167	4.12585	1.02243	38.536	-1.05922	16.4516	-1.08298	31.9223
56122	PCDHB14	-1.26211	4.12585	1.08073	33.6462	1.05227	25.387	-1.02705	46.8845
343990	MGC42367	-1.26357	4.12585	-1.33515	3.73915	-1.37316	2.81994	-1.02847	36.9286
6934	TCF7L2	-1.264	4.12585	-1.09733	16.3805	-1.13249	10.5408	-1.03204	42.1296
90665	TBL1Y	-1.26473	4.12585	-1.1042	16.3805	-1.06069	16.4516	1.04102	42.1296
5724	PTAFR	-1.26546	4.12585	1.58227	0	1.29056	6.29728	-1.22603	11.9323
79171	MGC10433	-1.26722	4.12585	-1.21799	3.73915	-1.20706	10.5408	1.00905	55.6912
5576	PRKAR2A	-1.26868	4.12585	1.21546	16.3805	-1.06992	20.8622	-1.30044	3.20821
115362	GBP5	-1.26868	4.12585	-1.10726	8.9617	-1.14433	2.81994	-1.03347	42.1296
5584	PRKCI	-1.26868	4.12585	-1.02598	33.6462	-1.05555	20.8622	-1.02883	46.8845
3006	HIST1H1C	-1.26927	4.12585	1.782	0	2.22684	0	1.24963	16.6325
113263	GLCCI1	-1.26986	4.12585	-1.24963	3.73915	-1.39474	0	-1.11613	26.7059
8383	OR1A1	-1.27	4.12585	-1.05373	16.3805	-1.0385	16.4516	1.01466	50.7712
81031	SLC2A10	-1.2703	4.12585	1.41274	8.9617	1.19997	16.4516	-1.17731	31.9223
112399	EGLN3	-1.27206	4.12585	-1.98275	0	-9.75404	0	-4.91946	0
79413	ZBED2	-1.27206	4.12585	1.02918	37.9593	-1.11458	6.29728	-1.14711	11.9323
220164	DOK6	-1.27309	4.12585	-1.19168	3.73915	-1.17936	2.81994	1.01045	53.6557
56129	PCDHB7	-1.27397	4.12585	-1.02811	26.1714	-1.03491	16.4516	-1.00661	53.6557
1601	DAB2	-1.27603	4.12585	-1.12078	16.3805	-1.02705	20.8622	1.09126	21.4655
57670	KIAA1549	-1.27751	4.12585	-1.15309	16.3805	1.18715	16.4516	1.36888	0.0661373
4035	LRP1	-1.28298	4.12585	-1.12117	8.9617	-1.15389	0.989396	-1.02918	46.8845
9915	ARNT2	-1.28491	4.12585	-1.39862	16.3805	-1.91255	6.29728	-1.36746	31.9223
54541	DDIT4	-1.2858	4.12585	1.3435	8.9617	-1.34257	2.81994	-1.80375	0
54407	SLC38A2	-1.28669	4.12585	1.2605	3.73915	1.2531	6.29728	-1.00591	53.6557
54360	CYTL1	-1.28714	4.12585	-1.1765	3.73915	-1.14949	0.989396	1.02349	46.8845
84986	ARHGAP19	-1.28833	4.12585	-1.30677	3.73915	1.08298	26.9217	1.41519	8.16088
129790	C7orf13	-1.28892	4.12585	1.0101	38.536	-1.25397	6.29728	-1.26663	16.6325
2195	FAT	-1.29012	4.12585	-1.09164	26.1714	-1.01501	20.8622	1.07549	31.9223
27179	IL1F6	-1.29191	4.12585	-1.01501	33.6462	1.04863	16.4516	1.06437	31.9223
79675	FASTKD1	-1.2925	4.12585	1.24401	16.3805	-1.50264	0.989396	-1.8693	0
4306	NR3C2	-1.29415	4.12585	-1.59992	3.73915	-1.29729	10.5408	1.23328	1.66633
11276	AP1GBP1	-1.29459	4.12585	-1.54328	3.73915	-1.04355	20.8622	1.47887	21.4655
10207	INADL	-1.29669	4.12585	1.02847	37.9593	-1.08975	10.5408	-1.12078	21.4655
23252	OTUD3	-1.3033	4.12585	-1.18427	16.3805	1.13958	22.8868	1.34957	8.16088
9077	DIRAS3	-1.30405	4.12585	1.01677	38.536	1.00347	28.3199	-1.01326	50.7712
6286	S100P	-1.3042	4.12585	-1.15309	16.3805	-1.18756	6.29728	-1.0299	42.1296
728	C5AR1	-1.3048	4.12585	1.08937	26.1714	-1.03526	20.8622	-1.12779	31.9223
7091	TLE4	-1.30677	4.12585	-1.04717	26.1714	1.03276	25.387	1.08147	26.7059
7707	ZNF148	-1.30752	4.12585	-1.01572	33.6462	1.21546	6.29728	1.23456	16.6325
1824	DSC2	-1.30812	4.12585	1.33886	0.0602707	1.08824	25.387	-1.23029	21.4655
149483	CCDC17	-1.30903	4.12585	1.3027	16.3805	1.68997	10.5408	1.29729	31.9223
3013	HIST1H2AD	-1.30933	4.12585	1.63467	0.0602707	1.67539	0.989396	1.02491	53.6557
154661	RPIB9	-1.31267	4.12585	1.03994	37.9593	-1.00069	20.8622	-1.04066	46.8845
120224	TMEM45B	-1.31631	4.12585	-1.40786	0.970559	-1.34164	0.144318	1.04935	46.8845
5150	PDE7A	-1.31661	4.12585	-1.16111	3.73915	1.2812	0.989396	1.48761	0
26524	LATS2	-1.32577	4.12585	-1.14433	26.1714	-1.33978	0.989396	-1.1708	31.9223
794	CALB2	-1.33038	4.12585	-1.10152	16.3805	-1.31176	0.144318	-1.19086	0.579841
147948	ZNF582	-1.33161	4.12585	1.0073	38.536	-1.06142	10.5408	-1.06918	42.1296
54847	SIDT1	-1.33299	4.12585	1.06881	33.6462	1.15829	16.4516	1.08373	36.9286
4311	MME	-1.33314	4.12585	1.12545	16.3805	1.064	20.8622	-1.05775	36.9286
9459	ARHGEF6	-1.33808	4.12585	1.11574	33.6462	3.41172	0	3.05781	0
3229	HOXC13	-1.33901	4.12585	-1.18591	26.1714	1.07773	16.4516	1.2781	36.9286
89927	C16orf45	-1.34583	4.12585	-1.42306	3.73915	-1.3113	6.29728	1.08523	26.7059
80319	CXXC4	-1.34879	4.12585	1.0811	33.6462	1.11729	22.8868	1.03347	50.7712
58527	C6orf115	-1.34926	4.12585	-1.00035	33.6462	1.61272	0.989396	1.61328	0.0661373
54490	UGT2B28	-1.34988	4.12585	1.31312	3.73915	2.8689	0	2.1848	0
79905	TMC7	-1.35066	4.12585	1.0299	36.1089	-1.10765	6.29728	-1.14076	8.16088
57552	AADACL1	-1.3516	4.12585	-1.43843	0	1.01924	28.3199	1.46612	1.66633
29986	SLC39A2	-1.3541	4.12585	1.06918	36.1089	-1.01783	20.8622	-1.08824	36.9286
134957	STXBP5	-1.35426	4.12585	1.04572	36.1089	1.08824	20.8622	1.04066	46.8845
7066	THPO	-1.35582	4.12585	-1.00556	33.6462	-1.11845	6.29728	-1.11226	21.4655
152815	THAP6	-1.36194	4.12585	1.02776	38.536	-1.09202	6.29728	-1.12233	26.7059
124817	CNTD1	-1.36636	4.12585	-1.22349	8.9617	-1.1814	6.29728	1.03562	42.1296
6564	SLC15A1	-1.36999	4.12585	-1.25745	0.0602707	-1.15109	0.144318	1.0924	21.4655
84981	MGC14376	-1.37729	4.12585	1.23243	0.970559	1.0479	26.9217	-1.17609	16.6325
919	CD247	-1.37968	4.12585	1.09505	26.1714	1.10957	16.4516	1.01326	50.7712
7851	MALL	-1.39056	4.12585	-2.69167	0	-3.14705	0	-1.16918	31.9223
10769	PLK2	-1.39845	4.12585	1.56862	8.9617	-1.52256	6.29728	-2.38833	0.0661373
51454	GULP1	-1.41372	4.12585	-1.13014	8.9617	-1.17895	2.81994	-1.04319	42.1296
7473	WNT3	-1.41962	4.12585	1.18633	16.3805	-1.15869	6.29728	-1.37459	3.20821
6249	RSN	-1.42027	4.12585	-1.17202	3.73915	-1.2812	0	-1.09316	11.9323
55024	BANK1	-1.43445	4.12585	1.07736	16.3805	-1.08824	6.29728	-1.17243	1.66633
196	AHR	-1.45599	4.12585	-1.33422	16.3805	-2.85008	0	-2.13613	0
55698	FLJ10324	-1.47768	4.12585	1.22646	16.3805	-1.04427	20.8622	-1.28076	16.6325
27071	DAPP1	-1.48332	4.12585	-1.31176	3.73915	-1.41519	0.989396	-1.07885	36.9286
2634	GBP2	-1.48607	4.12585	-1.03061	33.6462	1.26883	0.144318	1.30767	3.20821
284485	C1orf230	-1.48796	4.12585	1.09619	36.1089	-1.11034	16.4516	-1.21714	21.4655
266977	GPR110	-1.50004	4.12585	1.01361	38.536	-2.0958	0	-2.12432	0
71	ACTG1	-1.53634	4.12585	1.04608	37.9593	-1.13918	10.5408	-1.19168	0.0661373
143458	LDLRAD3	-1.5383	4.12585	2.7683	0	1.08636	25.387	-2.54824	0
1746	DLX2	-1.5515	4.12585	1.01185	38.536	-1.23413	0.989396	-1.24876	11.9323
3397	ID1	-1.64452	4.12585	1.04717	38.536	-1.00521	20.8622	-1.05263	42.1296
5455	POU3F3	-1.655	4.12585	-1.39281	0.970559	-1.34817	0.989396	1.03311	50.7712
5901	RAN	1.46968	6.9032	1.78695	0.0602707	1.72548	0.144318	-1.03562	42.1296
7494	XBP1	1.45431	6.9032	1.73929	0	1.93992	0	1.11535	16.6325
57467	GUP1	1.43081	6.9032	1.07512	16.3805	-1.08335	10.5408	-1.16473	11.9323
10672	GNA13	1.4252	6.9032	1.24315	3.73915	1.63184	0	1.31267	3.20821
29851	ICOS	1.38944	6.9032	-1.21419	3.73915	-1.07326	16.4516	1.13131	26.7059
8688	KRT37	1.38127	6.9032	-1.08448	16.3805	-1.15069	6.29728	-1.06106	42.1296
23136	EPB41L3	1.36762	6.9032	1.1855	16.3805	-1.09391	16.4516	-1.29684	0.0661373
863	CBFA2T3	1.3621	6.9032	1.14631	8.9617	1.21293	16.4516	1.05812	46.8845
57834	CYP4F11	1.35285	6.9032	1.26488	26.1714	1.75321	10.5408	1.38607	26.7059
84188	MLSTD2	1.35285	6.9032	1.19127	16.3805	1.70586	0	1.43197	0
55005	C6orf96	1.33453	6.9032	1.09278	26.1714	1.07438	27.9362	-1.01713	53.6557
6583	SLC22A4	1.32256	6.9032	1.04899	36.1089	1.00417	28.3199	-1.04464	42.1296
3386	ICAM4	1.32027	6.9032	1.05775	33.6462	1.02385	25.387	-1.03311	42.1296
3569	IL6	1.31191	6.9032	-1.22603	3.73915	-1.1169	0.989396	1.09771	26.7059
50854	C6orf48	1.3113	6.9032	1.35379	8.9617	1.21714	16.4516	-1.11226	31.9223
4085	MAD2L1	1.3113	6.9032	1.6644	0	2.04698	0	1.22987	8.16088
23212	RRS1	1.31115	6.9032	1.57407	16.3805	1.56374	16.4516	-1.00661	55.2275
7547	ZIC3	1.303	6.9032	-1.04355	26.1714	-1.064	10.5408	-1.0196	46.8845
10528	NOL5A	1.30224	6.9032	1.25832	8.9617	1.19582	10.5408	-1.05227	42.1296
337879	KRTAP8-1	1.29654	6.9032	-1.07773	26.1714	1.00696	28.3199	1.08523	36.9286
387914	TMEM46	1.29504	6.9032	1.01783	38.536	1.0811	20.8622	1.06216	31.9223
222537	HS3ST5	1.28402	6.9032	-1.14235	8.9617	1.03276	27.9362	1.17977	11.9323
285958	LOC285958	1.27382	6.9032	1.3154	8.9617	1.28476	20.8622	-1.02385	53.6557
6813	STXBP2	1.27368	6.9032	1.13642	16.3805	1.32547	0.989396	1.16635	5.28324
11024	LILRA1	1.26737	6.9032	-1.10191	26.1714	-1.09164	16.4516	1.0094	55.2275
51116	MRPS2	1.26634	6.9032	-1.19458	3.73915	1.34583	10.5408	1.6077	1.66633
5348	FXYD1	1.26298	6.9032	-1.33007	3.73915	-1.24833	2.81994	1.06548	26.7059
861	RUNX1	1.25934	6.9032	-1.0094	33.6462	-1.1888	6.29728	-1.17772	1.66633
566	AZU1	1.25759	6.9032	1.089	26.1714	1.10803	16.4516	1.01748	50.7712
83888	KSP37	1.25745	6.9032	1.00556	38.536	-1.10343	10.5408	-1.10957	21.4655
57758	SCUBE2	1.24977	6.9032	1.02101	38.536	1.23114	2.81994	1.20581	11.9323
245806	VGLL2	1.24416	6.9032	-1.10573	16.3805	1.00452	28.3199	1.11072	26.7059
22856	CHSY1	1.24315	6.9032	1.57735	0.970559	1.25571	10.5408	-1.25614	5.28324
80746	TSEN2	1.23871	6.9032	-1.01396	33.6462	1.10152	26.9217	1.1169	26.7059
55506	H2AFY2	1.23713	6.9032	-1.01607	33.6462	-1.05959	16.4516	-1.04283	46.8845
267	AMFR	1.23556	6.9032	1.22476	3.73915	1.8302	0	1.49433	0.579841
127294	MYOM3	1.23285	6.9032	-1.31494	0.0602707	-1.32547	0	-1.008	53.6557
11169	WDHD1	1.23243	6.9032	1.499	3.73915	1.58667	0.989396	1.05848	46.8845
29980	DONSON	1.23029	6.9032	1.82197	0.970559	1.25701	20.8622	-1.44944	3.20821
9610	RIN1	1.22887	6.9032	1.37888	16.3805	-1.08485	20.8622	-1.49589	5.28324
51056	LAP3	1.22632	6.9032	-1.16797	8.9617	1.15429	10.5408	1.34817	1.66633
2178	FANCE	1.22405	6.9032	1.0841	33.6462	-1.32134	0	-1.43247	0.579841
282809	WDR51B	1.22335	6.9032	1.22306	16.3805	-1.18222	10.5408	-1.44593	0.0661373
1723	DHODH	1.22278	6.9032	-1.06253	16.3805	-1.2662	0.989396	-1.19168	11.9323
3866	KRT15	1.22208	6.9032	-1.99861	0	-5.19816	0	-2.60088	0
339366	ADAMTSL5	1.22165	6.9032	-1.4933	0	-1.30495	0	1.14433	16.6325
55972	MCFP	1.2194	6.9032	1.12311	26.1714	1.27943	2.81994	1.13918	5.28324
2815	GP9	1.21813	6.9032	-1.65519	0	-1.24401	0	1.33053	5.28324
8504	PEX3	1.21714	6.9032	1.0479	38.536	-1.13958	16.4516	-1.19416	21.4655
3903	LAIR1	1.21672	6.9032	-1.03922	26.1714	-1.18181	2.81994	-1.13721	8.16088
4175	MCM6	1.21616	6.9032	1.97863	0.970559	1.90264	0	-1.03994	50.7712
219670	C10orf63	1.21602	6.9032	-1.02883	26.1714	1.00975	28.3199	1.03886	42.1296
199746	U2AF1L4	1.21069	6.9032	-1.03168	33.6462	-3.06524	0	-2.97111	0
124401	ANKS3	1.21027	6.9032	-1.14512	16.3805	-1.22859	6.29728	-1.07289	36.9286
29107	NXT1	1.20985	6.9032	-1.07512	33.6462	-1.0421	20.8622	1.03168	50.7712
64928	MRPL14	1.20888	6.9032	-1.07512	26.1714	-1.10191	10.5408	-1.02491	46.8845
246330	PELI3	1.2086	6.9032	-1.23842	0.970559	-1.11149	16.4516	1.11419	36.9286
126295	ZNF57	1.20692	6.9032	2.66475	0	1.23971	0.144318	-2.1495	0.579841
2956	MSH6	1.20595	6.9032	1.05812	36.1089	1.35426	0.144318	1.27987	1.66633
54830	NUP62CL	1.19665	6.9032	1.68413	0	1.54971	0.989396	-1.08673	42.1296
6117	RPA1	1.19568	6.9032	1.37078	3.73915	1.53954	0.144318	1.12311	16.6325
57602	USP36	1.19306	6.9032	-1.01854	33.6462	-1.22774	6.29728	-1.20539	16.6325
1802	DPH2	1.19292	6.9032	1.12936	33.6462	1.05519	28.3199	-1.07029	46.8845
57645	POGK	1.18976	6.9032	1.31722	16.3805	1.05336	26.9217	-1.2505	21.4655
55759	WDR12	1.18934	6.9032	1.54382	0.0602707	2.08855	0	1.35285	11.9323
81894	SLC25A28	1.18236	6.9032	1.18099	16.3805	-1.02349	20.8622	-1.20874	26.7059
2760	GM2A	-1.17135	6.9032	-1.50473	0.970559	-1.69358	0	-1.12551	16.6325
8603	C4orf8	-1.17351	6.9032	-1.19086	16.3805	-1.11149	16.4516	1.0714	36.9286
363	AQP6	-1.17446	6.9032	-1.21546	8.9617	-1.26313	0	-1.03922	46.8845
54520	CCDC93	-1.17596	6.9032	-1.39813	0.970559	-1.46307	0	-1.04645	46.8845
6926	TBX3	-1.17663	6.9032	-1.19334	8.9617	-1.3154	2.81994	-1.10229	26.7059
23048	FNBP1	-1.18086	6.9032	-1.97931	0	-2.12064	0	-1.0714	31.9223
6768	ST14	-1.1814	6.9032	-1.17324	3.73915	-1.19127	6.29728	-1.01537	50.7712
10618	TGOLN2	-1.18742	6.9032	-1.01677	33.6462	-1.34443	0	-1.32225	0
56995	TULP4	-1.1877	6.9032	1.3463	0.0602707	1.47631	0	1.09657	26.7059
7020	TFAP2A	-1.18811	6.9032	-1.27368	8.9617	-1.47478	2.81994	-1.15789	11.9323
5654	HTRA1	-1.1888	6.9032	-1.1591	3.73915	-1.04863	16.4516	1.10535	21.4655
23303	KIF13B	-1.18962	6.9032	-1.25832	8.9617	-1.58557	0	-1.26007	11.9323
79156	PLEKHF1	-1.19044	6.9032	-1.26532	0.0602707	-1.2531	2.81994	1.00975	55.2275
3321	IGSF3	-1.19072	6.9032	-1.10114	8.9617	-1.52626	0	-1.38607	0
6645	SNTB2	-1.19265	6.9032	-1.09164	16.3805	-1.15709	2.81994	-1.05995	31.9223
9869	SETDB1	-1.19278	6.9032	1.62225	0.0602707	2.12948	0	1.31267	1.66633
64783	RBM15	-1.19361	6.9032	1.29774	3.73915	1.23799	10.5408	-1.04826	46.8845
55773	TBC1D23	-1.19403	6.9032	1.61161	0	1.2079	2.81994	-1.33422	0
80184	CEP290	-1.19458	6.9032	1.13406	8.9617	1.03347	27.9362	-1.09733	26.7059
9516	LITAF	-1.19499	6.9032	-1.02243	33.6462	1.14037	16.4516	1.16595	8.16088
2120	ETV6	-1.19665	6.9032	-1.25963	8.9617	-1.30224	2.81994	-1.03383	50.7712
5062	PAK2	-1.19706	6.9032	1.07736	26.1714	1.16393	0.989396	1.08035	31.9223
5493	PPL	-1.19734	6.9032	-2.91804	0	-2.74442	0	1.06326	31.9223
114814	114814	-1.19748	6.9032	1.26927	26.1714	1.28476	20.8622	1.0122	55.2275
113835	ZNF257	-1.19886	6.9032	-1.12975	8.9617	1.03317	26.9217	1.16722	8.16088
25891	DKFZP586H2123	-1.19983	6.9032	-1.00591	33.6462	-1.08147	10.5408	-1.07512	26.7059
25837	RAB26	-1.20053	6.9032	1.18838	26.1714	1.3991	0.989396	1.17731	31.9223
9510	ADAMTS1	-1.20066	6.9032	-1.01255	33.6462	1.15709	16.4516	1.17162	21.4655
3659	IRF1	-1.20164	6.9032	-1.30541	8.9617	-1.17731	10.5408	1.1088	31.9223
5784	PTPN14	-1.20247	6.9032	-2.75299	0	-2.80694	0	-1.0196	53.6557
55582	KIF27	-1.20344	6.9032	1.17283	33.6462	-1.11458	16.4516	-1.30722	8.16088
91523	FAM113B	-1.20344	6.9032	-1.49589	8.9617	-1.44995	10.5408	1.03168	50.7712
9419	CRIPT	-1.20372	6.9032	1.59826	0.0602707	1.71892	0	1.07549	42.1296
2975	GTF3C1	-1.20469	6.9032	1.09013	26.1714	1.1704	16.4516	1.07363	36.9286
57761	TRIB3	-1.20595	6.9032	-1.12936	16.3805	-1.00452	20.8622	1.12428	31.9223
56300	IL1F9	-1.20623	6.9032	-1.04572	26.1714	-1.00521	20.8622	1.0403	42.1296
8638	OASL	-1.20706	6.9032	1.31631	3.73915	1.0629	22.8868	-1.23842	11.9323
25851	DKFZP434B0335	-1.2072	6.9032	-1.16433	3.73915	-1.11845	6.29728	1.04102	42.1296
57724	KIAA1632	-1.2079	6.9032	1.06548	26.1714	-1.05336	10.5408	-1.12233	11.9323
56133	PCDHB2	-1.20804	6.9032	1.10688	8.9617	-1.05592	10.5408	-1.16878	1.66633
80222	TARSL1	-1.21055	6.9032	-1.19582	8.9617	-1.24703	6.29728	-1.04283	46.8845
2049	EPHB3	-1.21111	6.9032	-1.27412	0	-1.43744	0	-1.12818	16.6325
1832	DSP	-1.21139	6.9032	1.38703	0	-1.28967	0	-1.78881	0
473	RERE	-1.21265	6.9032	-1.34397	3.73915	-1.70055	0	-1.26532	8.16088
3778	KCNMA1	-1.21335	6.9032	-1.09505	16.3805	-1.17691	0.989396	-1.07475	26.7059
11011	TLK2	-1.21462	6.9032	1.17854	26.1714	1.16151	20.8622	-1.01466	50.7712
4253	CTAGE5	-1.21743	6.9032	1.21546	8.9617	1.12936	10.5408	-1.07624	31.9223
439933	MGC42157	-1.21855	6.9032	-1.008	33.6462	-1.39862	0	-1.38751	0
2530	FUT8	-1.21855	6.9032	1.11149	33.6462	1.21335	16.4516	1.09164	42.1296
10444	ZYG11BL	-1.21954	6.9032	-1.34583	3.73915	-1.01115	20.8622	1.33099	8.16088
26280	IL1RAPL2	-1.22278	6.9032	-1.089	16.3805	1.31221	10.5408	1.42899	8.16088
6273	S100A2	-1.22448	6.9032	1.51572	26.1714	1.16111	27.9362	-1.30541	0.579841
79589	RNF128	-1.22561	6.9032	1.00556	38.536	-1.04464	20.8622	-1.05044	42.1296
316	AOX1	-1.22802	6.9032	1.08485	36.1089	1.47019	0.989396	1.35519	0.0661373
4485	MST1	-1.22944	6.9032	-1.32088	16.3805	-1.53262	6.29728	-1.1603	31.9223
9512	PMPCB	-1.23214	6.9032	1.15189	16.3805	1.17162	6.29728	1.01713	50.7712
4939	OAS2	-1.23214	6.9032	1.51309	3.73915	1.62676	0.989396	1.07512	36.9286
344148	NAP5	-1.23485	6.9032	1.04464	36.1089	-1.16272	2.81994	-1.21462	5.28324
282775	OR5J2	-1.23528	6.9032	-1.05885	16.3805	-1.03634	20.8622	1.02172	46.8845
3002	GZMB	-1.23585	6.9032	-1.00661	33.6462	-1.0122	20.8622	-1.00556	53.6557
5565	PRKAB2	-1.23642	6.9032	1.2812	8.9617	1.23029	20.8622	-1.04138	50.7712
489	ATP2A3	-1.23685	6.9032	-1.43396	0	-1.65692	0	-1.15549	8.16088
118429	ANTXR2	-1.23742	6.9032	-1.30134	8.9617	-1.13171	10.5408	1.14989	36.9286
124411	ZNF720	-1.23756	6.9032	1.15669	16.3805	1.13839	16.4516	-1.01607	50.7712
10746	MAP3K2	-1.23799	6.9032	1.11149	26.1714	1.09429	16.4516	-1.01572	50.7712
23439	ATP1B4	-1.23856	6.9032	1.00975	38.536	-1.1169	10.5408	-1.12779	21.4655
83450	LRRC48	-1.23871	6.9032	-1.14671	8.9617	1.13485	20.8622	1.30134	11.9323
22998	DKFZP686A01247	-1.23885	6.9032	-1.1921	0.970559	-2.29979	0	-1.9292	0
474170	LRRC37A2	-1.23913	6.9032	1.06179	38.536	-1.28032	0.989396	-1.35943	16.6325
81551	STMN4	-1.24057	6.9032	1.05959	37.9593	1.01854	28.3199	-1.0403	46.8845
57017	COQ9	-1.241	6.9032	-1.01642	33.6462	1.06511	26.9217	1.0826	36.9286
54800	KLHL24	-1.242	6.9032	1.22434	16.3805	1.11845	22.8868	-1.09467	31.9223
3673	ITGA2	-1.24459	6.9032	1.97178	0	1.83719	0	-1.07326	26.7059
3708	ITPR1	-1.24617	6.9032	-1.3113	3.73915	-1.35519	0.989396	-1.03347	42.1296
4502	MT2A	-1.24703	6.9032	2.03708	0	2.44528	0	1.20039	26.7059
7145	TNS1	-1.24761	6.9032	-1.27899	0	-1.13997	2.81994	1.12194	11.9323
79634	SCRN3	-1.24761	6.9032	-1.02776	26.1714	1.18509	20.8622	1.21799	21.4655
8418	CMAH	-1.2479	6.9032	-2.20305	0	-1.91587	0	1.14989	26.7059
57507	ZNF608	-1.24977	6.9032	1.19997	16.3805	-1.07289	16.4516	-1.28744	8.16088
57167	SALL4	-1.2505	6.9032	-1.04138	26.1714	-1.10152	6.29728	-1.05775	31.9223
79679	VTCN1	-1.25122	6.9032	2.70195	0	2.67864	0	-1.0087	53.6557
831	CAST	-1.25194	6.9032	-1.10114	16.3805	-1.12857	10.5408	-1.02491	46.8845
3603	IL16	-1.25353	6.9032	-1.35051	0.970559	-1.43545	0	-1.0629	26.7059
3087	HHEX	-1.25368	6.9032	1.71654	0.0602707	2.45547	0	1.43048	8.16088
1030	CDKN2B	-1.25397	6.9032	-1.31221	0.0602707	-1.06474	20.8622	1.23243	21.4655
285605	DTWD2	-1.25411	6.9032	-1.13997	16.3805	1.66613	0	1.89934	0
1021	CDK6	-1.25701	6.9032	-1.07885	16.3805	-1.20289	0.989396	-1.11497	16.6325
868	CBLB	-1.25803	6.9032	1.04899	33.6462	-1.15069	2.81994	-1.20706	1.66633
23593	HEBP2	-1.25978	6.9032	-1.08598	33.6462	-1.74957	0.989396	-1.61105	0
90993	CREB3L1	-1.25992	6.9032	-1.76602	0	-2.35055	0	-1.33099	1.66633
8468	FKBP6	-1.26109	6.9032	1.0274	38.536	1.07549	22.8868	1.04681	36.9286
56243	KIAA1217	-1.26167	6.9032	-1.42504	0.0602707	-1.64947	0	-1.15749	8.16088
4494	MT1F	-1.26313	6.9032	1.7225	0.0602707	2.45973	0	1.428	1.66633
54757	FAM20A	-1.26634	6.9032	1.34537	8.9617	1.31951	10.5408	-1.0196	50.7712
688	KLF5	-1.26707	6.9032	-1.48658	0	-1.72668	0	-1.16151	21.4655
58472	SQRDL	-1.26707	6.9032	-1.00278	33.6462	1.02207	28.3199	1.02491	53.6557
202243	KENAE	-1.27015	6.9032	-1.56862	0.970559	-1.04608	20.8622	1.49952	3.20821
170302	ARX	-1.27544	6.9032	-1.3333	0.970559	-1.27015	0.989396	1.04972	36.9286
83988	NCALD	-1.27707	6.9032	-1.03347	33.6462	-1.16878	2.81994	-1.13092	26.7059
9980	DOPEY2	-1.27707	6.9032	-2.57309	0	-2.54912	0	1.0094	55.2275
2551	GABPA	-1.2778	6.9032	1.02598	38.536	-1.03097	20.8622	-1.05775	42.1296
8714	ABCC3	-1.28046	6.9032	-1.752	0	-2.13465	0	-1.21841	3.20821
23321	TRIM2	-1.28106	6.9032	-1.40737	3.73915	-1.81567	0	-1.29012	3.20821
2690	GHR	-1.2858	6.9032	1.7944	0	1.27059	0	-1.41225	0
4084	MXD1	-1.28773	6.9032	1.25353	26.1714	-1.19582	10.5408	-1.499	0
8552	INE1	-1.28818	6.9032	1.39668	3.73915	-1.39329	0.144318	-1.94598	0
219793	C10orf27	-1.28877	6.9032	-1.1708	3.73915	-1.38223	0	-1.18058	5.28324
2252	FGF7	-1.28877	6.9032	-1.07066	16.3805	-1.07512	6.29728	-1.00417	53.6557
2359	FPRL2	-1.29086	6.9032	-1.71832	3.73915	-4.68484	0	-2.72641	0.0661373
53373	TPCN1	-1.294	6.9032	-1.24229	0.970559	-1.40396	0	-1.13014	16.6325
8368	HIST1H4L	-1.29459	6.9032	-1.31449	3.73915	-1.14591	6.29728	1.14711	21.4655
1428	CRYM	-1.29564	6.9032	-1.65749	0.970559	-1.81504	0.144318	-1.09505	36.9286
1947	EFNB1	-1.29624	6.9032	-1.46968	3.73915	-1.52467	0.989396	-1.03742	42.1296
54622	ARL15	-1.29654	6.9032	-1.31312	8.9617	-1.61832	0.989396	-1.23243	16.6325
10023	FRAT1	-1.29714	6.9032	1.53688	0.970559	2.04698	0.989396	1.33191	26.7059
51309	ARMCX1	-1.29849	6.9032	-1.00312	33.6462	1.16191	20.8622	1.16554	21.4655
9728	KIAA0256	-1.29939	6.9032	-1.21335	16.3805	-1.28476	10.5408	-1.05885	46.8845
25932	CLIC4	-1.29999	6.9032	-1.24358	3.73915	-1.15629	2.81994	1.07549	31.9223
3200	HOXA3	-1.30586	6.9032	-1.23756	0.970559	-1.25614	0.144318	-1.01501	50.7712
9314	KLF4	-1.30677	6.9032	-1.08335	26.1714	-1.62789	0	-1.50264	0
6900	CNTN2	-1.30677	6.9032	-1.02527	33.6462	1.20748	20.8622	1.23799	26.7059
10016	PDCD6	-1.30767	6.9032	-1.0677	16.3805	-1.24531	6.29728	-1.16635	21.4655
79781	IQCA	-1.30797	6.9032	-1.01396	33.6462	-1.23157	2.81994	-1.21462	16.6325
490	ATP2B1	-1.31039	6.9032	1.1921	3.73915	1.18427	2.81994	-1.00661	53.6557
84628	NTNG2	-1.31115	6.9032	-1.22603	0.970559	-1.05592	16.4516	1.16111	5.28324
374739	TEPP	-1.31267	6.9032	-1.24358	3.73915	-1.32915	0.144318	-1.06881	26.7059
117583	ALS2CR19	-1.31646	6.9032	-1.21841	0.970559	-1.21125	2.81994	1.00591	55.6912
4610	MYCL1	-1.31936	6.9032	-1.22137	3.73915	-1.31267	0.144318	-1.07475	31.9223
1948	EFNB2	-1.32103	6.9032	-2.03425	0	-1.65061	0.144318	1.23243	21.4655
55917	CTTNBP2NL	-1.32608	6.9032	-1.27854	16.3805	-1.49019	2.81994	-1.16554	16.6325
1844	DUSP2	-1.32884	6.9032	-1.20957	8.9617	1.03311	28.3199	1.24963	5.28324
6361	CCL17	-1.33731	6.9032	-1.03025	26.1714	-1.12078	0.989396	-1.08787	11.9323
51066	C3orf32	-1.34118	6.9032	-1.12428	16.3805	-1.074	10.5408	1.04681	42.1296
139221	MUM1L1	-1.34335	6.9032	1.13249	16.3805	1.06511	26.9217	-1.06326	42.1296
83733	SLC25A18	-1.34381	6.9032	-1.20581	3.73915	1.12857	22.8868	1.36084	16.6325
9111	NMI	-1.34459	6.9032	-1.1065	16.3805	1.16554	0.989396	1.28967	11.9323
5021	OXTR	-1.34786	6.9032	1.45146	0.970559	-1.04319	20.8622	-1.51414	0
627	BDNF	-1.34879	6.9032	-1.50577	0	-1.70232	0	-1.13053	16.6325
144501	KRT80	-1.35004	6.9032	-1.44995	3.73915	-1.88165	0.989396	-1.29774	26.7059
3912	LAMB1	-1.35269	6.9032	-1.21335	0.970559	-1.07699	10.5408	1.12662	21.4655
374403	TBC1D10C	-1.35535	6.9032	1.0122	38.536	-1.1704	6.29728	-1.18468	16.6325
115908	CTHRC1	-1.36825	6.9032	1.10803	36.1089	1.04102	28.3199	-1.06437	46.8845
481	ATP1B1	-1.37142	6.9032	1.79005	0	1.56591	0.989396	-1.14314	21.4655
83896	KRTAP3-1	-1.37205	6.9032	-1.22561	8.9617	-1.22391	6.29728	1.00139	55.8754
5549	PRELP	-1.37379	6.9032	-1.1479	3.73915	-1.16433	0.144318	-1.01431	50.7712
64506	CPEB1	-1.37634	6.9032	-1.15389	8.9617	-1.21293	0.989396	-1.05117	36.9286
58476	TP53INP2	-1.37888	6.9032	1.34957	0.0602707	-1.45851	2.81994	-1.96837	0
162073	ITPRIPL2	-1.38543	6.9032	-1.50786	0	-1.39765	0	1.07885	31.9223
6041	RNASEL	-1.38719	6.9032	-1.09089	16.3805	1.56862	10.5408	1.71119	8.16088
339778	LOC339778	-1.38847	6.9032	-1.23885	3.73915	-1.0811	16.4516	1.14591	21.4655
4627	MYH9	-1.39104	6.9032	-1.37602	0.0602707	-1.21714	6.29728	1.13053	31.9223
84102	SLC41A2	-1.39539	6.9032	-1.39765	0.970559	-1.23243	0.989396	1.13406	26.7059
4499	MT1M	-1.39652	6.9032	-1.12662	16.3805	1.07363	22.8868	1.20957	5.28324
6095	RORA	-1.40056	6.9032	-1.37221	0.970559	-1.49071	0	-1.08636	21.4655
6489	ST8SIA1	-1.40137	6.9032	-1.00243	33.6462	-1.0385	16.4516	-1.03598	42.1296
56892	C8orf4	-1.40299	6.9032	-1.8706	0.970559	-1.90924	0.144318	-1.02066	53.6557
1958	EGR1	-1.40786	6.9032	-1.54382	0.0602707	-1.65864	0	-1.07438	21.4655
114907	FBXO32	-1.40965	6.9032	1.17731	33.6462	-1.24014	2.81994	-1.46003	8.16088
7850	IL1R2	-1.4134	6.9032	-1.14155	3.73915	-1.10957	2.81994	1.02883	42.1296
196883	ADCY4	-1.43611	6.9032	-2.75013	0.970559	-2.35055	0.989396	1.16999	26.7059
390	RND3	-1.43843	6.9032	-2.22916	0.0602707	-3.08335	0	-1.38319	11.9323
6418	SET	-1.45448	6.9032	1.32915	8.9617	1.39523	2.81994	1.04972	36.9286
23034	SAMD4A	-1.45851	6.9032	-1.28209	3.73915	-1.61832	0.144318	-1.26225	11.9323
6857	SYT1	-1.46781	6.9032	1.78015	0	2.42083	0	1.3599	1.66633
158158	RASEF	-1.4724	6.9032	-1.14274	16.3805	-1.66902	0	-1.46054	0
9970	NR1I3	-1.49969	6.9032	-1.09695	16.3805	-1.28209	0.144318	-1.16878	5.28324
10231	DSCR1L1	-1.5016	6.9032	-2.7683	0	-3.13182	0	-1.13131	26.7059
1907	EDN2	-1.54882	6.9032	-1.1042	16.3805	-1.50995	0	-1.36746	3.20821
6295	SAG	1.78406	10.9007	-1.46662	3.73915	-1.62619	0.144318	-1.1088	16.6325
1736	DKC1	1.4396	10.9007	1.5768	0.0602707	1.21041	20.8622	-1.3027	21.4655
221692	PHACTR1	1.41307	10.9007	-1.38751	16.3805	-1.8391	2.81994	-1.32547	11.9323
6746	SSR2	1.41291	10.9007	1.56537	0.970559	1.38463	2.81994	-1.13053	36.9286
5111	PCNA	1.38944	10.9007	1.56754	0.0602707	1.88622	0	1.2033	16.6325
57181	SLC39A10	1.38639	10.9007	2.34811	0	1.18591	10.5408	-1.98	0
152024	LOC152024	1.36778	10.9007	1.07885	26.1714	-1.10803	10.5408	-1.19541	8.16088
3860	KRT13	1.35896	10.9007	-1.27854	0.970559	-1.22264	0.144318	1.04572	42.1296
996	CDC27	1.33407	10.9007	1.23072	0.0602707	1.4707	0	1.19499	8.16088
9791	PTDSS1	1.32439	10.9007	1.16999	33.6462	-1.06807	20.8622	-1.24963	16.6325
10799	RPP40	1.32012	10.9007	-1.02811	33.6462	-1.29639	6.29728	-1.26094	16.6325
55816	DOK5	1.30873	10.9007	-1.00452	33.6462	-1.06106	10.5408	-1.05629	36.9286
7368	UGT8	1.30843	10.9007	-1.08222	16.3805	-1.07214	6.29728	1.0094	53.6557
7200	TRH	1.30843	10.9007	1.05812	33.6462	1.20916	2.81994	1.14274	11.9323
10435	CDC42EP2	1.30722	10.9007	-1.25919	0	-1.13524	2.81994	1.10918	16.6325
51659	GINS2	1.30074	10.9007	1.86413	0.0602707	1.73748	2.81994	-1.07289	42.1296
53637	EDG8	1.29654	10.9007	1.0087	38.536	-1.10229	2.81994	-1.11188	11.9323
6331	SCN5A	1.29609	10.9007	-1.56157	0.970559	-1.54168	0.989396	1.01291	53.6557
181	AGRP	1.29534	10.9007	-1.40737	0	-1.37936	0	1.0203	46.8845
9136	RNU3IP2	1.29146	10.9007	-1.0677	16.3805	-1.05336	20.8622	1.01361	55.2275
139285	FAM123B	1.28729	10.9007	1.01045	38.536	-1.08523	10.5408	-1.09657	36.9286
125058	TBC1D16	1.28476	10.9007	-1.51152	0	-1.3566	0.144318	1.11419	26.7059
79925	FLJ23577	1.27899	10.9007	1.11419	33.6462	1.23371	20.8622	1.10726	46.8845
6939	TCF15	1.27795	10.9007	-1.17568	16.3805	-1.17528	10.5408	1.00035	55.8754
10747	MASP2	1.27515	10.9007	-1.01677	33.6462	-1.05008	16.4516	-1.03276	46.8845
80178	C16orf59	1.27265	10.9007	1.10458	26.1714	-1.37316	0	-1.51677	0
6457	SH3GL3	1.26766	10.9007	-1.00456	33.6462	-1.138	2.81994	-1.13294	8.16088
54852	PAQR5	1.26722	10.9007	-1.50108	3.73915	-1.14512	10.5408	1.31085	21.4655
8568	D21S2056E	1.26473	10.9007	-1.16999	3.73915	-1.39329	0	-1.19086	1.66633
84324	CIP29	1.26269	10.9007	1.00835	38.536	1.24531	20.8622	1.23499	26.7059
55250	STATIP1	1.26123	10.9007	1.85703	0.0602707	1.38847	10.5408	-1.33746	1.66633
51602	NOP5/NOP58	1.25905	10.9007	1.10496	26.1714	1.16797	10.5408	1.05702	42.1296
6223	RPS19	1.25643	10.9007	1.16918	3.73915	1.13918	10.5408	-1.02633	46.8845
7483	WNT9A	1.25527	10.9007	1.18674	26.1714	-1.14195	6.29728	-1.35519	16.6325
54474	KRT20	1.25469	10.9007	-1.0811	26.1714	-1.10076	16.4516	-1.01819	46.8845
114971	114971	1.25397	10.9007	-1.02207	33.6462	-1.13288	16.4516	-1.10842	42.1296
51693	TRAPPC2L	1.25368	10.9007	1.30134	0.970559	1.10267	10.5408	-1.18017	11.9323
118980	SFXN2	1.25238	10.9007	2.12505	0.0602707	2.18102	0	1.02633	55.2275
29914	UBIAD1	1.24948	10.9007	-1.02243	33.6462	-1.07998	16.4516	-1.05629	36.9286
6502	SKP2	1.24732	10.9007	-1.02562	33.6462	1.44794	0	1.48504	0
9215	LARGE	1.24703	10.9007	-1.33886	0	-1.62789	0	-1.21588	8.16088
79890	RIN3	1.24689	10.9007	-1.11729	16.3805	-1.2928	0	-1.15709	21.4655
9014	TAF1B	1.24301	10.9007	-1.05995	26.1714	-1.06696	16.4516	-1.00661	53.6557
65999	LRRC61	1.24157	10.9007	-1.00382	33.6462	-1.32823	10.5408	-1.32317	11.9323
27128	PSCD4	1.24071	10.9007	-1.09391	16.3805	-1.16756	2.81994	-1.06733	31.9223
84793	MGC12982	1.23656	10.9007	1.03133	37.9593	1.03419	27.9362	1.00278	55.8754
1441	CSF3R	1.23599	10.9007	1.08222	33.6462	1.11034	22.8868	1.02598	50.7712
90019	SYT8	1.23371	10.9007	-1.17406	8.9617	-1.31403	0.989396	-1.11922	16.6325
7325	UBE2E2	1.23171	10.9007	1.1169	33.6462	1.09962	22.8868	-1.01572	53.6557
79019	CENPM	1.23086	10.9007	1.03994	37.9593	1.20916	20.8622	1.16272	36.9286
117195	MRGPRX3	1.22873	10.9007	1.08749	26.1714	1.10611	16.4516	1.01713	53.6557
7546	ZIC2	1.22561	10.9007	1.30994	26.1714	1.72488	0.144318	1.31677	26.7059
4690	NCK1	1.22547	10.9007	1.10305	16.3805	1.1274	6.29728	1.02207	46.8845
6150	MRPL23	1.22137	10.9007	-1.15469	16.3805	-1.31176	6.29728	-1.13603	36.9286
2099	ESR1	1.22066	10.9007	1.15149	26.1714	1.12272	20.8622	-1.02562	46.8845
5307	PITX1	1.21841	10.9007	-1.02705	33.6462	-1.24876	0.989396	-1.21588	3.20821
5047	PAEP	1.21827	10.9007	1.01501	38.536	1.04608	22.8868	1.03061	42.1296
10002	NR2E3	1.21602	10.9007	1.26357	16.3805	-1.05482	10.5408	-1.33284	11.9323
93166	PRDM6	1.21504	10.9007	2.19695	3.73915	1.90528	0	-1.15309	42.1296
8839	WISP2	1.21195	10.9007	-1.19914	3.73915	-1.10957	10.5408	1.08073	26.7059
814	CAMK4	1.21125	10.9007	-1.12117	8.9617	-1.0299	20.8622	1.08862	26.7059
1678	TIMM8A	1.21055	10.9007	-1.02847	26.1714	1.01924	28.3199	1.04826	46.8845
55872	PBK	1.21027	10.9007	1.89737	0.0602707	3.66802	0	1.93321	5.28324
26292	MYCBP	1.20497	10.9007	1.12936	8.9617	1.19582	20.8622	1.05885	50.7712
5985	RFC5	1.20414	10.9007	1.29325	0.970559	1.38607	0.144318	1.07177	36.9286
55630	SLC39A4	1.20344	10.9007	1.71475	16.3805	1.58282	16.4516	-1.08335	46.8845
56994	CHPT1	1.20289	10.9007	1.42899	0	1.42949	0	1.00035	55.8754
51550	CINP	1.20039	10.9007	-1.19416	8.9617	-1.21546	2.81994	-1.01783	50.7712
91860	CALML4	1.19789	10.9007	-1.38319	0.970559	-1.12311	10.5408	1.23157	3.20821
9722	NOS1AP	1.19762	10.9007	-1.34443	8.9617	-1.25571	10.5408	1.07066	26.7059
4882	NPR2	1.19499	10.9007	1.10573	33.6462	-1.10535	2.81994	-1.22222	16.6325
219738	C10orf35	1.19389	10.9007	1.37697	16.3805	1.86348	2.81994	1.35332	8.16088
9249	DHRS3	1.18633	10.9007	1.0796	36.1089	1.19831	6.29728	1.10995	31.9223
219743	TYSND1	1.18496	10.9007	1.00521	38.536	-1.39571	0.989396	-1.40299	3.20821
169714	QSCN6L1	1.18277	10.9007	-1.06881	16.3805	1.03204	26.9217	1.10305	21.4655
130814	PQLC3	1.18058	10.9007	1.0087	38.536	-1.04645	20.8622	-1.05555	46.8845
84319	C3orf26	1.17949	10.9007	1.96496	0	1.77461	0.989396	-1.10726	42.1296
23764	MAFF	1.17704	10.9007	2.28311	0	1.92319	0	-1.18715	26.7059
126382	TRA16	1.16541	10.9007	1.66152	0.0602707	1.94733	0	1.17202	26.7059
9751	SNPH	-1.15056	10.9007	1.03168	37.9593	-1.04283	16.4516	-1.07587	26.7059
9139	CBFA2T2	-1.15215	10.9007	-1.3599	0.970559	-1.51047	0	-1.11072	11.9323
9723	SEMA3E	-1.15362	10.9007	-1.60937	0.0602707	-1.63864	0	-1.01819	50.7712
51244	C3orf19	-1.15575	10.9007	1.03347	36.1089	1.07736	26.9217	1.04247	50.7712
55220	KLHDC8A	-1.16312	10.9007	-1.22095	0.970559	-1.064	10.5408	1.1475	11.9323
79158	GNPTAB	-1.16527	10.9007	1.09202	26.1714	1.08335	20.8622	-1.008	53.6557
392	ARHGAP1	-1.16554	10.9007	-1.08298	16.3805	-1.0629	20.8622	1.01889	53.6557
5625	PRODH	-1.16689	10.9007	-1.84805	0	-2.24622	0	-1.21546	16.6325
4297	MLL	-1.16702	10.9007	-1.01361	33.6462	-1.00173	20.8622	1.01185	53.6557
148066	ZNRF4	-1.16824	10.9007	-1.04972	16.3805	-1.18099	0.989396	-1.12506	11.9323
80210	ARMC9	-1.16932	10.9007	-1.00452	33.6462	-1.07661	16.4516	-1.07177	36.9286
84283	TMEM79	-1.17189	10.9007	-1.46662	8.9617	-2.7808	0	-1.89605	0
92400	RBM18	-1.17283	10.9007	-1.20289	16.3805	1.13642	25.387	1.36699	3.20821
9580	SOX13	-1.17297	10.9007	-1.23542	16.3805	-1.0203	20.8622	1.21083	31.9223
9058	SLC13A2	-1.17378	10.9007	1.01501	38.536	-1.15429	6.29728	-1.17162	31.9223
65986	ZBTB10	-1.17487	10.9007	-1.03742	33.6462	-1.26488	2.81994	-1.21926	16.6325
55421	C17orf85	-1.17568	10.9007	1.05592	38.536	1.01924	28.3199	-1.03598	50.7712
57520	HECW2	-1.1765	10.9007	-1.01889	33.6462	-1.04102	16.4516	-1.02172	46.8845
126859	C1orf125	-1.17704	10.9007	1.19127	0.970559	-1.05775	16.4516	-1.26007	1.66633
11336	EXOC3	-1.18113	10.9007	1.09847	33.6462	-1.11497	16.4516	-1.22476	8.16088
54841	BIVM	-1.18154	10.9007	1.0108	38.536	1.25006	10.5408	1.2367	16.6325
79815	NPAL2	-1.18441	10.9007	-1.28915	0.0602707	-1.16225	0.989396	1.10918	16.6325
10951	CBX1	-1.18591	10.9007	1.22306	0.0602707	1.17936	0.144318	-1.03706	36.9286
55680	RUFY2	-1.18715	10.9007	-1.0841	8.9617	-1.10496	2.81994	-1.01924	46.8845
22841	RAB11FIP2	-1.18729	10.9007	-1.06844	26.1714	1.11226	20.8622	1.18838	21.4655
146845	WDR16	-1.19072	10.9007	-1.19872	3.73915	-1.11574	6.29728	1.07438	26.7059
11221	DUSP10	-1.19099	10.9007	-1.4575	0.970559	-1.87449	0	-1.2861	8.16088
5467	PPARD	-1.19127	10.9007	-1.38127	3.73915	-1.29819	6.29728	1.064	42.1296
3765	KCNJ9	-1.19306	10.9007	1.01115	38.536	-1.24143	6.29728	-1.25527	8.16088
2675	GFRA2	-1.19375	10.9007	-1.17528	0.970559	-1.26927	0.144318	-1.07998	26.7059
23041	MON2	-1.19403	10.9007	-1.48401	0	-2.68794	0	-1.81127	0
3240	3240	-1.19444	10.9007	-1.13249	8.9617	-1.05154	16.4516	1.07699	36.9286
6016	RIT1	-1.19444	10.9007	-1.16473	8.9617	1.0629	20.8622	1.23799	8.16088
27086	FOXP1	-1.19485	10.9007	-1.51782	0.0602707	-1.74594	0.144318	-1.15029	31.9223
25909	AHCTF1	-1.19568	10.9007	1.17406	33.6462	1.0421	28.3199	-1.12662	21.4655
57082	CASC5	-1.19665	10.9007	1.71297	0	2.31819	0	1.35332	16.6325
909	CD1A	-1.1972	10.9007	1.10267	26.1714	-1.00312	20.8622	-1.10611	31.9223
4881	NPR1	-1.19762	10.9007	-1.14433	8.9617	-1.1595	0.989396	-1.01326	50.7712
84059	GPR98	-1.19776	10.9007	1.33145	3.73915	1.31585	2.81994	-1.01185	50.7712
4756	NEO1	-1.19776	10.9007	1.10229	36.1089	1.33237	2.81994	1.20874	31.9223
388677	NOTCH2NL	-1.19872	10.9007	-1.31997	3.73915	-1.50786	0	-1.14235	26.7059
9655	SOCS5	-1.19928	10.9007	1.19168	16.3805	1.46155	0	1.22646	11.9323
10500	SEMA6C	-1.19956	10.9007	-1.47274	0.0602707	-1.54275	0	-1.04754	42.1296
84952	CGNL1	-1.20205	10.9007	-1.0519	26.1714	-1.51152	0	-1.43694	3.20821
29083	GTPBP8	-1.20205	10.9007	1.28877	16.3805	1.47019	2.81994	1.14076	11.9323
140738	TMEM37	-1.20219	10.9007	-1.20205	3.73915	-1.2466	0	-1.03706	42.1296
148203	LOC148203	-1.20261	10.9007	-1.54756	0	-1.32042	2.81994	1.17202	21.4655
2235	FECH	-1.20289	10.9007	1.00173	38.536	1.07363	27.9362	1.07177	46.8845
6018	RLF	-1.20386	10.9007	1.07512	38.536	1.09657	28.3199	1.01995	50.7712
23105	FSTL4	-1.20414	10.9007	-1.00139	33.6462	-1.17243	2.81994	-1.1708	16.6325
196441	PSRC2	-1.20539	10.9007	-1.0203	33.6462	-1.37078	2.81994	-1.3435	8.16088
5834	PYGB	-1.20734	10.9007	-1.25788	8.9617	-1.65577	0.144318	-1.31631	21.4655
8496	PPFIBP1	-1.21167	10.9007	-1.44693	0.970559	-2.31819	0	-1.60214	0.0661373
327657	SERPINA9	-1.21181	10.9007	4.8316	0	3.09299	0	-1.56211	8.16088
266812	NAP1L5	-1.21181	10.9007	-1.09126	16.3805	1.19334	20.8622	1.30224	21.4655
8997	KALRN	-1.21237	10.9007	-1.10305	8.9617	-1.00417	20.8622	1.09847	26.7059
9701	SAPS2	-1.21293	10.9007	-1.17528	8.9617	-1.31358	0.144318	-1.11767	21.4655
64651	AXUD1	-1.21293	10.9007	-1.9917	0	-2.03144	0	-1.01995	46.8845
5509	PPP1R3D	-1.21349	10.9007	-1.26094	3.73915	1.01572	28.3199	1.28076	0
9002	F2RL3	-1.21728	10.9007	-1.07326	26.1714	-1.10076	10.5408	-1.02562	46.8845
83452	RAB33B	-1.21785	10.9007	-1.09733	26.1714	-1.40981	2.81994	-1.28476	16.6325
80267	EDEM3	-1.21897	10.9007	1.33654	16.3805	1.264	16.4516	-1.05738	36.9286
8609	KLF7	-1.22349	10.9007	1.00905	38.536	1.01501	28.3199	1.00591	55.2275
81578	COL21A1	-1.22363	10.9007	-1.05519	26.1714	-1.02705	20.8622	1.0274	50.7712
440854	CAPN14	-1.2249	10.9007	1.45297	16.3805	-1.32363	2.81994	-1.92319	1.66633
3600	IL15	-1.22504	10.9007	1.0242	38.536	-1.07661	6.29728	-1.10267	26.7059
25940	FAM98A	-1.22519	10.9007	1.06363	36.1089	1.07885	25.387	1.01431	53.6557
368	ABCC6	-1.22575	10.9007	-1.13642	8.9617	-1.14116	2.81994	-1.00417	55.2275
11016	ATF7	-1.22575	10.9007	-1.18386	16.3805	1.26795	20.8622	1.50108	0
7433	VIPR1	-1.2266	10.9007	-2.2642	0	-4.23394	0	-1.86995	0
5795	PTPRJ	-1.22674	10.9007	-1.09278	16.3805	-1.35332	0	-1.23842	8.16088
5251	PHEX	-1.22731	10.9007	-1.43346	26.1714	-1.66728	10.5408	-1.16312	42.1296
2295	FOXF2	-1.22745	10.9007	1.08035	26.1714	-1.02137	20.8622	-1.10343	16.6325
91653	BOC	-1.22788	10.9007	-1.14037	8.9617	-1.24315	0	-1.09013	26.7059
10538	BATF	-1.22788	10.9007	-1.47376	3.73915	-1.13131	16.4516	1.3027	11.9323
23529	CLCF1	-1.2293	10.9007	-1.20999	8.9617	-1.01501	20.8622	1.1921	31.9223
2137	EXTL3	-1.23029	10.9007	-1.06179	26.1714	-1.15869	6.29728	-1.09126	31.9223
9709	HERPUD1	-1.23086	10.9007	1.37602	16.3805	1.13092	25.387	-1.21672	21.4655
91612	CHURC1	-1.23186	10.9007	1.19292	0.970559	1.04972	20.8622	-1.13642	8.16088
26256	CABYR	-1.23513	10.9007	1.21799	33.6462	1.51467	10.5408	1.24358	21.4655
1523	CUTL1	-1.2357	10.9007	-1.30315	0.0602707	-1.30677	0.989396	-1.00278	55.2275
8100	IFT88	-1.23642	10.9007	-1.25658	16.3805	-1.75747	2.81994	-1.39862	0
147685	C19orf18	-1.23742	10.9007	-2.12064	0.0602707	-1.30994	0.144318	1.61888	8.16088
10614	HEXIM1	-1.23928	10.9007	-1.02598	33.6462	1.09202	20.8622	1.12039	36.9286
149837	LOC149837	-1.23956	10.9007	-1.00173	33.6462	-1.20999	0.989396	-1.2079	1.66633
844	CASQ1	-1.23999	10.9007	-1.20874	8.9617	-1.53581	0.144318	-1.27059	0
80279	CDK5RAP3	-1.24301	10.9007	-1.33099	8.9617	-1.6976	0.144318	-1.27544	5.28324
5339	PLEC1	-1.24416	10.9007	-1.30089	8.9617	-1.50004	0	-1.15309	26.7059
114	ADCY8	-1.24531	10.9007	-1.25223	8.9617	-1.01713	20.8622	1.23114	8.16088
119467	TMEM12	-1.24775	10.9007	-1.11806	16.3805	-1.21083	2.81994	-1.08298	26.7059
58499	ZNF462	-1.24833	10.9007	1.03814	33.6462	-1.0274	20.8622	-1.06659	26.7059
23345	SYNE1	-1.24891	10.9007	1.08787	16.3805	1.11149	22.8868	1.02172	53.6557
5918	RARRES1	-1.25151	10.9007	-1.05446	26.1714	-1.00104	20.8622	1.05336	36.9286
9992	KCNE2	-1.25382	10.9007	-1.12117	26.1714	-1.22349	6.29728	-1.09126	36.9286
150147	C21orf128	-1.25498	10.9007	-1.1274	8.9617	-1.045	16.4516	1.07885	31.9223
81706	PPP1R14C	-1.25527	10.9007	-1.11265	16.3805	-1.03455	20.8622	1.07549	36.9286
151242	PPP1R1C	-1.25803	10.9007	1.55995	0.0602707	1.1595	16.4516	-1.34537	3.20821
395	ARHGAP6	-1.25876	10.9007	-1.03168	26.1714	1.00417	28.3199	1.03598	46.8845
1387	CREBBP	-1.2589	10.9007	-1.05885	26.1714	-1.05044	20.8622	1.008	55.2275
57205	ATP10D	-1.26138	10.9007	-1.02207	33.6462	-1.00905	20.8622	1.01291	53.6557
597	BCL2A1	-1.26532	10.9007	1.1475	16.3805	1.31267	2.81994	1.14393	26.7059
26118	WSB1	-1.26634	10.9007	-1.38703	0.970559	-2.58291	0	-1.86219	0
22862	FNDC3A	-1.26634	10.9007	1.35379	8.9617	1.23542	16.4516	-1.09581	31.9223
283248	RCOR2	-1.26678	10.9007	1.16352	33.6462	1.04935	26.9217	-1.1088	36.9286
54108	CHRAC1	-1.26693	10.9007	-1.06585	16.3805	-1.11806	10.5408	-1.04899	42.1296
2152	F3	-1.2681	10.9007	-1.73869	0	-3.94356	0	-2.26812	0
154313	C6orf165	-1.27147	10.9007	-1.36131	0	-1.50004	0	-1.10191	11.9323
57539	WDR35	-1.27515	10.9007	1.18181	26.1714	1.27677	0.144318	1.08035	42.1296
168850	LOC168850	-1.27972	10.9007	-1.18674	0.970559	-1.08824	6.29728	1.09051	21.4655
2134	EXTL1	-1.28076	10.9007	-1.19251	16.3805	-1.36179	6.29728	-1.14195	31.9223
65997	RASL11B	-1.28224	10.9007	-1.85575	0	-1.98963	0.144318	-1.07214	46.8845
151963	C3orf59	-1.28417	10.9007	-1.63864	0.970559	-1.60603	0.989396	1.0203	53.6557
54951	COMMD8	-1.28788	10.9007	1.18921	3.73915	1.12701	10.5408	-1.05519	36.9286
59285	CACNG6	-1.29012	10.9007	1.03886	36.1089	-1.1	10.5408	-1.14274	21.4655
60468	BACH2	-1.29579	10.9007	-1.04717	26.1714	-1.09543	6.29728	-1.04608	36.9286
23607	CD2AP	-1.29894	10.9007	1.1595	26.1714	1.08937	25.387	-1.06437	26.7059
25823	TPSG1	-1.30044	10.9007	-1.18674	16.3805	-1.45801	0.989396	-1.22859	16.6325
7352	UCP3	-1.30209	10.9007	-1.27324	8.9617	-1.53847	0.989396	-1.20832	5.28324
160335	TMTC2	-1.30556	10.9007	-1.03886	26.1714	-1.11149	6.29728	-1.06992	21.4655
55803	CENTA2	-1.31601	10.9007	-1.1321	8.9617	-1.19789	0.144318	-1.05812	36.9286
145483	C14orf44	-1.31798	10.9007	1.36226	16.3805	-1.53901	2.81994	-2.09652	0
4520	MTF1	-1.31829	10.9007	-1.0101	33.6462	1.08824	16.4516	1.09924	31.9223
10475	TRIM38	-1.3218	10.9007	-1.3218	0.970559	-1.91786	0	-1.45095	5.28324
2307	FKHL18	-1.33685	10.9007	1.33932	8.9617	-1.0796	10.5408	-1.44593	3.20821
84144	SYDE2	-1.3449	10.9007	1.25093	8.9617	1.14512	20.8622	-1.0924	36.9286
1755	DMBT1	-1.34957	10.9007	-1.23971	3.73915	-1.32593	0	-1.06955	31.9223
342035	GLDN	-1.35082	10.9007	-1.18099	3.73915	-1.3045	0	-1.10458	21.4655
51400	PPME1	-1.35175	10.9007	-1.21714	8.9617	1.01255	28.3199	1.23243	36.9286
1014	CDH16	-1.35285	10.9007	-1.07885	16.3805	-1.14195	6.29728	-1.05848	36.9286
79152	FA2H	-1.36541	10.9007	-1.15829	3.73915	-1.07475	10.5408	1.07773	21.4655
1236	CCR7	-1.36999	10.9007	1.1814	33.6462	-1.14155	6.29728	-1.34864	21.4655
4430	MYO1B	-1.38143	10.9007	-2.20457	0	-2.74632	0	-1.24574	0.0661373
4217	MAP3K5	-1.38159	10.9007	1.01431	38.536	-1.35802	6.29728	-1.37745	11.9323
4629	MYH11	-1.40201	10.9007	-1.3463	0	-1.32685	0.144318	1.01466	53.6557
2633	GBP1	-1.41683	10.9007	-1.28165	0.970559	-1.16716	2.81994	1.09809	31.9223
5304	PIP	-1.42142	10.9007	-7.65552	0	-5.73185	0	1.33561	31.9223
145581	LRFN5	-1.42158	10.9007	-1.12662	16.3805	-1.07177	16.4516	1.05117	36.9286
84891	ZNF206	-1.47683	10.9007	-1.20289	3.73915	-1.24315	0.144318	-1.03347	42.1296
7439	VMD2	-1.55923	10.9007	-1.23371	0.970559	-1.37984	0	-1.11845	16.6325
4869	NPM1	1.43694	15.8596	1.63751	0	1.65806	0	1.01255	53.6557
9586	CREB5	1.42372	15.8596	1.01537	38.536	-1.00591	20.8622	-1.02137	46.8845
2637	GBX2	1.39152	15.8596	-1.09619	16.3805	-1.12272	10.5408	-1.0242	46.8845
79191	IRX3	1.36462	15.8596	-1.09581	16.3805	-1.00556	20.8622	1.08975	16.6325
8548	BLZF1	1.32195	15.8596	1.16797	8.9617	1.0101	28.3199	-1.15629	3.20821
115265	DDIT4L	1.31875	15.8596	-1.07885	16.3805	-1.06844	10.5408	1.00975	53.6557
9410	WDR57	1.31342	15.8596	1.34071	16.3805	1.63751	0	1.22137	31.9223
85416	ZIC5	1.30601	15.8596	-1.14552	8.9617	-1.12	10.5408	1.02278	53.6557
26018	LRIG1	1.29774	15.8596	-1.31585	3.73915	-1.23114	2.81994	1.06881	42.1296
6188	RPS3	1.29744	15.8596	1.15189	8.9617	1.11884	16.4516	-1.02954	42.1296
79685	SAP30L	1.2937	15.8596	-2.12653	0	-1.46409	0	1.45246	1.66633
5983	RFC3	1.29295	15.8596	1.54061	0	2.53766	0	1.64718	0
123264	OSTbeta	1.28997	15.8596	-1.17162	8.9617	-1.25527	0.989396	-1.0714	42.1296
114819	KIAA1922	1.28803	15.8596	1	38.536	-1.33191	0	-1.33191	0.0661373
913	CD1E	1.28684	15.8596	-1.07438	16.3805	1.02172	27.9362	1.09771	21.4655
55515	ACCN4	1.28209	15.8596	-1.32042	0	-1.4871	0	-1.12623	16.6325
154141	MBOAT1	1.2812	15.8596	1.02314	38.536	1.60047	6.29728	1.56428	1.66633
5104	SERPINA5	1.27618	15.8596	-1.16797	3.73915	-1.07438	6.29728	1.08711	21.4655
10189	THOC4	1.27235	15.8596	1.75808	0.0602707	2.31739	0	1.31814	0
9235	IL32	1.27103	15.8596	1.30495	8.9617	1.87254	10.5408	1.43495	26.7059
9662	CEP135	1.2643	15.8596	1.03168	38.536	1.19623	2.81994	1.1595	26.7059
402573	LOC402573	1.26386	15.8596	-1.11767	8.9617	-1.09619	6.29728	1.0196	50.7712
121268	RHEBL1	1.26342	15.8596	-1.30586	0.970559	-1.11072	10.5408	1.17568	16.6325
3055	HCK	1.26181	15.8596	1.05629	36.1089	-1.18838	2.81994	-1.25527	5.28324
27439	CECR6	1.2589	15.8596	-1.15509	3.73915	-1.06918	10.5408	1.08035	26.7059
11012	KLK11	1.25847	15.8596	-1.18345	3.73915	-1.20999	0.144318	-1.02243	42.1296
2864	FFAR1	1.25803	15.8596	-1.12428	8.9617	-1.03778	16.4516	1.08335	21.4655
79622	C16orf33	1.25759	15.8596	1.01572	38.536	1.66902	0.989396	1.64319	1.66633
57178	RAI17	1.25716	15.8596	-1.02314	33.6462	-1.18509	2.81994	-1.15829	26.7059
6839	SUV39H1	1.25687	15.8596	1.11806	33.6462	1.6696	16.4516	1.4933	26.7059
150678	MYEOV2	1.256	15.8596	1.17202	3.73915	1.1814	0.989396	1.008	53.6557
5359	PLSCR1	1.25484	15.8596	1.54703	0.0602707	1.82576	0	1.18017	21.4655
10311	DSCR3	1.25194	15.8596	1.54971	0.970559	1.91057	0	1.23285	11.9323
50506	DUOX2	1.25122	15.8596	1.06918	33.6462	1.01995	28.3199	-1.04826	36.9286
51074	APIP	1.24977	15.8596	1.32869	0	1.57844	0	1.18797	11.9323
10610	ST6GALNAC2	1.24963	15.8596	1.02918	38.536	-1.04355	20.8622	-1.074	36.9286
56997	CABC1	1.24732	15.8596	-1.21546	8.9617	-1.36037	0.989396	-1.11922	16.6325
11254	SLC6A14	1.24703	15.8596	-1.01854	33.6462	-1.52203	10.5408	-1.49433	26.7059
9753	ZNF96	1.24646	15.8596	-1.045	26.1714	-1.05848	10.5408	-1.01291	50.7712
6534	SLC6A7	1.24603	15.8596	-1.26751	3.73915	-1.37793	0	-1.08711	36.9286
6428	SFRS3	1.24358	15.8596	1.08561	33.6462	1.0299	28.3199	-1.05409	26.7059
2695	GIP	1.241	15.8596	-1.0101	33.6462	-1.05738	16.4516	-1.04681	42.1296
2842	GPR19	1.24085	15.8596	1.06881	36.1089	-1.00035	20.8622	-1.06918	42.1296
8387	OR1E1	1.23913	15.8596	1.18509	16.3805	1.05117	25.387	-1.1274	31.9223
3479	IGF1	1.23828	15.8596	-1.30134	3.73915	-1.15069	6.29728	1.13092	21.4655
9156	EXO1	1.23613	15.8596	2.75586	0	3.31383	0	1.20247	26.7059
23481	PES1	1.23485	15.8596	-1.05409	26.1714	-1.26663	0.989396	-1.20164	11.9323
23562	CLDN14	1.23243	15.8596	-1.13131	16.3805	-1.23928	6.29728	-1.09543	31.9223
54939	COMMD4	1.23228	15.8596	-1.54007	3.73915	-1.49796	6.29728	1.02811	53.6557
343	AQP8	1.23214	15.8596	-1.5768	0.0602707	-1.34677	0.989396	1.1708	16.6325
5157	PDGFRL	1.23143	15.8596	-1.05227	33.6462	1.18345	16.4516	1.24531	11.9323
114784	CSMD2	1.23072	15.8596	-1.0073	33.6462	-1.05995	16.4516	-1.05227	36.9286
7134	TNNC1	1.23072	15.8596	-1.22519	0.970559	1.22859	22.8868	1.50525	16.6325
440400	MGC71993	1.23043	15.8596	-1.33515	0.970559	1.24876	2.81994	1.66728	0
119559	SFXN4	1.22944	15.8596	-1.02918	33.6462	1.15229	10.5408	1.18591	16.6325
124930	ANKRD13B	1.22759	15.8596	2.74347	0	1.01291	28.3199	-2.70851	0
144608	C12orf60	1.22745	15.8596	1.08073	26.1714	1.23371	16.4516	1.14155	31.9223
165055	FLJ32745	1.22688	15.8596	-1.1274	16.3805	-1.15829	6.29728	-1.0274	50.7712
51728	POLR3K	1.22603	15.8596	1.27412	3.73915	1.71713	0	1.3477	1.66633
57116	ZNF695	1.22519	15.8596	-1.38944	0.970559	-1.28922	0.989396	1.07773	36.9286
6699	SPRR1B	1.22066	15.8596	2.29262	0.970559	-3.05781	0.989396	-7.01042	0
10360	NPM3	1.2201	15.8596	-1.19623	8.9617	-1.25397	6.29728	-1.04826	42.1296
129293	LOC129293	1.21926	15.8596	-1.21167	0.970559	-1.35849	0	-1.12117	16.6325
80895	ILKAP	1.21686	15.8596	-1.06142	26.1714	-1.17243	10.5408	-1.10458	36.9286
440193	KIAA1509	1.21672	15.8596	-1.32593	3.73915	-1.48968	0.989396	-1.1235	21.4655
8086	AAAS	1.21644	15.8596	-1.26576	16.3805	1.40201	10.5408	1.77461	5.28324
83416	FCRL5	1.21546	15.8596	1.01819	38.536	-1.03419	20.8622	-1.053	36.9286
58478	MASA	1.21448	15.8596	-1.48865	0.970559	-1.03814	20.8622	1.43396	8.16088
3066	HDAC2	1.21434	15.8596	1.11117	26.1714	1.24487	6.29728	1.12045	21.4655
403	ARL3	1.21419	15.8596	1.46968	0.970559	1.5524	0.144318	1.05629	42.1296
810	CALML3	1.21405	15.8596	-1.10688	8.9617	-1.19251	0.989396	-1.07736	26.7059
285755	PPIL6	1.21223	15.8596	-1.29909	3.73915	-1.22052	2.81994	1.06437	42.1296
10434	LYPLA1	1.21125	15.8596	1.15509	26.1714	1.58612	0.144318	1.37316	0
4716	NDUFB10	1.21055	15.8596	1.2479	3.73915	1.58722	0	1.27191	0
2539	G6PD	1.20985	15.8596	-1.15229	8.9617	-1.06069	20.8622	1.08636	31.9223
54663	WDR74	1.20957	15.8596	-1.56754	8.9617	-1.782	0.989396	-1.13682	36.9286
28956	MAPBPIP	1.20916	15.8596	1.22901	0.970559	2.03073	0	1.65233	0
4691	NCL	1.20818	15.8596	1.14433	16.3805	1.13131	2.81994	-1.0115	53.6557
50484	RRM2B	1.2072	15.8596	-1.09354	26.1714	-1.02811	20.8622	1.06363	46.8845
11200	CHEK2	1.20623	15.8596	-1.11497	26.1714	1.63184	0	1.81945	0.0661373
914	CD2	1.20595	15.8596	-1.08937	16.3805	-1.01642	20.8622	1.07177	31.9223
6136	RPL12	1.20525	15.8596	1.05848	33.6462	1.06881	16.4516	1.00975	53.6557
57121	GPR92	1.20511	15.8596	-1.09695	8.9617	-1.07512	10.5408	1.0203	50.7712
79684	C11orf61	1.20497	15.8596	-1.15029	16.3805	-1.07549	20.8622	1.06955	42.1296
29901	SAC3D1	1.20469	15.8596	3.59627	0	2.72074	0	-1.3218	0.0661373
171568	POLR3H	1.20469	15.8596	-1.07923	16.3805	-1.08561	16.4516	-1.00591	55.2275
218	ALDH3A1	1.20428	15.8596	-1.2544	0.970559	-1.21083	0.144318	1.03598	46.8845
9466	IL27RA	1.20247	15.8596	1.02811	38.536	1.83783	0	1.78757	0.0661373
165082	GPR113	1.19997	15.8596	-1.01185	33.6462	-1.12467	0.989396	-1.11149	26.7059
10036	CHAF1A	1.19956	15.8596	1.10995	33.6462	1.01713	28.3199	-1.09126	42.1296
55720	TSR1	1.19928	15.8596	1.48813	0.970559	1.86348	0	1.25223	21.4655
10721	POLQ	1.19831	15.8596	1.21714	0.970559	1.69056	0	1.38896	0
7087	ICAM5	1.19762	15.8596	-1.1321	8.9617	1.07736	22.8868	1.21968	8.16088
6355	CCL8	1.19693	15.8596	-1.02598	33.6462	-1.06992	10.5408	-1.04283	42.1296
1719	1719	1.19541	15.8596	1.28032	16.3805	1.70941	0	1.33515	5.28324
163786	SASS6	1.19513	15.8596	-1.26971	0.970559	1.15829	16.4516	1.4707	0
83639	TEX101	1.19499	15.8596	-1.30405	3.73915	-1.23713	6.29728	1.05409	36.9286
256076	FLJ35880	1.19444	15.8596	1.03742	37.9593	-1.10382	6.29728	-1.14512	21.4655
92840	REEP6	1.19278	15.8596	-2.00208	0	-1.75018	0	1.14393	26.7059
55093	C8orf32	1.19251	15.8596	-1.33237	16.3805	-1.37459	10.5408	-1.03168	50.7712
53834	FGFRL1	1.19182	15.8596	-1.08787	16.3805	-1.22561	0.989396	-1.12662	21.4655
84275	BMSC-MCP	1.19113	15.8596	1.75018	0	-1.13721	6.29728	-1.99032	0
5599	MAPK8	1.19072	15.8596	1.04247	36.1089	-1.11497	10.5408	-1.16231	16.6325
11338	U2AF2	1.18866	15.8596	-1.03419	33.6462	-1.138	6.29728	-1.10038	31.9223
5900	RALGDS	1.18838	15.8596	1.09467	36.1089	1.08185	25.387	-1.01185	53.6557
83743	GRWD1	1.18756	15.8596	1.15749	26.1714	1.11806	20.8622	-1.03526	46.8845
5557	PRIM1	1.18742	15.8596	1.84485	0.0602707	2.97317	0	1.61161	0
84650	EBPL	1.18564	15.8596	1.35285	16.3805	-1.04536	20.8622	-1.41421	26.7059
8704	B4GALT2	1.18468	15.8596	1.11458	33.6462	1.02776	28.3199	-1.08448	31.9223
9134	CCNE2	1.1814	15.8596	1.1491	26.1714	-1.18386	2.81994	-1.36037	8.16088
5017	OVOL1	1.18045	15.8596	-1.8163	0	-2.12432	0	-1.16959	5.28324
51020	HDDC2	1.17936	15.8596	1.96905	3.73915	2.46058	0.144318	1.24963	8.16088
415116	PIM3	1.17799	15.8596	1.38175	3.73915	1.28877	6.29728	-1.07214	31.9223
79682	MLF1IP	1.17731	15.8596	2.22222	0	2.57309	0	1.15789	31.9223
389792	IER5L	1.17216	15.8596	-1.34118	3.73915	-1.17324	10.5408	1.14314	26.7059
7371	UCK2	1.17162	15.8596	-1.03383	33.6462	-1.14116	10.5408	-1.10382	36.9286
11162	NUDT6	1.17107	15.8596	1.2605	8.9617	-1.05081	20.8622	-1.32455	5.28324
8754	ADAM9	1.17094	15.8596	-1.13053	16.3805	-1.37745	0.144318	-1.21841	16.6325
54517	PUS7	1.17053	15.8596	1.457	16.3805	2.16895	2.81994	1.48865	8.16088
64422	ATG3	1.17026	15.8596	1.38992	3.73915	1.60047	0	1.15149	26.7059
1149	CIDEA	1.16999	15.8596	-1.16959	8.9617	1.01607	28.3199	1.18838	11.9323
51617	HMP19	1.16945	15.8596	-1.12584	16.3805	-1.1475	6.29728	-1.01924	50.7712
84285	MGC11102	1.16918	15.8596	1.14989	8.9617	1.16797	16.4516	1.01572	53.6557
137695	TMEM68	1.16851	15.8596	-1.11034	26.1714	-1.26225	10.5408	-1.13682	11.9323
79042	TSEN34	1.16824	15.8596	1.15869	26.1714	1.08636	25.387	-1.06659	36.9286
23082	PPRC1	1.16635	15.8596	1.14989	16.3805	-1.07289	20.8622	-1.23371	11.9323
115708	C14orf172	1.16554	15.8596	-1.4147	3.73915	-1.36462	2.81994	1.0367	50.7712
10998	SLC27A5	1.16541	15.8596	-1.3904	0.0602707	1.07885	22.8868	1.50004	0
30833	NT5C	1.16433	15.8596	-1.1708	8.9617	-1.19086	0.144318	-1.01713	50.7712
54059	C21orf57	1.16285	15.8596	1.36037	3.73915	-1.09164	16.4516	-1.48504	3.20821
124045	C16orf55	1.16191	15.8596	-1.43346	3.73915	-1.81001	0	-1.26269	16.6325
259236	TMIE	1.15963	15.8596	-1.06548	26.1714	-1.13524	10.5408	-1.06548	36.9286
6510	SLC1A5	1.15829	15.8596	-1.32915	8.9617	1.18674	20.8622	1.57735	0
79081	C11orf48	1.15375	15.8596	1.56374	0	1.80563	0	1.15469	11.9323
79637	ARMC7	-1.12623	15.8596	1.17243	33.6462	1.32363	0.989396	1.12896	36.9286
5046	PCSK6	-1.12975	15.8596	1.03455	36.1089	1.05044	22.8868	1.01537	53.6557
8310	ACOX3	-1.13118	15.8596	-2.45462	0	-2.12064	0	1.15749	26.7059
8871	SYNJ2	-1.13262	15.8596	-1.25353	3.73915	-1.0242	20.8622	1.22391	11.9323
84869	CBR4	-1.13354	15.8596	-1.0108	33.6462	-1.01431	20.8622	-1.00347	55.2275
7029	TFDP2	-1.13826	15.8596	-1.19748	16.3805	-1.06363	20.8622	1.12584	21.4655
55508	SLC35E3	-1.13879	15.8596	1.59218	0	1.82893	2.81994	1.1487	42.1296
221037	JMJD1C	-1.13997	15.8596	1.064	33.6462	-1.06106	16.4516	-1.12896	16.6325
7728	ZNF175	-1.14063	15.8596	-1.16191	3.73915	-1.10995	10.5408	1.04681	42.1296
56204	KIAA1370	-1.14182	15.8596	-1.22052	8.9617	-1.39329	0.989396	-1.14155	21.4655
1508	CTSB	-1.14208	15.8596	1.28744	0	1.24531	0.144318	-1.03383	42.1296
80824	DUSP16	-1.14711	15.8596	-1.03097	33.6462	1.14711	16.4516	1.18263	16.6325
147837	ZNF563	-1.14804	15.8596	-1.1042	8.9617	-1.14195	2.81994	-1.03419	42.1296
9578	CDC42BPB	-1.14883	15.8596	1.49278	0	-1.01431	20.8622	-1.51414	0.0661373
6696	SPP1	-1.14989	15.8596	1.04972	36.1089	1.12311	6.29728	1.06992	31.9223
3192	HNRPU	-1.15016	15.8596	-1.07773	16.3805	-1.12818	2.81994	-1.04681	42.1296
126070	ZNF440	-1.15149	15.8596	-1.19789	8.9617	-1.12155	16.4516	1.06807	42.1296
255104	TMCO4	-1.15175	15.8596	-1.08523	26.1714	-1.2937	0.144318	-1.1921	16.6325
9276	COPB2	-1.15215	15.8596	1.40834	0.970559	1.42011	0.144318	1.00835	55.2275
56925	LXN	-1.15229	15.8596	-1.23885	26.1714	1.28209	25.387	1.58832	0.0661373
4669	NAGLU	-1.15415	15.8596	-1.24229	3.73915	-1.29056	0.144318	-1.03886	46.8845
60682	SMAP1	-1.15415	15.8596	1.51624	0	1.57735	0.144318	1.0403	50.7712
1656	DDX6	-1.15429	15.8596	2.80208	0.0602707	2.5865	0.989396	-1.08335	31.9223
7291	TWIST1	-1.15455	15.8596	-1.09278	16.3805	-1.1	16.4516	-1.00661	53.6557
4778	NFE2	-1.15682	15.8596	-1.25484	0.0602707	-1.03025	20.8622	1.21799	1.66633
4043	LRPAP1	-1.15736	15.8596	1.28922	8.9617	-1.053	20.8622	-1.35754	11.9323
79898	ZNF613	-1.1591	15.8596	-1.19623	8.9617	-1.19044	10.5408	1.00486	55.8754
50618	ITSN2	-1.15936	15.8596	1.01819	38.536	-1.06548	16.4516	-1.08485	31.9223
3805	KIR2DL4	-1.15963	15.8596	-1.02527	33.6462	-1.04247	20.8622	-1.01677	50.7712
25937	WWTR1	-1.15977	15.8596	1.00975	38.536	1.10305	26.9217	1.0924	46.8845
11182	SLC2A6	-1.16137	15.8596	-1.11767	8.9617	-1.22264	2.81994	-1.09391	31.9223
23780	APOL2	-1.16231	15.8596	-1.02669	33.6462	-1.09657	16.4516	-1.06807	42.1296
26750	RPS6KC1	-1.16258	15.8596	3.47376	0	3.02514	0	-1.1483	36.9286
2186	FALZ	-1.16325	15.8596	1.27544	0.0602707	1.04427	22.8868	-1.22137	0.0661373
9648	GCC2	-1.16339	15.8596	1.14433	16.3805	-1.11458	10.5408	-1.27544	5.28324
23371	TENC1	-1.16366	15.8596	-1.17243	8.9617	-1.15709	6.29728	1.01326	53.6557
54831	VMD2L1	-1.1642	15.8596	1.22774	16.3805	1.08749	25.387	-1.12896	36.9286
150737	TTC30B	-1.16487	15.8596	1.15069	16.3805	1.2201	16.4516	1.06032	46.8845
51317	PHF21A	-1.16568	15.8596	-1.09847	16.3805	-1.17283	6.29728	-1.0677	36.9286
55187	VPS13D	-1.16595	15.8596	-1.04899	26.1714	-1.19127	2.81994	-1.13564	11.9323
6461	SHB	-1.16702	15.8596	-1.14631	16.3805	-1.1479	10.5408	-1.00139	55.2275
1951	CELSR3	-1.16702	15.8596	-1.11613	16.3805	1.10152	20.8622	1.22944	8.16088
54436	SH3TC1	-1.16878	15.8596	-1.06807	26.1714	-1.36415	0	-1.27721	11.9323
5083	PAX9	-1.16891	15.8596	-2.08421	3.73915	-2.29421	0.989396	-1.10076	36.9286
23236	PLCB1	-1.16905	15.8596	1.14989	16.3805	1.53475	0	1.33469	3.20821
10813	UTP14A	-1.17053	15.8596	-1.0479	26.1714	1.51835	2.81994	1.59107	3.20821
89796	NAV1	-1.17067	15.8596	1.01677	38.536	-1.4206	0.144318	-1.44443	1.66633
22982	DIP2C	-1.17121	15.8596	-1.13171	16.3805	-1.36936	0.144318	-1.20999	16.6325
123720	WHDC1	-1.17135	15.8596	1.02811	36.1089	1.21926	10.5408	1.18591	21.4655
51032	ELA2B	-1.17283	15.8596	-1.21083	0.970559	-1.32869	0	-1.09733	21.4655
2957	GTF2A1	-1.17392	15.8596	1.39281	0.0602707	1.0841	22.8868	-1.28476	8.16088
56121	PCDHB15	-1.17392	15.8596	1.08561	36.1089	-1.07587	6.29728	-1.16797	26.7059
9668	ZNF432	-1.17392	15.8596	-1.90528	0	-1.06437	20.8622	1.79005	0
148327	CREB3L4	-1.17636	15.8596	-1.19582	8.9617	1.09733	26.9217	1.31221	21.4655
202333	CMYA5	-1.17704	15.8596	-1.61664	0.970559	-2.44105	0	-1.50995	0.579841
159013	CXorf38	-1.17731	15.8596	1.34304	26.1714	-1.46815	6.29728	-1.97178	1.66633
126353	C19orf21	-1.17827	15.8596	-1.29101	0.970559	-1.19582	2.81994	1.0796	31.9223
2909	GRLF1	-1.17922	15.8596	1.11111	16.3805	1.03886	25.387	-1.06955	26.7059
81033	KCNH6	-1.17936	15.8596	-1.10458	8.9617	-1.15389	2.81994	-1.04464	31.9223
54943	C21orf55	-1.17977	15.8596	1.00312	38.536	1.1595	25.387	1.15589	36.9286
9406	ZRANB2	-1.18031	15.8596	1.32088	0.0602707	1.08222	16.4516	-1.22052	1.66633
4052	LTBP1	-1.18099	15.8596	-1.06696	26.1714	-1.62113	0	-1.5194	0.0661373
64478	CSMD1	-1.18236	15.8596	-1.02491	33.6462	-1.14037	2.81994	-1.11265	21.4655
92291	CAPN13	-1.18263	15.8596	1.0108	38.536	-1.05775	20.8622	-1.06918	36.9286
57522	SRGAP1	-1.18263	15.8596	1.95477	0	2.49234	2.81994	1.275	42.1296
27109	ATP5S	-1.18304	15.8596	-1.05081	26.1714	-1.07438	16.4516	-1.02243	50.7712
9452	ITM2A	-1.18331	15.8596	1.00417	38.536	1.074	16.4516	1.06955	26.7059
51621	KLF13	-1.18345	15.8596	1.01854	38.536	1.01713	28.3199	-1.00139	55.2275
8828	NRP2	-1.18482	15.8596	-1.10038	16.3805	-1.12584	6.29728	-1.02314	46.8845
23433	RHOQ	-1.18496	15.8596	-1.0924	26.1714	-1.13524	10.5408	-1.03922	36.9286
51301	GCNT4	-1.18578	15.8596	1.59328	0	1.33561	16.4516	-1.19292	31.9223
92259	MRPS36	-1.18578	15.8596	1.23971	26.1714	2.0734	0	1.67249	0
4583	MUC2	-1.18646	15.8596	1.6976	0.0602707	-1.04972	20.8622	-1.782	0.579841
26115	TANC2	-1.18715	15.8596	-1.06511	26.1714	-1.15149	10.5408	-1.0811	36.9286
152273	FGD5	-1.18797	15.8596	1.11342	36.1089	-1.82008	0.989396	-2.02651	0
4761	NEUROD2	-1.18797	15.8596	-1.16473	3.73915	-1.10726	6.29728	1.0519	36.9286
10045	SH2D3A	-1.18921	15.8596	-1.01819	33.6462	-1.29639	0.144318	-1.27324	8.16088
3034	HAL	-1.18921	15.8596	1.00975	38.536	1.20623	10.5408	1.19458	16.6325
377677	CA13	-1.19017	15.8596	1.04355	38.536	-1.2492	2.81994	-1.3036	8.16088
5530	PPP3CA	-1.19058	15.8596	1.69114	0	1.67714	0	-1.00835	53.6557
51361	HOOK1	-1.19086	15.8596	1.40786	3.73915	1.56428	0.144318	1.11111	31.9223
23551	RASD2	-1.19168	15.8596	-1.59549	0	-1.457	0	1.09505	21.4655
284802	FRG1B	-1.1932	15.8596	-1.27677	0.0602707	-1.52944	0	-1.19789	8.16088
7479	WNT8B	-1.19334	15.8596	1.00173	38.536	-1.03204	20.8622	-1.03383	42.1296
222663	SCUBE3	-1.19389	15.8596	1.06659	36.1089	-1.04972	20.8622	-1.11961	21.4655
154091	SLC2A12	-1.19389	15.8596	-1.2008	16.3805	1.32271	16.4516	1.58832	0
55692	LUC7L	-1.1943	15.8596	1.40737	3.73915	-1.00452	20.8622	-1.41372	0
140893	C20orf151	-1.1943	15.8596	-1.20916	3.73915	-1.26488	0.144318	-1.04608	36.9286
2306	FOXD2	-1.1943	15.8596	-1.07029	16.3805	-1.03742	16.4516	1.03168	42.1296
57643	ZSWIM5	-1.19444	15.8596	1.1487	3.73915	1.31403	6.29728	1.14393	31.9223
7171	TPM4	-1.19554	15.8596	1.00069	38.536	-1.08298	10.5408	-1.08373	36.9286
2064	ERBB2	-1.19693	15.8596	-1.1274	16.3805	-1.36841	0.144318	-1.21377	0
387921	RP11-50D16.3	-1.19734	15.8596	1.21546	3.73915	1.11961	2.81994	-1.08561	26.7059
139322	FAM121A	-1.19734	15.8596	1.44643	0.0602707	1.64091	6.29728	1.13446	42.1296
199720	GGN	-1.19776	15.8596	-1.14631	3.73915	-1.11188	6.29728	1.03097	46.8845
3216	HOXB6	-1.19803	15.8596	1.27544	3.73915	-1.15469	6.29728	-1.47274	0.0661373
1080	CFTR	-1.19859	15.8596	-1.04572	26.1714	-1.08335	6.29728	-1.03598	42.1296
57151	LYZL6	-1.19872	15.8596	-1.18181	3.73915	-1.30315	0	-1.10267	21.4655
23150	FRMD4B	-1.19886	15.8596	-1.15349	16.3805	-1.43545	0.989396	-1.24444	1.66633
9122	SLC16A4	-1.20164	15.8596	-1.02349	33.6462	-1.21419	6.29728	-1.18633	21.4655
79364	ZXDC	-1.20191	15.8596	1.01889	38.536	-1.07214	16.4516	-1.0924	36.9286
3589	IL11	-1.20205	15.8596	-1.09354	16.3805	-1.13958	2.81994	-1.0421	42.1296
148189	LOC148189	-1.20275	15.8596	-1.11729	8.9617	-1.28432	2.81994	-1.14949	26.7059
219595	PSMAL	-1.20275	15.8596	-1.11111	16.3805	-1.05995	20.8622	1.04826	36.9286
10184	LHFPL2	-1.20442	15.8596	-1.54596	0.0602707	-3.1199	0	-2.0181	0
1544	CYP1A2	-1.20553	15.8596	-1.05373	26.1714	-1.09126	10.5408	-1.03562	46.8845
201191	SAMD14	-1.20678	15.8596	-1.16837	3.73915	-1.28343	0	-1.09847	11.9323
116039	OSR2	-1.2072	15.8596	-1.51677	3.73915	-1.08035	16.4516	1.40396	11.9323
9698	PUM1	-1.20734	15.8596	1.17162	8.9617	-1.0108	20.8622	-1.18427	3.20821
23242	COBL	-1.20776	15.8596	-1.69466	0.970559	-1.94396	0	-1.14711	31.9223
23145	SSPO	-1.20832	15.8596	-1.02776	33.6462	-1.12975	10.5408	-1.09924	31.9223
51232	CRIM1	-1.2086	15.8596	1.22774	33.6462	1.28343	22.8868	1.04536	42.1296
57010	CABP4	-1.2093	15.8596	1.8797	0.970559	-1.03634	20.8622	-1.94801	3.20821
3363	HTR7	-1.21055	15.8596	-1.12117	8.9617	-1.12233	6.29728	-1.00104	55.2275
10142	AKAP9	-1.21055	15.8596	-1.1065	16.3805	1.04355	26.9217	1.15469	16.6325
29072	SETD2	-1.21097	15.8596	-1.13249	16.3805	1.31267	0.989396	1.48658	1.66633
9229	DLGAP1	-1.21195	15.8596	-1.07998	16.3805	-1.02847	20.8622	1.05008	36.9286
9543	PUNC	-1.21209	15.8596	-1.03922	26.1714	1.01642	28.3199	1.05629	36.9286
26136	TES	-1.21265	15.8596	1.30994	0.970559	-1.04066	20.8622	-1.3632	0
4931	NVL	-1.21293	15.8596	1.19251	16.3805	1.32225	0.989396	1.1088	31.9223
84206	RKHD3	-1.21377	15.8596	1.02562	37.9593	1.05555	20.8622	1.02918	46.8845
84919	PPP1R15B	-1.21546	15.8596	1.23285	16.3805	1.0403	28.3199	-1.18509	26.7059
90	ACVR1	-1.2163	15.8596	-1.59549	8.9617	-1.52944	6.29728	1.04319	50.7712
26	ABP1	-1.22081	15.8596	-1.04536	26.1714	-1.15589	2.81994	-1.10573	21.4655
6558	SLC12A2	-1.22278	15.8596	-2.36526	0	-2.27521	0.144318	1.03958	53.6557
57553	MICAL3	-1.22377	15.8596	-1.07549	16.3805	1.27721	16.4516	1.37364	11.9323
2549	GAB1	-1.22476	15.8596	-1.1855	3.73915	-1.27987	0	-1.0796	26.7059
4643	MYO1E	-1.22575	15.8596	1.03742	37.9593	-1.27412	0.989396	-1.3218	0.0661373
8613	PPAP2B	-1.22788	15.8596	1.46256	16.3805	-1.11381	20.8622	-1.62902	11.9323
1130	LYST	-1.23157	15.8596	-1.4651	0.0602707	-1.83783	0	-1.2544	8.16088
128344	C1orf88	-1.23285	15.8596	1.04935	38.536	-1.24531	6.29728	-1.30677	8.16088
1728	NQO1	-1.23385	15.8596	1.46866	16.3805	2.22453	0.144318	1.51467	5.28324
2737	GLI3	-1.23628	15.8596	1.63807	0.970559	1.46561	0	-1.11767	36.9286
151878	LOC151878	-1.23856	15.8596	-1.39862	0.970559	-1.56808	0	-1.12117	21.4655
3669	ISG20	-1.23999	15.8596	-1.21757	16.3805	-1.21041	6.29728	1.00591	55.8754
10066	SCAMP2	-1.24014	15.8596	-1.39523	0.970559	-1.44944	0	-1.03886	46.8845
81848	SPRY4	-1.24042	15.8596	-1.44193	16.3805	-3.1048	0	-2.15323	0
2940	GSTA3	-1.24085	15.8596	1.15269	16.3805	1.44944	6.29728	1.25745	21.4655
23012	STK38L	-1.241	15.8596	-1.22646	8.9617	-1.33469	2.81994	-1.08824	31.9223
11343	MGLL	-1.24157	15.8596	-1.63807	3.73915	-2.37101	0	-1.44744	16.6325
151473	SLC16A14	-1.24186	15.8596	-1.59992	3.73915	-1.57026	2.81994	1.01889	50.7712
91392	ZNF502	-1.24603	15.8596	1.06032	33.6462	1.02243	26.9217	-1.03706	42.1296
441027	FLJ12993	-1.24689	15.8596	-1.23756	16.3805	-1.41765	6.29728	-1.14552	21.4655
146540	FLJ32130	-1.24718	15.8596	-1.24401	0.0602707	-1.16433	10.5408	1.06844	42.1296
59	ACTA2	-1.24862	15.8596	-1.03276	26.1714	-1.05409	10.5408	-1.02066	46.8845
159091	FAM122C	-1.24876	15.8596	-1.0385	26.1714	-1.1088	2.81994	-1.0677	31.9223
92749	C2orf39	-1.2531	15.8596	1.07029	33.6462	-1.10305	2.81994	-1.18058	11.9323
2040	STOM	-1.25339	15.8596	-1.04972	16.3805	-1.09278	6.29728	-1.04102	36.9286
10626	TRIM16	-1.25861	15.8596	-1.48195	16.3805	-4.82156	0	-3.25352	0
9306	SOCS6	-1.26109	15.8596	1.13839	26.1714	1.16352	16.4516	1.02207	53.6557
57159	TRIM54	-1.26152	15.8596	-1.05081	26.1714	-1.074	16.4516	-1.02207	46.8845
9592	IER2	-1.26167	15.8596	-1.45146	0.970559	-1.92385	0	-1.32547	8.16088
27345	KCNMB4	-1.26211	15.8596	-1.10305	16.3805	1.00347	28.3199	1.10688	21.4655
118987	PDZD8	-1.26284	15.8596	-1.18304	16.3805	1.17406	25.387	1.38896	16.6325
7079	TIMP4	-1.26766	15.8596	-1.37126	3.73915	-1.15269	10.5408	1.18962	8.16088
58488	PCTP	-1.26986	15.8596	1.63354	8.9617	2.11917	0.144318	1.29729	16.6325
2843	GPR20	-1.27103	15.8596	-1.29999	3.73915	-1.22859	2.81994	1.05812	26.7059
140469	MYO3B	-1.27412	15.8596	-1.81315	0	-1.88949	0	-1.0421	46.8845
5337	PLD1	-1.27441	15.8596	1.14989	8.9617	-1.10076	6.29728	-1.26576	0.0661373
389199	LOC389199	-1.27574	15.8596	-1.12155	8.9617	-1.14671	2.81994	-1.02243	46.8845
6737	TRIM21	-1.27603	15.8596	2.55354	0	2.04061	0	-1.25136	21.4655
144193	AMDHD1	-1.27618	15.8596	1.09202	26.1714	1.06253	22.8868	-1.02776	46.8845
64859	OBFC2A	-1.27899	15.8596	-3.00632	0	-5.59253	0	-1.86025	0
165679	C3orf57	-1.28106	15.8596	-1.24315	3.73915	-2.00347	0	-1.61161	0
11275	KLHL2	-1.28417	15.8596	-1.16918	8.9617	-1.13524	6.29728	1.0299	46.8845
306	ANXA3	-1.28446	15.8596	-3.29322	0	-2.96596	0	1.11034	21.4655
29950	SERTAD1	-1.28699	15.8596	-1.31221	16.3805	-1.63184	2.81994	-1.24358	16.6325
84435	GPR123	-1.29056	15.8596	-1.13761	8.9617	-1.06881	20.8622	1.06437	36.9286
340719	NANOS1	-1.2928	15.8596	-1.0385	33.6462	-1.25397	10.5408	-1.20748	16.6325
3158	HMGCS2	-1.29295	15.8596	-3.00216	0	-4.27671	0	-1.42454	8.16088
11035	RIPK3	-1.2934	15.8596	-1.47019	16.3805	-1.54435	10.5408	-1.05044	46.8845
113763	C7orf29	-1.29385	15.8596	-1.87709	0	-2.24156	0	-1.19416	8.16088
10660	LBX1	-1.30511	15.8596	-1.35613	3.73915	-1.28165	2.81994	1.05812	36.9286
25927	C2orf32	-1.30541	15.8596	-1.12818	3.73915	-1.08485	2.81994	1.03994	36.9286
3483	IGFALS	-1.30782	15.8596	-1.32823	3.73915	-1.19789	6.29728	1.1088	31.9223
10724	MGEA5	-1.30933	15.8596	-1.24401	8.9617	-1.24315	6.29728	1.00069	55.8754
55370	PPP4R1L	-1.31161	15.8596	-1.03706	26.1714	-1.06216	10.5408	-1.0242	42.1296
53836	GPR87	-1.31449	15.8596	-1.21209	3.73915	-1.1591	10.5408	1.04572	46.8845
10693	CCT6B	-1.31783	15.8596	-1.10995	16.3805	-1.11072	16.4516	-1.00069	55.2275
2128	EVX1	-1.32562	15.8596	-1.30541	0	-1.24617	0	1.04754	36.9286
85285	KRTAP4-10	-1.32945	15.8596	-1.12233	3.73915	-1.03886	20.8622	1.08035	36.9286
3131	HLF	-1.34133	15.8596	-1.10229	8.9617	1.01783	28.3199	1.12194	21.4655
3575	IL7R	-1.35394	15.8596	-1.18509	0.970559	-1.00278	20.8622	1.18181	1.66633
83478	ARHGAP24	-1.35551	15.8596	1.70291	0	1.47529	0	-1.15429	21.4655
3857	KRT9	-1.36053	15.8596	1.20623	8.9617	-1.34304	0.144318	-1.62001	0
4688	NCF2	-1.36888	15.8596	-1.0196	33.6462	-1.43993	6.29728	-1.41225	5.28324
10602	CDC42EP3	-1.38207	15.8596	-1.36888	0	-1.68997	0	-1.23456	0.0661373
3882	KRT32	-1.38271	15.8596	-1.27103	0.970559	-1.24229	0.144318	1.02314	50.7712
762	CA4	-1.38383	15.8596	-1.30858	0.0602707	-1.37078	0	-1.04754	31.9223
3486	IGFBP3	-1.48247	15.8596	2.96905	0	-1.24315	10.5408	-3.69097	0
3150	HMGN1	1.42471	21.0787	1.11729	8.9617	1.12936	6.29728	1.0108	53.6557
5162	PDHB	1.37586	21.0787	1.17202	16.3805	1.52467	0	1.30089	0.579841
10308	ZNF267	1.36825	21.0787	-1.29504	16.3805	-1.31677	10.5408	-1.01677	50.7712
6252	RTN1	1.32853	21.0787	2.41496	0	1.49019	0	-1.62057	0
53354	PANK1	1.3157	21.0787	-1.0242	33.6462	1.20832	20.8622	1.23756	8.16088
23520	ANP32C	1.31479	21.0787	-1.22646	0.970559	-1.18099	0.989396	1.0385	42.1296
7732	ZNF179	1.29759	21.0787	-1.11806	8.9617	-1.10611	10.5408	1.0108	55.2275
8036	SHOC2	1.29534	21.0787	1.37507	3.73915	1.43594	0.989396	1.04427	46.8845
64318	NOC3L	1.2928	21.0787	1.16151	26.1714	1.67481	0	1.44193	3.20821
84263	HSDL2	1.29176	21.0787	1.37459	3.73915	1.56537	0.989396	1.13879	31.9223
27339	PRPF19	1.29101	21.0787	-1.48916	8.9617	1.17691	20.8622	1.7526	5.28324
220382	MGC33846	1.29086	21.0787	-1.20581	0.970559	-1.3477	0	-1.11767	16.6325
8718	TNFRSF25	1.29012	21.0787	-1.27191	0.0602707	-1.33746	0	-1.05154	31.9223
7015	TERT	1.28461	21.0787	-1.02847	33.6462	-1.14353	6.29728	-1.11188	26.7059
5210	PFKFB4	1.28046	21.0787	1.63637	0	1.11767	16.4516	-1.46409	0
126014	OSCAR	1.28032	21.0787	-1.26927	0.970559	-1.16473	0.989396	1.08975	26.7059
56979	PRDM9	1.27368	21.0787	-1.38175	0.0602707	-1.25266	0.144318	1.10305	21.4655
10875	FGL2	1.27133	21.0787	-1.04899	26.1714	-1.11419	6.29728	-1.06216	42.1296
407975	C13orf25	1.27103	21.0787	1.40786	0.970559	1.70645	0	1.21209	16.6325
51175	TUBE1	1.27088	21.0787	-1.13918	16.3805	1.06142	27.9362	1.20916	11.9323
90459	THEX1	1.26956	21.0787	1.11651	33.6462	1.11535	16.4516	-1.00104	55.2275
202299	FIS	1.26459	21.0787	1.03097	38.536	-1.09164	10.5408	-1.12545	21.4655
9277	WDR46	1.26357	21.0787	-1.0073	33.6462	1.21968	6.29728	1.22859	5.28324
4605	MYBL2	1.26284	21.0787	-1.04247	33.6462	1.02385	28.3199	1.06733	42.1296
10631	POSTN	1.26196	21.0787	-1.19872	8.9617	-1.02101	20.8622	1.17406	3.20821
8744	TNFSF9	1.25919	21.0787	-1.2367	8.9617	-1.21926	2.81994	1.01431	53.6557
9227	LRAT	1.25701	21.0787	-1.08711	8.9617	1.07363	16.4516	1.16716	5.28324
162655	ZNF519	1.25556	21.0787	1.21209	16.3805	1.24487	6.29728	1.02705	53.6557
55573	CDV3	1.25426	21.0787	2.21991	0	2.25246	0	1.01466	50.7712
284257	FAM44C	1.25006	21.0787	-1.11961	16.3805	-1.1483	6.29728	-1.02562	46.8845
79723	SUV39H2	1.24948	21.0787	1.70114	0	2.16745	0	1.27412	16.6325
322	APBB1	1.24559	21.0787	-1.05044	26.1714	-1.10995	10.5408	-1.05665	42.1296
8419	BFSP2	1.24559	21.0787	-1.18222	3.73915	-1.18674	2.81994	-1.00382	55.2275
6202	RPS8	1.24516	21.0787	1.24531	0.970559	1.18633	2.81994	-1.04972	36.9286
7157	TP53	1.24258	21.0787	1.44243	0	1.60714	0.989396	1.11419	42.1296
147463	ANKRD29	1.242	21.0787	1.04102	33.6462	1.02349	26.9217	-1.01713	46.8845
79015	MGC5566	1.24186	21.0787	-1.03526	33.6462	1.03922	26.9217	1.07587	36.9286
11116	FGFR1OP	1.24157	21.0787	1.63978	0.970559	2.26106	0	1.37888	5.28324
7634	ZNF80	1.24143	21.0787	-1.04283	33.6462	-1.08185	10.5408	-1.03742	46.8845
56652	PEO1	1.23928	21.0787	1.93791	0	1.46003	2.81994	-1.32731	8.16088
6496	SIX3	1.23899	21.0787	1.01572	38.536	-1.1235	20.8622	-1.14116	26.7059
54899	PXK	1.23899	21.0787	1.44744	3.73915	1.60103	0.989396	1.10611	31.9223
116844	LRG1	1.23856	21.0787	2.23148	0	3.8344	0	1.71832	0
4061	LY6E	1.23599	21.0787	1.18756	26.1714	1.04138	28.3199	-1.14037	36.9286
51151	SLC45A2	1.23413	21.0787	-1.12975	8.9617	-1.18058	2.81994	-1.045	42.1296
10446	LRRN5	1.23186	21.0787	1.02349	38.536	1.13524	25.387	1.10918	26.7059
10196	PRMT3	1.23086	21.0787	-1.01045	33.6462	1.83147	0	1.85061	0
130574	LYPD6	1.23072	21.0787	-1.12896	16.3805	1.19251	16.4516	1.3463	1.66633
57826	RAP2C	1.23029	21.0787	1.73267	0	2.27679	0	1.31403	3.20821
7112	TMPO	1.2293	21.0787	1.54596	0	1.77522	0	1.1483	8.16088
64858	DCLRE1B	1.22887	21.0787	-1.29594	8.9617	1.53741	16.4516	1.99239	5.28324
7757	ZNF208	1.22745	21.0787	1.00035	38.536	1.008	28.3199	1.00765	55.2275
64409	WBSCR17	1.22547	21.0787	-1.41716	0.0602707	-1.42306	0	-1.00417	53.6557
7299	TYR	1.22547	21.0787	-1.10957	8.9617	1.02101	27.9362	1.13288	11.9323
23594	ORC6L	1.22448	21.0787	1.44944	0.0602707	2.12874	0	1.46866	11.9323
51275	C12orf47	1.22306	21.0787	-1.03491	33.6462	-1.16151	10.5408	-1.12233	21.4655
3795	KHK	1.2225	21.0787	-1.08561	16.3805	-1.0274	20.8622	1.05665	46.8845
53916	RAB4B	1.22151	21.0787	1.07624	33.6462	1.0385	26.9217	-1.03634	46.8845
22809	ATF5	1.22095	21.0787	1.1	26.1714	-1.04972	20.8622	-1.15469	21.4655
7032	TFF2	1.22081	21.0787	1.12779	26.1714	1.23542	0.144318	1.09543	31.9223
51337	C8orf55	1.21658	21.0787	1.20999	8.9617	-1.0714	16.4516	-1.29639	5.28324
7071	KLF10	1.21588	21.0787	1.45953	16.3805	1.22222	22.8868	-1.19416	21.4655
399693	MGC50722	1.2156	21.0787	-1.30224	3.73915	-1.28476	0.989396	1.01361	53.6557
430	ASCL2	1.21476	21.0787	-1.65749	0	-1.49226	0	1.11072	21.4655
8935	SCAP2	1.21419	21.0787	-1.1065	8.9617	-1.00173	20.8622	1.10458	21.4655
5313	PKLR	1.21041	21.0787	-1.09202	16.3805	-1.09202	6.29728	1	55.8754
133015	C4orf28	1.21041	21.0787	1.03097	38.536	1.22052	6.29728	1.18386	21.4655
152687	ZNF595	1.21013	21.0787	1.5768	8.9617	-1.19872	6.29728	-1.89015	5.28324
339123	JMJD8	1.20957	21.0787	-1.14155	3.73915	-1.15389	0.144318	-1.0108	50.7712
26578	OSTF1	1.20916	21.0787	-1.17365	8.9617	-1.04717	16.4516	1.12078	21.4655
5888	RAD51	1.20902	21.0787	1.06142	33.6462	1.23928	0.144318	1.16756	5.28324
23177	CEP68	1.20832	21.0787	1.1235	26.1714	-1.11884	10.5408	-1.25701	1.66633
3148	HMGB2	1.20832	21.0787	1.75018	0.0602707	2.2548	0	1.28833	0
114548	CIAS1	1.20818	21.0787	-1.0115	33.6462	-1.11884	6.29728	-1.10611	21.4655
80853	KIAA1718	1.20818	21.0787	-1.46459	0.970559	-1.39959	2.81994	1.04645	46.8845
10493	VAT1	1.2079	21.0787	-1.0274	33.6462	-1.44093	0.989396	-1.4025	5.28324
6528	SLC5A5	1.20762	21.0787	-1.07549	26.1714	1.01783	28.3199	1.09467	36.9286
116362	RBP7	1.20692	21.0787	-1.00278	33.6462	-1.20497	2.81994	-1.20164	8.16088
253827	MSRB3	1.20692	21.0787	-1.11188	16.3805	-1.08185	6.29728	1.02776	46.8845
55328	C10orf59	1.20678	21.0787	-1.48401	0.0602707	-1.60214	0	-1.0796	31.9223
9088	PKMYT1	1.20511	21.0787	-1.01924	33.6462	-1.01854	20.8622	1.00069	55.8754
9424	KCNK6	1.20469	21.0787	-1.10573	26.1714	-1.61888	0	-1.46409	11.9323
127396	ZNF684	1.20386	21.0787	-1.18756	8.9617	-1.17691	6.29728	1.00905	53.6557
404217	CTXN1	1.20386	21.0787	-1.11613	16.3805	-1.00661	20.8622	1.1088	31.9223
8639	AOC3	1.20358	21.0787	1.06069	26.1714	1.40932	0.989396	1.32869	5.28324
9258	MFHAS1	1.20344	21.0787	-1.11188	8.9617	-1.02811	20.8622	1.08147	26.7059
84365	MKI67IP	1.20275	21.0787	1.54275	0.0602707	1.42454	0.989396	-1.08298	26.7059
138199	C9orf41	1.20164	21.0787	1.44944	0.970559	1.6489	0	1.13761	26.7059
5209	PFKFB3	1.2015	21.0787	3.66167	0	2.27679	0.144318	-1.60826	0
6990	DYNLT3	1.20122	21.0787	1.67656	0	1.76418	0	1.05227	31.9223
3015	H2AFZ	1.20066	21.0787	1.52573	0	2.00139	0	1.31176	1.66633
3996	LLGL1	1.20053	21.0787	-1.22816	3.73915	-1.30586	0.989396	-1.06326	26.7059
1468	SLC25A10	1.20039	21.0787	-1.15789	8.9617	-1.06955	10.5408	1.0826	31.9223
7054	TH	1.19928	21.0787	-1.16959	8.9617	-1.25614	2.81994	-1.074	36.9286
6242	RTKN	1.19914	21.0787	1.10726	33.6462	-1.76663	0.989396	-1.95613	1.66633
219	ALDH1B1	1.19859	21.0787	-1.11729	8.9617	-1.14512	16.4516	-1.02491	50.7712
79697	C14orf169	1.19859	21.0787	-1.18921	8.9617	-1.08298	20.8622	1.09809	42.1296
8309	ACOX2	1.19831	21.0787	11.9174	0	10.6923	0	-1.11458	42.1296
1869	E2F1	1.1972	21.0787	-1.06216	33.6462	-1.09202	10.5408	-1.02811	50.7712
6521	SLC4A1	1.19458	21.0787	-1.04174	26.1714	-1.18058	2.81994	-1.13328	11.9323
7039	TGFA	1.19361	21.0787	-1.5042	0	-1.48504	0	1.01291	50.7712
123803	NTAN1	1.19334	21.0787	1.86219	0.970559	1.70173	2.81994	-1.09429	36.9286
8607	RUVBL1	1.19306	21.0787	2.51926	0	1.99308	0.144318	-1.264	26.7059
54868	TMEM104	1.19306	21.0787	1.05336	38.536	2.08132	0	1.97589	1.66633
3552	IL1A	1.19292	21.0787	-1.12623	16.3805	-1.65806	0	-1.47223	1.66633
54798	DCHS2	1.19182	21.0787	-1.03276	26.1714	1.00626	28.3199	1.03922	42.1296
10287	RGS19	1.19127	21.0787	-1.28744	8.9617	1.07029	20.8622	1.37793	5.28324
23753	SDF2L1	1.19113	21.0787	1.19623	26.1714	-1.11265	16.4516	-1.33099	3.20821
55745	C14orf108	1.19044	21.0787	1.01572	38.536	1.12662	22.8868	1.10918	36.9286
26539	OR10H1	1.19031	21.0787	-1.06179	26.1714	-1.2367	0.144318	-1.16473	16.6325
2169	FABP2	1.18962	21.0787	1.0108	38.536	-1.08598	10.5408	-1.09771	21.4655
33	ACADL	1.18797	21.0787	1.0367	36.1089	-1.03922	20.8622	-1.07736	31.9223
79690	GAL3ST4	1.18797	21.0787	-1.08598	16.3805	-1.15309	0.989396	-1.06179	36.9286
79710	MORC4	1.1877	21.0787	1.36509	3.73915	1.19334	16.4516	-1.14393	21.4655
116085	SLC22A12	1.18756	21.0787	-1.20706	3.73915	-1.23885	0.989396	-1.02633	42.1296
84331	C16orf14	1.18687	21.0787	1.15309	33.6462	-1.19872	2.81994	-1.38223	11.9323
151176	FAM132B	1.18646	21.0787	-1.24876	8.9617	-1.15589	10.5408	1.08035	26.7059
10607	TBL3	1.18619	21.0787	-1.30044	8.9617	-1.28432	6.29728	1.01255	55.2275
257194	NEGR1	1.18413	21.0787	-1.00765	33.6462	-1.07326	6.29728	-1.06511	31.9223
256979	SUNC1	1.184	21.0787	-1.13642	8.9617	-1.07438	16.4516	1.05775	31.9223
64426	SUDS3	1.18359	21.0787	1.13053	26.1714	1.36888	0.144318	1.21083	8.16088
84330	ZNF414	1.18304	21.0787	-1.30405	3.73915	1.27324	22.8868	1.66036	11.9323
81688	C6orf62	1.18181	21.0787	1.11265	36.1089	1.45246	16.4516	1.30541	16.6325
4137	MAPT	1.1814	21.0787	1.22095	8.9617	1.13918	16.4516	-1.07177	36.9286
347732	CATSPER3	1.18113	21.0787	1.66671	8.9617	1.10382	28.3199	-1.50995	26.7059
8497	PPFIA4	1.18086	21.0787	7.65021	0	1.56537	0	-4.88717	0
51009	DERL2	1.1799	21.0787	-1.21041	16.3805	1.75564	0	2.12505	0.0661373
5634	PRPS2	1.17908	21.0787	1.40444	0.970559	2.128	0	1.51519	0
64151	NCAPG	1.17868	21.0787	1.78262	0	3.00737	0	1.68705	0.0661373
4796	NFKBIL2	1.17691	21.0787	-1.40639	0.0602707	-1.20497	6.29728	1.16716	16.6325
5090	PBX3	1.17663	21.0787	1.27015	8.9617	1.29954	6.29728	1.02314	53.6557
27346	TMEM97	1.1765	21.0787	1.69466	0	1.24487	2.81994	-1.36131	5.28324
6633	SNRPD2	1.17609	21.0787	1.54542	3.73915	1.94329	0.144318	1.25745	5.28324
3284	HSD3B2	1.17596	21.0787	-1.02491	33.6462	-1.08035	10.5408	-1.05409	36.9286
5340	PLG	1.17596	21.0787	-1.16514	3.73915	-1.14989	2.81994	1.01326	53.6557
2161	F12	1.17582	21.0787	-1.33561	3.73915	-1.01255	20.8622	1.31905	0
9427	ECEL1	1.175	21.0787	-1.0841	16.3805	-1.37364	0	-1.26707	3.20821
51545	ZNF581	1.17487	21.0787	1.053	38.536	1.20664	20.8622	1.14591	26.7059
57026	PDXP	1.17433	21.0787	-1.29729	0.0602707	-1.13642	6.29728	1.14155	16.6325
158	ADSL	1.17433	21.0787	1.241	26.1714	1.48452	6.29728	1.19623	36.9286
8189	SYMPK	1.17392	21.0787	-1.49019	8.9617	-1.85061	0.989396	-1.24186	1.66633
55151	TMEM38B	1.17256	21.0787	1.02633	38.536	1.07549	20.8622	1.0479	42.1296
116328	C8orf34	1.17175	21.0787	1.06032	36.1089	-1.12272	6.29728	-1.19044	16.6325
56729	RETN	1.17107	21.0787	-1.30405	0.970559	-1.17324	6.29728	1.11149	26.7059
57611	ISLR2	1.17013	21.0787	-1.2928	0.970559	-1.42652	0.144318	-1.10343	31.9223
50512	PODXL2	1.16959	21.0787	-1.28521	0.0602707	-1.36179	0	-1.05959	26.7059
7366	UGT2B15	1.16932	21.0787	1.00312	38.536	-1.02278	20.8622	-1.02598	42.1296
123099	DEGS2	1.16851	21.0787	1.08598	33.6462	1.52785	0	1.40688	0
7136	TNNI2	1.16797	21.0787	1.00139	38.536	-1.18674	6.29728	-1.18838	8.16088
26064	RAI14	1.16743	21.0787	-1.23157	16.3805	1.00835	28.3199	1.24186	42.1296
3683	ITGAL	1.16729	21.0787	1.05409	36.1089	-1.12078	2.81994	-1.1814	21.4655
5202	PFDN2	1.16702	21.0787	1.21968	8.9617	1.36131	2.81994	1.11613	31.9223
168374	ZNF92	1.16702	21.0787	2.24622	0	2.82941	0	1.25963	8.16088
6613	SUMO2	1.16689	21.0787	1.13682	16.3805	1.21841	2.81994	1.07177	21.4655
29028	ATAD2	1.16406	21.0787	1.19789	26.1714	2.17196	0	1.81315	0
4487	MSX1	1.16299	21.0787	-1.06474	16.3805	-1.14949	2.81994	-1.0796	26.7059
93183	PIGM	1.16299	21.0787	1.23371	8.9617	1.49796	2.81994	1.21419	16.6325
149986	LSM14B	1.16258	21.0787	-1.09354	26.1714	-1.06548	20.8622	1.02633	50.7712
5902	RANBP1	1.16151	21.0787	1.35472	0.0602707	1.3045	2.81994	-1.0385	46.8845
10926	DBF4	1.16097	21.0787	1.06622	36.1089	1.44995	10.5408	1.3599	16.6325
4991	OR1D2	1.1595	21.0787	-1.04391	26.1714	-1.13249	0.989396	-1.08485	31.9223
282974	STK32C	1.15776	21.0787	-1.08749	16.3805	1.02101	28.3199	1.11034	26.7059
64682	ANAPC1	1.15709	21.0787	1.50108	0.970559	1.4758	0	-1.01713	53.6557
9894	KIAA0683	1.15349	21.0787	1.045	37.9593	-1.17365	6.29728	-1.22646	0
57405	SPBC25	1.15335	21.0787	1.45801	16.3805	2.92108	0	2.00347	3.20821
6259	RYK	1.15295	21.0787	1.32869	3.73915	1.12857	16.4516	-1.17731	16.6325
54107	POLE3	1.15069	21.0787	1.3027	33.6462	2.59998	0.144318	1.99585	5.28324
84520	C14orf142	1.14923	21.0787	1.4025	8.9617	1.21672	6.29728	-1.15269	26.7059
286827	TRIM59	1.14923	21.0787	1.24272	16.3805	2.02651	0	1.63071	1.66633
90293	KLHL13	1.14883	21.0787	-1.4285	0.970559	-1.16433	10.5408	1.22688	26.7059
7306	TYRP1	1.14499	21.0787	-1.00975	33.6462	1.01783	28.3199	1.02776	42.1296
10947	AP3M2	1.14446	21.0787	1.12896	16.3805	-1.15749	2.81994	-1.30677	0.579841
79922	MRM1	1.14446	21.0787	-1.11961	26.1714	-1.18468	16.4516	-1.05812	31.9223
57621	ZBTB2	1.1438	21.0787	1.8	0	2.31739	0	1.28744	5.28324
11232	POLG2	1.14301	21.0787	1.11188	26.1714	1.47019	0.989396	1.32225	5.28324
134353	LSM11	1.14169	21.0787	-1.11381	8.9617	-1.08862	6.29728	1.02314	46.8845
201514	ZNF584	1.14129	21.0787	-1.33053	0.0602707	-1.30495	0.144318	1.0196	50.7712
134266	GRPEL2	1.13866	21.0787	1.10458	36.1089	1.1475	22.8868	1.03886	50.7712
94121	SYTL4	1.13721	21.0787	-1.26663	16.3805	-1.20039	16.4516	1.05519	46.8845
90736	FAM104B	1.13446	21.0787	1.07549	36.1089	1.0101	28.3199	-1.06474	42.1296
10907	TXNL4A	1.1338	21.0787	1.1595	16.3805	1.32271	10.5408	1.14076	36.9286
1977	EIF4E	1.13223	21.0787	1.17324	16.3805	1.29235	0.989396	1.10152	16.6325
9589	WTAP	1.12883	21.0787	-1.10267	16.3805	-1.29909	0.144318	-1.17813	11.9323
1032	CDKN2D	-1.11021	21.0787	-1.08598	8.9617	-1.1235	10.5408	-1.03455	46.8845
400451	LOC400451	-1.11819	21.0787	-2.8353	0	-2.914	0	-1.02776	50.7712
5253	PHF2	-1.11987	21.0787	-1.30812	0.970559	-1.26576	0.989396	1.03347	46.8845
5362	PLXNA2	-1.1213	21.0787	-3.89197	0	-5.03503	0	-1.2937	5.28324
65095	FLJ12949	-1.12181	21.0787	-1.1595	16.3805	-1.23029	10.5408	-1.06106	46.8845
81	ACTN4	-1.12246	21.0787	-1.32134	8.9617	-1.40883	0.989396	-1.06622	42.1296
7204	TRIO	-1.12311	21.0787	1.08824	16.3805	1.11884	6.29728	1.02811	42.1296
55920	RCC2	-1.12337	21.0787	-1.07587	26.1714	1.10076	20.8622	1.18427	21.4655
720	C4A	-1.12584	21.0787	1.0299	38.536	2.32785	0	2.26028	0
64288	ZNF323	-1.12636	21.0787	-1.14353	16.3805	-1.2781	0.989396	-1.11767	26.7059
55323	LARP6	-1.12649	21.0787	-1.44593	0.0602707	-1.49123	0	-1.03133	46.8845
129563	MGC42174	-1.12779	21.0787	1.08448	37.9593	-1.62057	0	-1.75747	1.66633
115950	ZNF653	-1.12805	21.0787	-1.51204	3.73915	-1.43594	2.81994	1.053	46.8845
55715	DOK4	-1.12962	21.0787	-1.43943	0	-1.32501	0	1.08636	26.7059
55814	BDP1	-1.13027	21.0787	1.03706	38.536	-1.02776	20.8622	-1.06585	42.1296
7057	THBS1	-1.13066	21.0787	1.38127	3.73915	-1.02562	20.8622	-1.41667	0.0661373
6548	SLC9A1	-1.13066	21.0787	-1.14949	16.3805	-1.2544	6.29728	-1.09126	26.7059
2872	MKNK2	-1.13184	21.0787	-1.11342	16.3805	-1.46206	0	-1.31312	3.20821
1025	CDK9	-1.13197	21.0787	-1.16433	8.9617	-2.0958	0.144318	-1.8	3.20821
1992	SERPINB1	-1.13275	21.0787	1.428	0.0602707	1.43396	0	1.00417	55.8754
836	CASP3	-1.13341	21.0787	-1.13328	16.3805	-1.11767	10.5408	1.01396	53.6557
112574	SNAG1	-1.1338	21.0787	1.44293	0.0602707	-1.15469	10.5408	-1.66613	0
2011	MARK2	-1.1338	21.0787	-1.04754	33.6462	-1.35566	2.81994	-1.29415	0
56937	TMEPAI	-1.13406	21.0787	-1.38799	3.73915	-1.36415	6.29728	1.01748	55.2275
79786	C16orf44	-1.13459	21.0787	-1.12623	16.3805	-1.21251	0.144318	-1.07661	36.9286
23368	PPP1R13B	-1.13498	21.0787	-1.7213	0.970559	-1.79315	0.144318	-1.04174	46.8845
7629	ZNF76	-1.13524	21.0787	-1.05812	26.1714	-1.08222	6.29728	-1.02278	46.8845
8030	CCDC6	-1.13537	21.0787	-1.07066	26.1714	-1.03742	16.4516	1.03204	50.7712
7543	ZFX	-1.1355	21.0787	1.2605	0	1.33007	0	1.05519	31.9223
1463	CSPG3	-1.13642	21.0787	-1.04427	33.6462	-1.27368	0	-1.21968	21.4655
80024	SLC24A6	-1.13642	21.0787	-1.51047	0	-1.58392	0	-1.04863	36.9286
3728	JUP	-1.13721	21.0787	1.13761	16.3805	-1.19334	6.29728	-1.35754	5.28324
7182	NR2C2	-1.13747	21.0787	1.30858	8.9617	1.15829	22.8868	-1.12975	36.9286
6622	SNCA	-1.13747	21.0787	-1.03958	26.1714	-1.07326	10.5408	-1.0324	42.1296
8976	WASL	-1.13787	21.0787	1.14512	16.3805	1.08373	22.8868	-1.05665	36.9286
3965	LGALS9	-1.13787	21.0787	-1.58447	0.970559	-1.232	6.29728	1.2861	11.9323
10736	SIX2	-1.138	21.0787	-1.46307	0	-1.37507	0.144318	1.064	42.1296
414	ARSD	-1.13826	21.0787	-1.69878	0.0602707	-1.86995	0	-1.10076	26.7059
64080	RBKS	-1.13853	21.0787	-1.45953	0.970559	-1.74533	0	-1.19582	21.4655
3911	LAMA5	-1.13971	21.0787	-1.27854	3.73915	-1.39619	0.989396	-1.09202	36.9286
7782	SLC30A4	-1.14103	21.0787	-1.06881	16.3805	-1.1	2.81994	-1.02918	42.1296
51257	38778	-1.14129	21.0787	-1.15149	16.3805	-1.22349	6.29728	-1.06253	46.8845
353274	ZNF445	-1.14169	21.0787	-1.16756	8.9617	-1.18345	2.81994	-1.01361	50.7712
1145	CHRNE	-1.14182	21.0787	-1.1765	16.3805	-1.29191	6.29728	-1.09809	36.9286
2801	GOLGA2	-1.14195	21.0787	-1.17691	0.970559	-1.30677	2.81994	-1.11034	31.9223
23036	ZNF292	-1.14195	21.0787	1.00243	38.536	-1.02456	20.8622	-1.02705	50.7712
5927	JARID1A	-1.14195	21.0787	1.33515	3.73915	1.60659	0	1.2033	16.6325
1152	CKB	-1.14208	21.0787	1.15469	33.6462	-1.18591	2.81994	-1.36936	11.9323
3680	ITGA9	-1.14208	21.0787	-1.2518	3.73915	-1.16352	6.29728	1.07587	26.7059
54805	CNNM2	-1.14261	21.0787	-1.02776	33.6462	-1.05263	20.8622	-1.0242	50.7712
5332	PLCB4	-1.1434	21.0787	1.25266	8.9617	1.30405	0.989396	1.04102	42.1296
146691	TOM1L2	-1.14353	21.0787	-1.31677	0.0602707	-1.34583	0.144318	-1.02207	50.7712
4040	LRP6	-1.14367	21.0787	-1.07326	16.3805	1.15149	10.5408	1.23585	0.0661373
221477	C6orf89	-1.14406	21.0787	1.05738	38.536	1.09695	25.387	1.03742	50.7712
80008	TMEM156	-1.14433	21.0787	-1.0115	33.6462	1.03491	25.387	1.04681	46.8845
4857	NOVA1	-1.14446	21.0787	1.275	16.3805	1.50995	2.81994	1.18427	31.9223
26148	C10orf12	-1.14578	21.0787	-1.06548	33.6462	-1.27721	6.29728	-1.19872	31.9223
9230	RAB11B	-1.14591	21.0787	1.05629	36.1089	1.23029	10.5408	1.16473	16.6325
9563	H6PD	-1.14724	21.0787	-1.00208	33.6462	1.02847	28.3199	1.03061	50.7712
308	ANXA5	-1.1483	21.0787	1.70882	0	3.12206	0	1.82703	8.16088
131616	TMEM42	-1.14883	21.0787	1.138	3.73915	-1.02172	20.8622	-1.16272	5.28324
283209	PGM2L1	-1.14896	21.0787	-1.03958	33.6462	-1.09429	10.5408	-1.05263	42.1296
65989	EGFL9	-1.1491	21.0787	-1.34443	0.0602707	-1.37459	0.989396	-1.02243	50.7712
11235	PDCD10	-1.1491	21.0787	1.22306	8.9617	1.54221	0	1.26094	11.9323
115290	FBXO17	-1.14936	21.0787	-1.37173	0.970559	-1.33932	0.144318	1.0242	46.8845
10865	ARID5A	-1.14949	21.0787	-1.06216	26.1714	-1.09809	10.5408	-1.03383	50.7712
80204	FBXO11	-1.14949	21.0787	1.16111	16.3805	1.13761	10.5408	-1.02066	50.7712
56548	CHST7	-1.15082	21.0787	1.12389	36.1089	-1.02456	20.8622	-1.15149	42.1296
11060	WWP2	-1.15189	21.0787	1.42208	3.73915	1.0796	25.387	-1.31722	0
770	CA11	-1.15202	21.0787	-1.21588	16.3805	-1.18099	16.4516	1.02954	53.6557
22985	ACIN1	-1.15229	21.0787	2.6308	3.73915	2.05267	10.5408	-1.28165	26.7059
91056	DKFZp761E198	-1.15242	21.0787	-1.1491	8.9617	-1.11458	6.29728	1.03097	46.8845
6709	SPTAN1	-1.15282	21.0787	1.1607	8.9617	-1.30903	2.81994	-1.5194	0
55558	PLXNA3	-1.15282	21.0787	1.0115	38.536	-1.06069	20.8622	-1.07289	42.1296
6565	SLC15A2	-1.15295	21.0787	-1.05995	16.3805	-1.0841	10.5408	-1.02278	46.8845
23002	DAAM1	-1.15415	21.0787	1.05592	37.9593	-1.25136	6.29728	-1.32134	0.579841
5893	RAD52	-1.15429	21.0787	-1.21083	8.9617	1.00035	28.3199	1.21125	8.16088
7005	TEAD3	-1.15442	21.0787	-1.04138	33.6462	-1.03958	20.8622	1.00173	55.8754
64065	PERP	-1.15495	21.0787	-2.81669	0	-4.68322	0	-1.66267	0.579841
122786	FRMD6	-1.15509	21.0787	-1.63864	8.9617	-1.82323	2.81994	-1.11265	31.9223
124245	NHN1	-1.15535	21.0787	-1.4871	8.9617	-1.15349	20.8622	1.28922	11.9323
8816	WDR22	-1.15575	21.0787	-1.55833	0	-1.90132	0	-1.2201	0.579841
121536	AEBP2	-1.15669	21.0787	-1.16959	16.3805	-1.2479	10.5408	-1.06696	31.9223
1300	COL10A1	-1.15682	21.0787	-1.03958	26.1714	-1.18058	0.144318	-1.13564	5.28324
2908	NR3C1	-1.15682	21.0787	-1.02243	33.6462	-1.02101	20.8622	1.00139	55.8754
7049	TGFBR3	-1.15789	21.0787	1.0203	38.536	1.06511	25.387	1.04391	50.7712
7621	ZNF70	-1.15816	21.0787	1.0242	38.536	1.42751	6.29728	1.39378	5.28324
2624	GATA2	-1.15856	21.0787	-1.26751	0.970559	-1.15509	6.29728	1.09733	26.7059
7587	ZNF37A	-1.1591	21.0787	-1.0115	33.6462	-1.27412	2.81994	-1.25963	5.28324
7345	UCHL1	-1.15923	21.0787	-1.06032	16.3805	1.05555	20.8622	1.11922	11.9323
283232	TMEM80	-1.16017	21.0787	-1.33607	3.73915	1.03598	28.3199	1.38415	0.579841
119395	FAM26A	-1.16044	21.0787	-1.13958	16.3805	-1.21799	6.29728	-1.06881	21.4655
286223	C9orf47	-1.16218	21.0787	-1.88688	0.970559	-2.33189	0	-1.23585	21.4655
23383	KIAA0892	-1.16231	21.0787	-1.11651	8.9617	-1.2201	0.144318	-1.09278	26.7059
54504	CPVL	-1.16285	21.0787	-1.12467	3.73915	-1.19458	0.144318	-1.06216	26.7059
320	APBA1	-1.16285	21.0787	-1.1888	3.73915	-1.23585	0.144318	-1.03958	42.1296
8527	DGKD	-1.16312	21.0787	-1.23413	16.3805	-1.19499	6.29728	1.03276	53.6557
23196	FAM120A	-1.16433	21.0787	-1.04572	26.1714	-1.09809	6.29728	-1.05008	31.9223
3845	KRAS	-1.165	21.0787	1.07177	36.1089	-1.02207	20.8622	-1.09543	16.6325
6820	SULT2B1	-1.16541	21.0787	-1.26795	3.73915	-1.11651	16.4516	1.13564	26.7059
10385	BTN2A2	-1.16568	21.0787	1.17977	16.3805	1.2812	10.5408	1.08598	42.1296
11019	LIAS	-1.16581	21.0787	1.27191	33.6462	1.15789	28.3199	-1.09847	46.8845
58	ACTA1	-1.16595	21.0787	-1.06179	26.1714	-1.07512	10.5408	-1.01255	50.7712
9913	SUPT7L	-1.16783	21.0787	1.45649	0.970559	1.27191	6.29728	-1.14512	21.4655
54704	PPM2C	-1.16864	21.0787	-1.38655	0	-1.54971	0	-1.11767	8.16088
57127	RHBG	-1.16891	21.0787	1.2201	8.9617	-1.0203	20.8622	-1.24487	5.28324
4854	NOTCH3	-1.16959	21.0787	-1.21419	16.3805	-1.84293	0.144318	-1.51782	0
55279	ZNF654	-1.16986	21.0787	1.55079	0	1.47887	0	-1.04863	42.1296
867	CBL	-1.16999	21.0787	1.40444	0	1.47683	0	1.05154	42.1296
387893	SETD8	-1.17067	21.0787	-1.1169	16.3805	-1.23499	6.29728	-1.10573	26.7059
9476	NAPSA	-1.17148	21.0787	-1.40639	0.0602707	-1.07736	6.29728	1.30541	1.66633
3932	LCK	-1.17175	21.0787	-1.40056	0	-1.30994	0	1.06918	26.7059
259266	ASPM	-1.17297	21.0787	1.97042	0	2.93528	0	1.48968	0
594	BCKDHB	-1.17311	21.0787	-1.15829	8.9617	1.23542	20.8622	1.43098	16.6325
135	ADORA2A	-1.17365	21.0787	1.74654	0	2.46998	0	1.41421	1.66633
55628	ZNF407	-1.17419	21.0787	-1.47427	0.970559	-1.17406	10.5408	1.25571	16.6325
6271	S100A1	-1.17433	21.0787	1.22901	0.970559	1.02314	28.3199	-1.20122	21.4655
59067	IL21	-1.17433	21.0787	-1.14314	3.73915	-1.1786	0.989396	-1.03102	36.9286
64855	C9orf88	-1.17433	21.0787	-1.50316	0	-1.27368	0.989396	1.18017	1.66633
84614	ZBTB37	-1.17582	21.0787	-1.08485	16.3805	-1.14393	2.81994	-1.05446	36.9286
142937	LOC142937	-1.17745	21.0787	-1.34397	0.970559	-1.43396	0.144318	-1.06696	36.9286
153020	RASGEF1B	-1.17786	21.0787	-1.26488	0.970559	-1.41863	0	-1.12155	16.6325
27076	LYPD3	-1.17868	21.0787	-1.77276	0.970559	-1.45851	2.81994	1.21546	21.4655
3340	NDST1	-1.17949	21.0787	-1.01819	33.6462	-1.25658	6.29728	-1.23413	21.4655
9871	SEC24D	-1.1799	21.0787	1.12155	26.1714	1.22179	2.81994	1.08937	36.9286
406	ARNTL	-1.18045	21.0787	1.12896	33.6462	2.59098	0	2.29501	0
2131	EXT1	-1.18058	21.0787	1.83655	0	1.28744	10.5408	-1.42652	3.20821
25798	BRI3	-1.18072	21.0787	-1.19914	8.9617	1.99101	0	2.3875	0
1277	COL1A1	-1.18154	21.0787	-1.36462	0	-1.3154	0	1.03742	36.9286
1466	CSRP2	-1.18222	21.0787	-1.19416	8.9617	1.05044	26.9217	1.2544	16.6325
5079	PAX5	-1.18263	21.0787	-1.26313	0.970559	-1.18633	6.29728	1.06474	42.1296
160518	MGC24039	-1.18331	21.0787	-1.13761	3.73915	-1.08373	10.5408	1.04972	36.9286
59348	ZNF350	-1.18427	21.0787	-1.16151	16.3805	1.0073	28.3199	1.16999	31.9223
91894	C11orf52	-1.18455	21.0787	-1.20497	3.73915	-1.11304	10.5408	1.0826	36.9286
9411	ARHGAP29	-1.18482	21.0787	-1.23029	3.73915	-1.19086	2.81994	1.03311	46.8845
1592	CYP26A1	-1.18537	21.0787	-1.00382	33.6462	1.00835	28.3199	1.0122	53.6557
1390	CREM	-1.18564	21.0787	-1.09771	8.9617	-1.09467	6.29728	1.00278	55.8754
1278	COL1A2	-1.18825	21.0787	-1.06142	16.3805	-1.03562	20.8622	1.02491	46.8845
58508	MLL3	-1.18852	21.0787	-1.05336	16.3805	-1.01185	20.8622	1.04102	42.1296
8646	CHRD	-1.18866	21.0787	-1.07438	26.1714	-1.1708	2.81994	-1.08975	31.9223
64864	RFXDC2	-1.1888	21.0787	-1.0385	33.6462	-1.03778	20.8622	1.00069	55.8754
10075	HUWE1	-1.18921	21.0787	1.07773	26.1714	-1.22987	0.989396	-1.32547	0
2835	GPR12	-1.18934	21.0787	1.01045	38.536	-1.12039	6.29728	-1.1321	26.7059
8924	HERC2	-1.19031	21.0787	1.28788	8.9617	1.47478	0.144318	1.14512	26.7059
84913	ATOH8	-1.19072	21.0787	-1.06326	16.3805	-1.19541	0.989396	-1.12428	11.9323
3263	HPX	-1.19086	21.0787	-1.00173	33.6462	-1.18591	6.29728	-1.18386	16.6325
57731	SPTBN4	-1.19086	21.0787	-1.25006	3.73915	-1.30179	0.989396	-1.04138	36.9286
10368	CACNG3	-1.19113	21.0787	-1.13603	8.9617	-1.00417	20.8622	1.13131	26.7059
27340	UTP20	-1.19168	21.0787	1.67539	0.0602707	1.11845	2.81994	-1.49796	3.20821
79628	SH3TC2	-1.19223	21.0787	-2.08927	0	-2.05979	0	1.01431	50.7712
3840	KPNA4	-1.19223	21.0787	1.16231	26.1714	1.44643	0.989396	1.24444	11.9323
146059	CDAN1	-1.19278	21.0787	-1.15149	8.9617	-1.16473	6.29728	-1.0115	50.7712
5042	PABPC3	-1.19306	21.0787	1.17162	16.3805	1.01924	28.3199	-1.14949	8.16088
79983	POF1B	-1.19361	21.0787	-1.06696	33.6462	-1.37316	0	-1.28699	16.6325
79979	CXorf34	-1.19458	21.0787	-1.09581	26.1714	-1.15109	10.5408	-1.05044	46.8845
127253	TYW3	-1.19596	21.0787	1.68997	0.0602707	4.50648	0	2.6666	0
3748	KCNC3	-1.19623	21.0787	1.10995	33.6462	-1.21926	6.29728	-1.35332	3.20821
147923	ZNF420	-1.19762	21.0787	1.29684	3.73915	1.29459	16.4516	-1.00173	55.2275
374387	DKFZp779M0652	-1.19803	21.0787	-1.12	16.3805	-1.20916	0.144318	-1.0796	31.9223
130271	PLEKHH2	-1.19886	21.0787	1.7405	0	1.19665	2.81994	-1.45448	0
22986	SORCS3	-1.19886	21.0787	-1.07998	16.3805	-1.07923	6.29728	1.00069	55.8754
1513	CTSK	-1.19997	21.0787	-1.43445	8.9617	-1.9855	0.989396	-1.38415	0
1950	EGF	-1.19997	21.0787	-1.4575	8.9617	-1.58612	2.81994	-1.08824	31.9223
51097	SCCPDH	-1.20066	21.0787	-1.51782	0	-2.33674	0	-1.53954	0
6620	SNCB	-1.2008	21.0787	-1.15189	16.3805	-1.01572	20.8622	1.13406	21.4655
84676	TRIM63	-1.20136	21.0787	-1.11149	16.3805	-1.05885	16.4516	1.04972	31.9223
64759	TNS3	-1.2015	21.0787	1.44243	0.0602707	2.18404	0.144318	1.51414	11.9323
140701	C20orf135	-1.20177	21.0787	-1.19416	3.73915	-1.21083	0.989396	-1.01396	50.7712
3428	IFI16	-1.20358	21.0787	1.24876	0.970559	1.03419	25.387	-1.20748	3.20821
23360	FNBP4	-1.20469	21.0787	-1.11497	8.9617	-1.11226	6.29728	1.00243	55.8754
671	BPI	-1.20539	21.0787	-1.0924	8.9617	-1.06881	10.5408	1.02207	50.7712
9265	PSCD3	-1.20623	21.0787	-1.27766	0.0602707	-1.3991	0	-1.09505	26.7059
167838	TXLNB	-1.20623	21.0787	1.00521	38.536	1.51309	16.4516	1.50525	21.4655
4753	NELL2	-1.20692	21.0787	1.73147	3.73915	1.67946	0.144318	-1.03097	53.6557
3792	KEL	-1.2079	21.0787	-1.18509	3.73915	-1.26225	0.989396	-1.06511	36.9286
55565	LOC55565	-1.20804	21.0787	-1.43296	0	-1.37268	0	1.04391	36.9286
5733	PTGER3	-1.20846	21.0787	-1.08673	16.3805	-1.00591	20.8622	1.08035	26.7059
1244	ABCC2	-1.20874	21.0787	2.15995	8.9617	-1.0826	16.4516	-2.33836	8.16088
23215	BAT2D1	-1.20902	21.0787	-1.00312	33.6462	-1.1042	2.81994	-1.10076	16.6325
54832	VPS13C	-1.20944	21.0787	-1.38751	0.0602707	-1.41716	0	-1.02137	46.8845
22837	COBLL1	-1.21139	21.0787	1.43794	0.0602707	1.22052	16.4516	-1.17813	26.7059
80164	FLJ22184	-1.21349	21.0787	-1.21504	16.3805	-1.79502	0.144318	-1.47734	5.28324
1487	CTBP1	-1.21377	21.0787	1.39668	0.0602707	1.32134	0	-1.05702	36.9286
5577	PRKAR2B	-1.21405	21.0787	2.37594	0	1.94329	0	-1.22264	8.16088
3562	IL3	-1.2149	21.0787	-1.01642	33.6462	1.13288	10.5408	1.15149	11.9323
57584	ARHGAP21	-1.21785	21.0787	1.39136	8.9617	1.80125	0.989396	1.29459	26.7059
119032	C10orf32	-1.21841	21.0787	1.33654	3.73915	1.19914	6.29728	-1.11458	31.9223
57573	ZNF471	-1.21897	21.0787	1.10152	33.6462	-1.05665	20.8622	-1.16393	16.6325
8445	DYRK2	-1.21926	21.0787	-1.13761	16.3805	-1.17446	6.29728	-1.0324	46.8845
25850	ZNF345	-1.22066	21.0787	-1.28432	3.73915	-1.4103	0.989396	-1.09809	31.9223
92659	LOC92659	-1.22081	21.0787	-1.56157	0	-1.44543	0	1.08035	26.7059
203522	DDX26B	-1.22109	21.0787	-1.16191	3.73915	-1.10573	6.29728	1.05081	36.9286
22927	HABP4	-1.22278	21.0787	-1.11226	8.9617	-1.1065	6.29728	1.00521	55.6912
2150	F2RL1	-1.22349	21.0787	1.00243	38.536	-1.00312	20.8622	-1.00556	53.6557
55203	LGI2	-1.22462	21.0787	-1.10152	16.3805	-1.33191	0.144318	-1.20916	8.16088
51279	C1RL	-1.22504	21.0787	-1.28076	0.970559	-1.16393	10.5408	1.10038	36.9286
5326	PLAGL2	-1.22519	21.0787	-1.06696	16.3805	1.08636	25.387	1.1591	26.7059
144363	LYRM5	-1.22618	21.0787	1.21757	16.3805	1.6341	0	1.34211	8.16088
5030	P2RY4	-1.22745	21.0787	1.13406	26.1714	-1.18468	2.81994	-1.3435	5.28324
6547	SLC8A3	-1.22915	21.0787	-1.07811	16.3805	-1.20122	0.989396	-1.11419	16.6325
84875	PARP10	-1.2293	21.0787	-1.22306	8.9617	-1.19292	6.29728	1.02527	50.7712
780	DDR1	-1.22987	21.0787	1.24358	3.73915	1.30315	0.144318	1.0479	42.1296
145264	SERPINA12	-1.23143	21.0787	15.0428	0	5.02283	0	-2.99488	0
399761	399761	-1.23257	21.0787	-1.40737	0.970559	-1.71832	0	-1.22095	16.6325
55740	ENAH	-1.23356	21.0787	-1.04247	33.6462	1.07773	25.387	1.1235	26.7059
84859	LRCH3	-1.23385	21.0787	-1.16797	8.9617	-1.55079	0	-1.32777	5.28324
4319	MMP10	-1.23442	21.0787	1.50004	0	-1.09847	10.5408	-1.64775	0
26137	ZBTB20	-1.23456	21.0787	-1.35754	0.0602707	-1.08373	10.5408	1.25266	0.579841
79666	PLEKHF2	-1.23471	21.0787	-1.14591	16.3805	-1.14472	10.5408	1.00104	55.8754
5791	PTPRE	-1.23528	21.0787	1.01783	38.536	-1.09316	6.29728	-1.11265	21.4655
11309	SLCO2B1	-1.23613	21.0787	-1.19665	0.970559	-1.17283	0.144318	1.0203	46.8845
51144	HSD17B12	-1.23642	21.0787	1.24703	16.3805	1.27412	10.5408	1.02172	53.6557
27158	NDOR1	-1.23799	21.0787	-1.42652	0.970559	-1.23756	6.29728	1.15269	26.7059
138151	BTBD14A	-1.23813	21.0787	1.1235	26.1714	-1.04681	20.8622	-1.17609	31.9223
11341	SCRG1	-1.23971	21.0787	1.0101	38.536	1.13485	16.4516	1.1235	31.9223
130916	MTERFD2	-1.24042	21.0787	1.05738	36.1089	1.29684	0.144318	1.22646	11.9323
161635	CSNK1A1P1	-1.24085	21.0787	-1.02491	33.6462	-1.08335	6.29728	-1.05702	36.9286
10981	RAB32	-1.241	21.0787	-1.1479	8.9617	-1.03526	20.8622	1.1088	26.7059
5013	OTX1	-1.24301	21.0787	-1.20957	3.73915	-1.21926	0.989396	-1.008	53.6557
350	APOH	-1.24689	21.0787	-1.11072	8.9617	1.08636	16.4516	1.20664	0.0661373
4148	MATN3	-1.2479	21.0787	1.34071	3.73915	1.15829	16.4516	-1.15749	21.4655
5578	PRKCA	-1.24891	21.0787	-1.02207	33.6462	1.05154	22.8868	1.07475	31.9223
10501	SEMA6B	-1.24934	21.0787	-1.22349	3.73915	-1.23243	0.989396	-1.0073	53.6557
125206	SLC5A10	-1.24992	21.0787	-1.09051	16.3805	-1.28476	0.144318	-1.17813	11.9323
4892	NRAP	-1.2505	21.0787	-1.0196	33.6462	-1.16272	0.989396	-1.14037	8.16088
11099	PTPN21	-1.25339	21.0787	-1.6077	3.73915	-1.81064	0.144318	-1.12623	31.9223
4674	NAP1L2	-1.25426	21.0787	1.02314	38.536	-1.11265	10.5408	-1.13839	26.7059
9627	SNCAIP	-1.25455	21.0787	-1.12936	8.9617	-1.04717	16.4516	1.07848	31.9223
4091	SMAD6	-1.25818	21.0787	-1.07289	26.1714	-1.14393	10.5408	-1.06622	42.1296
219931	TPCN2	-1.25832	21.0787	1.02066	38.536	-1.29549	0.144318	-1.32225	0
79698	ZMAT4	-1.2605	21.0787	-1.05629	26.1714	-1.03204	20.8622	1.02349	50.7712
9414	TJP2	-1.26065	21.0787	-1.22434	3.73915	-1.46104	0.144318	-1.19334	11.9323
338382	RAB7B	-1.26065	21.0787	-1.47427	0.970559	-1.52098	0.989396	-1.03168	42.1296
84073	MYCBPAP	-1.2624	21.0787	1.0274	36.1089	-1.03061	16.4516	-1.05885	26.7059
3078	CFHR1	-1.26751	21.0787	-1.6489	3.73915	-1.6077	6.29728	1.02562	46.8845
685	BTC	-1.26795	21.0787	-1.1591	3.73915	-1.00556	20.8622	1.15269	36.9286
362	AQP5	-1.26868	21.0787	-1.20957	3.73915	-1.03958	16.4516	1.16352	3.20821
10590	SCGN	-1.26956	21.0787	1.0242	38.536	-1.07177	16.4516	-1.09771	16.6325
221322	C6orf170	-1.27338	21.0787	-1.02776	33.6462	-1.17731	2.81994	-1.14552	21.4655
285601	GPR150	-1.275	21.0787	-1.24617	3.73915	-1.59881	0	-1.28298	3.20821
55530	SVOP	-1.27766	21.0787	-1.01291	33.6462	-1.07773	6.29728	-1.064	31.9223
58475	MS4A7	-1.28268	21.0787	-3.06843	0	-2.52888	0	1.21335	21.4655
161882	ZFPM1	-1.28535	21.0787	-1.17528	8.9617	-1.23285	0	-1.04899	42.1296
54508	FLJ11235	-1.28877	21.0787	-1.2367	3.73915	2.16971	6.29728	2.68328	5.28324
22839	DLGAP4	-1.29056	21.0787	-1.37984	0.0602707	-1.64718	0	-1.19375	16.6325
9450	LY86	-1.29265	21.0787	1.18633	26.1714	1.07587	25.387	-1.10267	42.1296
1775	DNASE1L2	-1.2943	21.0787	-1.08073	16.3805	-1.19541	0.989396	-1.10611	8.16088
2837	UTS2R	-1.29609	21.0787	1.04391	37.9593	-1.0811	16.4516	-1.12857	21.4655
7056	THBD	-1.29624	21.0787	-1.09505	16.3805	-1.09847	6.29728	-1.00312	55.2275
387509	GPR153	-1.29699	21.0787	-1.19748	8.9617	-1.3045	0	-1.08937	31.9223
139818	DOCK11	-1.30435	21.0787	-1.05227	16.3805	1.0073	28.3199	1.05995	31.9223
84879	MFSD2	-1.31176	21.0787	-1.35472	3.73915	-1.16959	6.29728	1.15829	21.4655
25802	LMOD1	-1.31312	21.0787	-1.11845	16.3805	-1.3491	0.144318	-1.20623	16.6325
55106	SLFN12	-1.3293	21.0787	1.46104	26.1714	1.15029	10.5408	-1.27015	31.9223
1655	DDX5	-1.33176	21.0787	-1.17406	0.970559	-1.1607	0.989396	1.0115	53.6557
445347	TARP	-1.33638	21.0787	-1.10995	8.9617	-1.09771	6.29728	1.01115	53.6557
55384	55384	-1.35864	21.0787	-1.1475	8.9617	-1.09429	16.4516	1.04863	42.1296
85413	SLC22A16	-1.39732	21.0787	1.089	36.1089	-1.11845	6.29728	-1.21799	21.4655
7404	UTY	-1.42241	21.0787	-1.08485	16.3805	-1.11034	6.29728	-1.02349	46.8845
10694	CCT8	-1.49537	21.0787	-1.05629	33.6462	-1.24186	10.5408	-1.17568	21.4655
1524	CX3CR1	-1.60103	21.0787	-1.10229	16.3805	1.05154	26.9217	1.1591	11.9323
10959	TMED2	1.37888	26.3074	1.37697	0	1.20455	0.989396	-1.14314	8.16088
29789	PTD004	1.35222	26.3074	1.03634	38.536	-1.03276	20.8622	-1.07029	36.9286
64850	AGXT2L1	1.34739	26.3074	1.1042	36.1089	-1.09467	16.4516	-1.20874	26.7059
51561	IL23A	1.33361	26.3074	-1.06585	26.1714	1.01819	28.3199	1.08523	36.9286
4171	MCM2	1.32225	26.3074	1.03061	38.536	3.03248	0	2.94241	0
10361	NPM2	1.3157	26.3074	-1.04826	26.1714	-1.07661	16.4516	-1.02705	46.8845
5272	SERPINB9	1.31176	26.3074	-1.16837	3.73915	-1.01537	20.8622	1.15069	11.9323
51281	ANKMY1	1.30239	26.3074	-1.2662	0.0602707	-1.22264	0.144318	1.03562	42.1296
51533	PHF7	1.29879	26.3074	-1.48761	0.0602707	-1.3599	0.989396	1.09391	31.9223
29074	MRPL18	1.28982	26.3074	1.04247	36.1089	1.39088	0	1.33422	0.0661373
7341	SUMO1	1.27751	26.3074	1.02527	38.536	1.25527	0.989396	1.22434	8.16088
8662	EIF3S9	1.27736	26.3074	-1.08373	16.3805	-1.0274	20.8622	1.05482	42.1296
9929	JOSD1	1.27648	26.3074	1.49589	0.0602707	1.13485	16.4516	-1.31814	0
55540	IL17RB	1.27648	26.3074	1.88557	0	3.66802	0	1.94531	0
1984	EIF5A	1.26663	26.3074	1.03958	37.9593	1.28343	0.989396	1.23456	0.579841
84705	GTPBP3	1.26517	26.3074	-1.18921	8.9617	-1.1591	6.29728	1.02598	50.7712
342538	NACAL	1.26517	26.3074	-1.23413	0.970559	-1.08448	10.5408	1.138	16.6325
3291	HSD11B2	1.26298	26.3074	-1.5708	0	-1.68005	0	-1.06955	31.9223
3070	HELLS	1.26269	26.3074	1.40639	0.0602707	1.74473	0.144318	1.24057	21.4655
7037	TFRC	1.26167	26.3074	1.56862	0	1.38847	0	-1.12975	21.4655
23671	TMEFF2	1.26094	26.3074	-1.05995	26.1714	-1.08335	10.5408	-1.02207	46.8845
27231	ITGB1BP3	1.26079	26.3074	-1.29684	0.0602707	-1.34071	0	-1.03383	42.1296
51076	CUTC	1.26036	26.3074	1.75443	0.970559	1.66671	2.81994	-1.05263	42.1296
9364	RAB28	1.25919	26.3074	-1.01431	33.6462	1.29999	16.4516	1.31859	11.9323
54700	RRN3	1.25803	26.3074	1.24315	16.3805	1.03276	28.3199	-1.20372	11.9323
151126	ZNF533	1.25788	26.3074	10.6074	0	11.7411	0	1.10688	36.9286
203228	C9orf72	1.25658	26.3074	-1.21377	0.970559	1.01045	28.3199	1.22646	16.6325
5899	RALB	1.25614	26.3074	1.18304	16.3805	1.05922	26.9217	-1.1169	26.7059
60681	FKBP10	1.25484	26.3074	1.45599	8.9617	1.14711	20.8622	-1.26927	26.7059
3746	KCNC1	1.25324	26.3074	-1.03706	26.1714	-1.04391	16.4516	-1.00661	53.6557
80144	FRAS1	1.25266	26.3074	-1.03994	26.1714	-1.06326	10.5408	-1.02243	46.8845
64172	OSGEPL1	1.25194	26.3074	1.51257	0.0602707	1.24617	16.4516	-1.21377	31.9223
9212	AURKB	1.25194	26.3074	-1.02137	33.6462	-1.0714	16.4516	-1.04899	42.1296
25776	PGEA1	1.24819	26.3074	-1.41765	0.970559	-1.26576	10.5408	1.12	42.1296
92935	MARS2	1.24703	26.3074	-1.01924	33.6462	-1.17162	20.8622	-1.14949	42.1296
9039	UBE1C	1.24531	26.3074	1.22264	8.9617	1.07214	25.387	-1.14037	8.16088
92912	UBE2Q2	1.24157	26.3074	1.67656	16.3805	2.29501	2.81994	1.36888	21.4655
7416	VDAC1	1.24071	26.3074	1.0274	38.536	-1.0203	20.8622	-1.04826	46.8845
23173	METAP1	1.24057	26.3074	1.81252	0.970559	1.16393	10.5408	-1.55725	5.28324
54888	NSUN2	1.23971	26.3074	-1.18386	16.3805	1.11072	22.8868	1.31494	3.20821
2618	GART	1.23471	26.3074	1.00521	38.536	1.08222	26.9217	1.07661	42.1296
80817	KIAA1712	1.23456	26.3074	-1.07029	26.1714	-1.13721	16.4516	-1.06253	46.8845
3419	IDH3A	1.23143	26.3074	1.31085	0.970559	-1.07475	16.4516	-1.40883	0.0661373
84916	CIRH1A	1.23143	26.3074	1.22434	26.1714	1.62732	20.8622	1.32915	42.1296
5187	PER1	1.22972	26.3074	-1.22095	3.73915	-1.21757	2.81994	1.00278	55.8754
387254	SLC7A5P2	1.22845	26.3074	-1.16878	16.3805	-1.28922	2.81994	-1.10305	31.9223
7549	ZNF2	1.22589	26.3074	-1.19997	16.3805	1.13642	25.387	1.36368	5.28324
56942	C16orf61	1.22547	26.3074	1.25353	8.9617	1.96428	0	1.56699	0
116519	APOA5	1.22448	26.3074	-1.17324	3.73915	-1.16999	2.81994	1.00278	55.8754
4897	NRCAM	1.22377	26.3074	1.60826	0	1.58392	0	-1.01537	50.7712
5147	PDE6D	1.22377	26.3074	-1.26357	8.9617	-1.19416	10.5408	1.05812	42.1296
4733	DRG1	1.22335	26.3074	1.35472	16.3805	1.63184	6.29728	1.20455	11.9323
119	ADD2	1.22321	26.3074	-1.02598	33.6462	-1.08711	6.29728	-1.05959	31.9223
2305	FOXM1	1.22278	26.3074	1.69349	8.9617	2.39994	0	1.41716	16.6325
2197	FAU	1.2225	26.3074	1.02847	37.9593	1.26795	0.989396	1.23285	1.66633
9520	NPEPPS	1.22222	26.3074	1.93724	0	1.59273	0	-1.2163	0
1973	EIF4A1	1.22151	26.3074	1.36037	8.9617	1.42652	2.81994	1.04863	46.8845
64946	CENPH	1.22066	26.3074	1.06844	33.6462	1.03061	26.9217	-1.0367	46.8845
23704	KCNE4	1.22024	26.3074	7.26267	0	5.53085	0	-1.31312	3.20821
6505	SLC1A1	1.21841	26.3074	2.08855	0	2.92716	0	1.40153	8.16088
1024	CDK8	1.21841	26.3074	1.05336	38.536	1.62789	10.5408	1.54542	8.16088
6483	ST3GAL2	1.21728	26.3074	-1.12629	8.9617	-1.19133	0.144318	-1.05775	36.9286
6487	ST3GAL3	1.21714	26.3074	-1.25832	8.9617	-1.20581	10.5408	1.04355	46.8845
23495	TNFRSF13B	1.21686	26.3074	-1.09581	26.1714	-1.13406	10.5408	-1.03491	46.8845
84946	LTV1	1.21658	26.3074	1.20623	3.73915	1.19168	16.4516	-1.0122	53.6557
23414	ZFPM2	1.21658	26.3074	1.1088	8.9617	1.1475	10.5408	1.03491	46.8845
50514	39052	1.21588	26.3074	1.00486	38.536	-1.04645	20.8622	-1.05154	42.1296
9507	ADAMTS4	1.21588	26.3074	1.20455	8.9617	1.39329	0	1.15669	8.16088
10555	AGPAT2	1.21588	26.3074	-1.71475	0	-1.43197	0.144318	1.19748	8.16088
408	ARRB1	1.21574	26.3074	-1.01995	33.6462	1.08711	25.387	1.1088	36.9286
54414	SIAE	1.2156	26.3074	-1.08787	16.3805	-1.1274	0.989396	-1.03634	46.8845
400027	LOC400027	1.21391	26.3074	-1.15429	16.3805	1.38367	0.989396	1.59715	0.0661373
6368	CCL23	1.21363	26.3074	-1.10382	16.3805	-1.0479	16.4516	1.05336	31.9223
56902	LOC56902	1.21251	26.3074	1.11613	16.3805	-1.06807	10.5408	-1.1921	3.20821
134145	LOC134145	1.21111	26.3074	1.38127	16.3805	1.04319	28.3199	-1.32409	8.16088
1232	CCR3	1.21111	26.3074	-1.03133	33.6462	-1.064	6.29728	-1.03168	46.8845
6632	SNRPD1	1.21097	26.3074	1.3333	3.73915	1.67191	0	1.25397	0
8092	CART1	1.20957	26.3074	-1.29235	3.73915	-1.24057	6.29728	1.04174	36.9286
5881	RAC3	1.20902	26.3074	-1.15469	3.73915	-1.16433	0.144318	-1.00835	53.6557
22878	KIAA1012	1.20874	26.3074	1.28343	16.3805	1.52467	2.81994	1.18797	36.9286
201255	LRRC45	1.20832	26.3074	-1.46866	0	-1.35051	0.144318	1.08749	31.9223
51668	C1orf41	1.20734	26.3074	1.78139	0	2.27206	0	1.27544	26.7059
6628	SNRPB	1.2072	26.3074	2.0958	0	2.80403	0	1.33793	8.16088
10535	RNASEH2A	1.20553	26.3074	1.95139	0.970559	2.70195	0	1.38463	21.4655
6573	SLC19A1	1.20539	26.3074	-1.13918	8.9617	-1.08523	6.29728	1.04972	36.9286
4176	MCM7	1.20525	26.3074	-1.40542	0	-1.38751	0.989396	1.01291	55.2275
79090	TRAPPC6A	1.20428	26.3074	-1.02954	33.6462	-1.13171	16.4516	-1.09924	36.9286
54443	ANLN	1.20414	26.3074	1.99239	0	2.56241	0	1.2861	11.9323
3385	ICAM3	1.204	26.3074	2.74157	0.0602707	2.43092	0.144318	-1.12779	31.9223
7480	WNT10B	1.20316	26.3074	1.02278	38.536	-1.02669	20.8622	-1.05008	46.8845
224	ALDH3A2	1.20247	26.3074	3.53081	0	3.07482	0	-1.1483	21.4655
116028	C16orf75	1.20011	26.3074	1.90198	0.0602707	3.07908	0	1.61888	8.16088
85438	NYD-SP26	1.19969	26.3074	1.15389	16.3805	-1.1	2.81994	-1.26927	5.28324
56893	UBQLN4	1.19956	26.3074	-1.12545	8.9617	-1.31085	0.144318	-1.16473	16.6325
80217	C10orf79	1.19914	26.3074	1.05848	33.6462	-1.03958	20.8622	-1.10038	21.4655
54861	SNRK	1.19872	26.3074	1.60547	0	1.3477	0	-1.19127	11.9323
55234	SMU1	1.19859	26.3074	1.02243	38.536	-1.01819	20.8622	-1.04102	46.8845
79004	CUEDC2	1.19859	26.3074	1.31631	33.6462	1.35943	20.8622	1.03276	53.6557
10991	SLC38A3	1.19845	26.3074	-1.45902	0.970559	-1.43396	0.144318	1.01748	53.6557
2968	GTF2H4	1.19817	26.3074	1.0203	38.536	-1.1088	20.8622	-1.13131	31.9223
79867	C12orf38	1.19789	26.3074	-1.23456	3.73915	-1.32088	2.81994	-1.06992	36.9286
55003	PAK1IP1	1.19762	26.3074	1.64262	8.9617	1.19003	22.8868	-1.38032	16.6325
10733	PLK4	1.19762	26.3074	1.44043	0.970559	1.85639	0.989396	1.28877	26.7059
29899	GPSM2	1.1972	26.3074	2.02511	0	1.58997	10.5408	-1.27368	31.9223
29893	PSMC3IP	1.19665	26.3074	1.15229	26.1714	1.39281	2.81994	1.20874	16.6325
51015	ISOC1	1.1961	26.3074	1.49381	0	2.1428	0	1.43445	0
148113	CILP2	1.19513	26.3074	-1.04899	26.1714	1.06474	26.9217	1.1169	31.9223
27032	ATP2C1	1.19513	26.3074	-1.11651	16.3805	1.06844	25.387	1.19292	11.9323
26145	IRF2BP1	1.19485	26.3074	1.0421	38.536	1.12896	16.4516	1.08335	46.8845
51363	GALNAC4S-6ST	1.19485	26.3074	1.6644	0	2.01531	0	1.21083	16.6325
5301	PIN1L	1.19458	26.3074	1.00591	38.536	1.06437	22.8868	1.05812	42.1296
8905	AP1S2	1.19458	26.3074	-1.13721	8.9617	1.05409	25.387	1.19872	11.9323
10392	CARD4	1.19375	26.3074	-1.05848	33.6462	-1.36368	0	-1.28833	11.9323
158297	C9orf138	1.19361	26.3074	-1.03526	33.6462	-1.04464	20.8622	-1.00905	53.6557
11144	DMC1	1.1932	26.3074	1.0421	37.9593	-1.13761	2.81994	-1.1855	16.6325
9398	IGSF2	1.19306	26.3074	-1.02598	33.6462	-1.04247	16.4516	-1.01607	50.7712
9933	KIAA0020	1.19265	26.3074	1.38511	8.9617	1.26444	16.4516	-1.09543	46.8845
5141	PDE4A	1.1921	26.3074	-1.26444	0.0602707	-1.12779	2.81994	1.12117	16.6325
318	NUDT2	1.1921	26.3074	1.45095	16.3805	1.69643	0	1.16918	36.9286
4223	MEOX2	1.19086	26.3074	1.03526	37.9593	1.0629	22.8868	1.02669	50.7712
140465	MYL6B	1.18989	26.3074	1.11304	26.1714	1.22434	6.29728	1.1	31.9223
151050	FLJ23861	1.18962	26.3074	1.20122	8.9617	-1.00139	20.8622	-1.20289	16.6325
10935	PRDX3	1.18962	26.3074	1.00312	38.536	1.25353	10.5408	1.24963	8.16088
10284	SAP18	1.18962	26.3074	1.1483	16.3805	1.52891	0	1.33145	0
57478	USP31	1.18907	26.3074	1.47683	0	1.0796	25.387	-1.36794	5.28324
51380	CSAD	1.18893	26.3074	1.68354	8.9617	-1.29415	16.4516	-2.17875	0
51194	IPO11	1.18893	26.3074	-1.02385	33.6462	1.38751	0.989396	1.4206	1.66633
4860	NP	1.18852	26.3074	1.08448	26.1714	-1.1065	10.5408	-1.19997	8.16088
91409	CCDC74B	1.18852	26.3074	-1.36794	0	-1.5481	0	-1.13171	26.7059
28512	NKIRAS1	1.18756	26.3074	2.128	8.9617	2.11111	6.29728	-1.008	55.2275
6509	SLC1A4	1.18756	26.3074	1.99654	0.0602707	2.22993	0	1.1169	21.4655
79159	NOL12	1.18646	26.3074	-1.53475	0.0602707	-1.64035	0.989396	-1.06881	46.8845
9232	PTTG1	1.18633	26.3074	4.69297	0	6.41745	0	1.36746	16.6325
199675	MCEMP1	1.18578	26.3074	-1.14989	16.3805	-1.16756	2.81994	-1.01537	50.7712
3875	KRT18	1.18564	26.3074	1.13564	16.3805	1.02527	27.9362	-1.10765	21.4655
158263	FLJ31713	1.18564	26.3074	-1.56428	0.970559	-1.14631	6.29728	1.36462	8.16088
57565	KLHL14	1.1855	26.3074	-1.06696	16.3805	1.0101	28.3199	1.07773	26.7059
10146	G3BP	1.18496	26.3074	1.21041	8.9617	1.12623	10.5408	-1.07475	31.9223
8318	CDC45L	1.18455	26.3074	1.72907	0.970559	1.64376	0	-1.0519	50.7712
112487	C14orf126	1.18413	26.3074	1.21883	0	1.46003	0.989396	1.19789	21.4655
125144	C17orf45	1.18372	26.3074	-1.11535	8.9617	-1.08147	6.29728	1.03133	42.1296
55139	ANKZF1	1.18331	26.3074	-1.07624	26.1714	-2.07772	0	-1.93053	0
51001	MTERFD1	1.18331	26.3074	1.57026	0	2.09362	0	1.3333	16.6325
55818	JMJD1A	1.18263	26.3074	1.24617	33.6462	-1.03634	20.8622	-1.29146	3.20821
5245	PHB	1.18222	26.3074	1.03778	33.6462	1.21293	0.989396	1.16878	8.16088
79017	C7orf24	1.18208	26.3074	-1.0479	26.1714	-1.12857	6.29728	-1.07699	26.7059
28974	HSPC023	1.18181	26.3074	1.22349	16.3805	1.25614	2.81994	1.02669	50.7712
10464	C13orf24	1.18127	26.3074	1.77892	0.0602707	1.31859	16.4516	-1.3491	11.9323
10139	ARFRP1	1.18127	26.3074	-1.45953	0	-1.20874	6.29728	1.20748	11.9323
81620	CDT1	1.18072	26.3074	-1.03814	26.1714	1.18386	16.4516	1.22901	21.4655
148479	PHF13	1.18072	26.3074	-1.18304	16.3805	1.84869	6.29728	2.18707	5.28324
725	C4BPB	1.18031	26.3074	-1.24703	0.970559	-1.16352	6.29728	1.07177	36.9286
65009	NDRG4	1.1799	26.3074	-1.09695	16.3805	-1.05555	20.8622	1.03922	46.8845
10481	HOXB13	1.17977	26.3074	-1.12506	8.9617	1.02883	27.9362	1.15749	5.28324
3434	IFIT1	1.17963	26.3074	2.12138	0	2.51926	0	1.18756	21.4655
162979	ZNF342	1.17936	26.3074	-1.3599	0	-1.21799	0	1.11651	16.6325
1841	DTYMK	1.17868	26.3074	1.04464	37.9593	-1.10343	20.8622	-1.15269	36.9286
51154	C1orf33	1.17799	26.3074	-1.04464	26.1714	1.53901	6.29728	1.6077	5.28324
26040	SETBP1	1.17663	26.3074	3.03143	0	3.72051	0	1.22731	11.9323
157860	LOC157860	1.17582	26.3074	1.64262	0	1.44543	0.989396	-1.13642	31.9223
192134	B3GNT6	1.17568	26.3074	-1.2505	3.73915	-1.37841	0.144318	-1.10229	21.4655
309	ANXA6	1.17568	26.3074	-1.02385	33.6462	1.01713	28.3199	1.04138	50.7712
712	C1QA	1.17555	26.3074	-1.25353	0.970559	-1.22561	2.81994	1.02278	50.7712
64773	FAM113A	1.17406	26.3074	1.03742	38.536	1.20664	2.81994	1.16312	31.9223
355	FAS	1.17392	26.3074	-1.07475	16.3805	-1.02207	20.8622	1.05154	42.1296
84549	RBM13	1.17392	26.3074	-1.03814	33.6462	1.86671	0	1.93791	0
3623	INHA	1.17365	26.3074	-1.00452	33.6462	-1.07066	10.5408	-1.06585	36.9286
91582	RPS19BP1	1.17324	26.3074	-1.04174	33.6462	-1.20122	10.5408	-1.15309	36.9286
51065	RPS27L	1.17243	26.3074	1.40737	0	2.05979	0	1.46358	0
[truncated: 10,741 more rows]

## Sheet: Sheet1
53 common elements in "BCK4 cells", "MUCm vs MUCp", "ILC vs MUCp" and "ILC vs MUCm":
HSPB8
PGR
AREG
PDZK1
RERG
FSIP1
ELOVL2
KIT
ASB13
TTLL12
FLJ10847
GJA1
PLCE1
CTPS
LRRC54
FER1L4
PROZ
FAM59A
CMKOR1
RBBP8
DTL
RICS
TGFB2
CCDC86
FAM44B
FAM84A
WNT11
FAM77C
UBE2F
DUSP4
OSBPL8
PKP1
RASD1
SIPA1L2
SPRR3
UHRF1
NAT1
PDCD2L
C12orf11
UBE2T
AKAP13
STX6
GPRC5A
LIMS2
7A5
SNIP
CNN1
LIMA1
LMO7
CEACAM6
EGLN3
PDE7A
UGT2B28

## Sheet: Sheet2
13 common elements in "BCK4 cells" and "ILC vs MUCm":
IGFBP4
RARA
ZNF336
EXOSC2
ANKRD22
LPAAT-THETA
ALCAM
PRKAR2A
KIAA1549
PLK2
WNT3
BANK1
ACTG1

## Sheet: Sheet3
14 common elements in "BCK4 cells", "MUCm vs MUCp" and "ILC vs MUCm":
RAPGEFL1
DCC1
ALKBH2
DNM3
FAM21A
USP53
GGTLA1
GRPR
HMBS
TCF20
C14orf131
NR3C2
AADACL1
LDLRAD3

## Sheet: Sheet4
42 common elements in "BCK4 cells", "ILC vs MUCp" and "ILC vs MUCm":
C9orf95
RIMS4
GJB3
GADD45B
INSM1
MNS1
GOLGA3
ST3GAL1
TUBA2
C18orf45
C1orf151
ATXN1
PAWR
NINJ1
C1orf71
TUFT1
KIAA1946
DNAH7
PTX3
FLJ32363
METTL1
CBLN2
MBNL2
CKAP4
C4orf18
ID3
TCF7L1
KLK10
CARD15
MCM10
CDK2
KITLG
RNF138
CITED2
DDIT4
FASTKD1
CALB2
ARHGEF6
C6orf115
AHR
GBP2
GPR110

## Sheet: Sheet5
75 common elements in "BCK4 cells" and "ILC vs MUCp":
DEPTOR
FKBP4
SEC14L2
MAGOH
TMEM164
NEIL2
C9orf89
C9orf61
TLE1
C14orf140
C1orf78
PPAT
CHST8
PPARGC1A
MYO5A
LYAR
RCL1
MYCN
CPEB4
RNF19
SPINK5L3
HSPC111
DEADC1
CD3EAP
ITSN1
IFIT2
AKR1C1
PCSK2
CCNDBP1
HEY1
CLDN5
WNT7B
TRIM5
ENC1
RFPL2
ZNF485
C19orf48
WNK2
ARMC6
C6orf157
FLJ13391
IGF2R
FKRP
MMRN2
DST
IFIH1
CIB2
RFPL1
LOXL2
RFPL3
VASN
MAP2
DPEP3
ATP6V0A4
ACTG2
ST3GAL5
TMTC1
SPNS2
OVOL2
KIAA0523
BHMT2
SOAT2
ATP10B
PDLIM3
VRK1
METT5D1
METT10D
PXN
F2R
GMPR
GBP5
LRP1
LATS2
GULP1
DLX2

## Sheet: Sheet6
119 common elements in "BCK4 cells", "MUCm vs MUCp" and "ILC vs MUCp":
4648
EGR3
STC2
IL20
GEM
RASGRP1
CYP2B6
GREB1
A4GALT
MYBPH
MYC
KIAA1622
SERPINA6
CISH
FMN1
KCTD6
IL6ST
SIAH2
CAP2
SNX24
STC1
PPM1J
KCNK15
ACTL8
UGCG
NRIP1
C18orf4
TMEM52
WWP1
ELF3
CHD6
NKX6-1
ANKRD35
SORCS1
FLRT3
DACH1
KCNF1
TPBG
KCNJ13
TRAF4
CCR1
SDC2
SYTL5
CDC6
CELSR2
TPD52L1
MSX2
TNFSF10
TMEM86A
UBE2E1
PARD6B
AIRE
CGN
RASSF8
TNRC15
ANK3
GRM1
CYSLTR1
RGS2
ITGB6
MYOZ1
LOC153222
JUNB
DUSP6
PDZRN3
TP73L
PIGW
WT1
RBPSUH
XPO6
BARD1
ETV7
RCN3
PLCG2
PYCRL
PLEKHM1
SFRS2IP
EFNA1
TGFB3
C6orf32
LOH3CR2A
WWC1
MGC16075
SLC30A2
NTN4
KIF5C
KIAA1546
NRG2
ADAMTS7
HES7
ABCE1
RPP25
FRK
KIAA0963
BYSL
GCGR
DUT
C6orf211
FARSLA
DIAPH3
MYCBP2
CALML5
C12orf23
ARHGAP18
MCC
CAMK2N1
WFDC3
MGC42367
HIST1H1C
GLCCI1
DOK6
CYTL1
HIST1H2AD
TMEM45B
SLC15A1
MALL
RSN
DAPP1
POU3F3

## Sheet: Sheet7
40 common elements in "BCK4 cells" and "MUCm vs MUCp":
PPM1K
ADORA1
CABLES1
BAMBI
AMIGO2
FLJ22671
PTHR1
KRTAP13-1
TMEM64
LRRFIP2
TNFRSF11B
UNG
THSD4
MSH3
LEFTY1
GLT25D1
CEACAM1
POLH
C12orf26
FLJ11184
P15RS
NOX1
EPHA4
NPLOC4
FLJ31033
ERRFI1
SMAD5
CCRL2
TMC5
NKG7
CMTM7
NEU4
PTAFR
MGC10433
SLC38A2
ARHGAP19
AP1GBP1
DSC2
C16orf45
MGC14376

## Sheet: Sheet8
253 elements included exclusively in "BCK4 cells":
55672
ADRA2A
SNAI1
CXCL12
NPY1R
MYBL1
KCNK5
FGR
TEX14
OLFM1
IL19
TFCP2L1
RASL11A
SEMA3G
DIO3
NXPH3
CYP2F1
HEY2
C8orf46
PLCL1
STARD13
FGD3
EGLN2
C13orf18
ITPK1
UST
NBPF4
OLFML3
MPP6
RHOD
PPIF
ADCY9
JAK2
ECE2
AGPAT5
GRB7
TSC22D1
ZSWIM3
SPRY1
KTN1
NFAT5
MRVI1
PRICKLE1
LRRIQ2
SEMA6D
C9orf125
UGT2B4
RGS4
ZNF750
LPL
CHRNA5
CDCA7
PGM5
HOXA10
JMJD2A
DUSP1
PAQR3
RAB3GAP1
RCP9
IRAK2
C2orf38
RPGRIP1
LOXL1
HOXC12
DMP1
VIL1
RAMP1
RHOJ
AOC2
FLJ20581
FAM83F
ARC
IFRD2
POU2F3
MAN1A2
CDC42BPA
COVA1
CCDC75
IRAK4
PALMD
BMPR2
SLIT2
ID2
IGSF1
USP43
FAM84B
SLC3A1
LOC283143
SOST
KIAA1199
GRHL3
PCDH17
EPPK1
RLN2
STARD10
C1orf51
CA8
EPS15L1
SCNN1B
TOMM40
MOCOS
NOLC1
SLC25A19
NEIL3
APOB48R
SMG1
PNRC1
MOBKL2B
MAP3K8
C20orf96
SLC17A5
DKFZp564N2472
EPAS1
GNMT
PHLDA1
RHOU
NRP1
RBM3
MPP5
TCP11L2
FBXL7
DHRS9
EFEMP1
SPRY2
MFAP3L
GPA33
SYTL2
CLIC5
ATP1A2
CTTNBP2
DSCR1L2
PYGM
SPINK4
MSMB
CD200
GLOXD1
SIX5
ADAMTS16
EXOSC5
NT5DC3
CCDC85B
C12orf24
IL26
ZNF552
FLJ25416
WFDC9
WDR43
PMS1
RANBP10
C10orf118
AMOTL1
SAMD4B
KIAA0265
LOC221442
TFPI
OVGP1
FLJ13236
LIF
DIP2B
PTPN13
PCAF
ASPA
ZBTB43
RAB3B
KIAA1107
ANK1
DNAH12
HRH1
LRRC15
PVRL3
PDE4B
SLC16A5
CACNA1E
LHFP
BIRC4
GPR116
CCDC89
TLR2
SERPINB8
PCDH7
SCGB2A2
DKK1
CYP1B1
THBS4
TMEM26
B4GALT1
MEP1A
OR1A2
POLE2
ZDHHC22
TGIF2
SH3BP1
LRRC39
PRKCE
SLC29A1
OKL38
CSTL1
HSD17B6
SMYD4
TAS2R10
IQGAP2
GNA12
NOTCH1
TUBB3
MAWBP
ACBD5
C1orf84
ZNF532
CGA
POLR3A
MBTD1
HCA112
LNX1
TRIP11
PTPRK
KHDRBS3
PCDHB14
TCF7L2
TBL1Y
PRKCI
OR1A1
SLC2A10
ZBED2
PCDHB7
DAB2
ARNT2
C7orf13
FAT
IL1F6
INADL
OTUD3
DIRAS3
S100P
C5AR1
TLE4
ZNF148
CCDC17
RPIB9
ZNF582
SIDT1
MME
HOXC13
CXXC4
TMC7
SLC39A2
STXBP5
THPO
THAP6
CNTD1
CD247
FLJ10324
C1orf230
ID1

## Sheet: Sheet9
All genes overlapping in BCK4 cells and tumors
HSPB8
PGR
AREG
PDZK1
RERG
FSIP1
ELOVL2
KIT
ASB13
TTLL12
FLJ10847
GJA1
PLCE1
CTPS
LRRC54
FER1L4
PROZ
FAM59A
CMKOR1
RBBP8
DTL
RICS
TGFB2
CCDC86
FAM44B
FAM84A
WNT11
FAM77C
UBE2F
DUSP4
OSBPL8
PKP1
RASD1
SIPA1L2
SPRR3
UHRF1
NAT1
PDCD2L
C12orf11
UBE2T
AKAP13
STX6
GPRC5A
LIMS2
7A5
SNIP
CNN1
LIMA1
LMO7
CEACAM6
EGLN3
PDE7A
UGT2B28
IGFBP4
RARA
ZNF336
EXOSC2
ANKRD22
LPAAT-THETA
ALCAM
PRKAR2A
KIAA1549
PLK2
WNT3
BANK1
ACTG1
RAPGEFL1
DCC1
ALKBH2
DNM3
FAM21A
USP53
GGTLA1
GRPR
HMBS
TCF20
C14orf131
NR3C2
AADACL1
LDLRAD3
C9orf95
RIMS4
GJB3
GADD45B
INSM1
MNS1
GOLGA3
ST3GAL1
TUBA2
C18orf45
C1orf151
ATXN1
PAWR
NINJ1
C1orf71
TUFT1
KIAA1946
DNAH7
PTX3
FLJ32363
METTL1
CBLN2
MBNL2
CKAP4
C4orf18
ID3
TCF7L1
KLK10
CARD15
MCM10
CDK2
KITLG
RNF138
CITED2
DDIT4
FASTKD1
CALB2
ARHGEF6
C6orf115
AHR
GBP2
GPR110
DEPTOR
FKBP4
SEC14L2
MAGOH
TMEM164
NEIL2
C9orf89
C9orf61
TLE1
C14orf140
C1orf78
PPAT
CHST8
PPARGC1A
MYO5A
LYAR
RCL1
MYCN
CPEB4
RNF19
SPINK5L3
HSPC111
DEADC1
CD3EAP
ITSN1
IFIT2
AKR1C1
PCSK2
CCNDBP1
HEY1
CLDN5
WNT7B
TRIM5
ENC1
RFPL2
ZNF485
C19orf48
WNK2
ARMC6
C6orf157
FLJ13391
IGF2R
FKRP
MMRN2
DST
IFIH1
CIB2
RFPL1
LOXL2
RFPL3
VASN
MAP2
DPEP3
ATP6V0A4
ACTG2
ST3GAL5
TMTC1
SPNS2
OVOL2
KIAA0523
BHMT2
SOAT2
ATP10B
PDLIM3
VRK1
METT5D1
METT10D
PXN
F2R
GMPR
GBP5
LRP1
LATS2
GULP1
DLX2
4648
EGR3
STC2
IL20
GEM
RASGRP1
CYP2B6
GREB1
A4GALT
MYBPH
MYC
KIAA1622
SERPINA6
CISH
FMN1
KCTD6
IL6ST
SIAH2
CAP2
SNX24
STC1
PPM1J
KCNK15
ACTL8
UGCG
NRIP1
C18orf4
TMEM52
WWP1
ELF3
CHD6
NKX6-1
ANKRD35
SORCS1
FLRT3
DACH1
KCNF1
TPBG
KCNJ13
TRAF4
CCR1
SDC2
SYTL5
CDC6
CELSR2
TPD52L1
MSX2
TNFSF10
TMEM86A
UBE2E1
PARD6B
AIRE
CGN
RASSF8
TNRC15
ANK3
GRM1
CYSLTR1
RGS2
ITGB6
MYOZ1
LOC153222
JUNB
DUSP6
PDZRN3
TP73L
PIGW
WT1
RBPSUH
XPO6
BARD1
ETV7
RCN3
PLCG2
PYCRL
PLEKHM1
SFRS2IP
EFNA1
TGFB3
C6orf32
LOH3CR2A
WWC1
MGC16075
SLC30A2
NTN4
KIF5C
KIAA1546
NRG2
ADAMTS7
HES7
ABCE1
RPP25
FRK
KIAA0963
BYSL
GCGR
DUT
C6orf211
FARSLA
DIAPH3
MYCBP2
CALML5
C12orf23
ARHGAP18
MCC
CAMK2N1
WFDC3
MGC42367
HIST1H1C
GLCCI1
DOK6
CYTL1
HIST1H2AD
TMEM45B
SLC15A1
MALL
RSN
DAPP1
POU3F3
PPM1K
ADORA1
CABLES1
BAMBI
AMIGO2
FLJ22671
PTHR1
KRTAP13-1
TMEM64
LRRFIP2
TNFRSF11B
UNG
THSD4
MSH3
LEFTY1
GLT25D1
CEACAM1
POLH
C12orf26
FLJ11184
P15RS
NOX1
EPHA4
NPLOC4
FLJ31033
ERRFI1
SMAD5
CCRL2
TMC5
NKG7
CMTM7
NEU4
PTAFR
MGC10433
SLC38A2
ARHGAP19
AP1GBP1
DSC2
C16orf45
MGC14376
